# Supplementary material for: Screening of potential vaccine candidates against pathogenic Brucella spp. using compositive reverse vaccinology
Source: Vet Res. 2021 Jun 2;52:75. doi: 10.1186/s13567-021-00939-5 (PMC8170439; doi:10.1186/s13567-021-00939-5)
Supplement: Supplementary file 1 — Additional file 1: List of 213 pathogenic Brucella spp. strains with clear genetic isolation information. [file 13567_2021_939_MOESM1_ESM.xlsx]

## Sheet: Additional file1
#Organism/Name	Strain	BioSample	BioProject	Group	SubGroup	Species	Assembly	Size (Mb)	GC%	Replicons	WGS	Scaffolds	Genes	Proteins	Isolation_source	Country	Host	Level	Release Date	Modify Date
Brucella suis ATCC 23445	ATCC 23445	SAMN02604298	PRJNA20371	Proteobacteria	Alphaproteobacteria	Brucella suis	GCA_000018905.1	3.32461	57.1843	chromosome I:NC_010169.1/CP000911.1; chromosome II:NC_010167.1/CP000912.1	-	2	3390	3158	hare	United Kingdom	Homo sapiens	Complete Genome	39436	42824
Brucella abortus bv. 6 str. 870	870	SAMN02595275	PRJNA33025	Proteobacteria	Alphaproteobacteria	Brucella abortus	GCA_000157675.1	3.27034	57.2	-	ACBG01	13	3329	3104	bovine fetus	United Kingdom	bovine	Scaffold	39836	42816
Brucella abortus bv. 3 str. Tulya	Tulya	SAMN02595277	PRJNA33029	Proteobacteria	Alphaproteobacteria	Brucella abortus	GCA_000157715.1	3.28276	57.2	-	ACBI01	13	3327	3095	Central Veterinary Lab	United Kingdom	other	Scaffold	39836	42816
Brucella melitensis bv. 3 str. Ether	Ether	SAMN02595290	PRJNA33569	Proteobacteria	Alphaproteobacteria	Brucella melitensis	GCA_000158735.1	3.30879	57.2	-	ACEI01	13	3351	3072	human	Italy	Homo sapiens	Scaffold	39862	42824
Brucella abortus bv. 9 str. C68	C68	SAMN02595293	PRJNA33575	Proteobacteria	Alphaproteobacteria	Brucella abortus	GCA_000158795.1	3.26958	57.2	-	ACEL01	13	3328	3122	bovine fetus	United Kingdom	bovine	Scaffold	39862	42816
Brucella abortus bv. 5 str. B3196	B3196	SAMN02595354	PRJNA36509	Proteobacteria	Alphaproteobacteria	Brucella abortus	GCA_000163115.1	3.34344	57.1	-	ACXC01	48	3442	3160	bovine uterine discharge in 1959	United Kingdom	bovine	Scaffold	40269	42816
Brucella melitensis NI	NI	SAMN02603116	PRJNA66633	Proteobacteria	Alphaproteobacteria	Brucella melitensis	GCA_000227645.1	3.29447	57.2357	chromosome I:NC_017248.1/CP002931.1; chromosome II:NC_017283.1/CP002932.1	-	2	3367	3115		China: Inner Mongolia	cattle	Complete Genome	40822	42824
Brucella abortus A13334	A13334	SAMN02603577	PRJNA74681	Proteobacteria	Alphaproteobacteria	Brucella abortus	GCA_000238175.1	3.28603	57.2354	chromosome 1:NC_016795.1/CP003176.1; chromosome 2:NC_016777.1/CP003177.1	-	2	3386	3168	gastric system of dairy cattle fetus	South Korea: Yangpyeong	cattle	Complete Genome	40892	42816
Brucella abortus 104M	104M	SAMN02469340	PRJNA170712	Proteobacteria	Alphaproteobacteria	Brucella abortus	GCA_000292045.1	3.28727	57.3	-	ALOQ01	97	3316	3119	placenta	China	cattle	Contig	41141	43062
Brucella abortus F3/01-300	F3/01-300	SAMN01757984	PRJNA176541	Proteobacteria	Alphaproteobacteria	Brucella abortus	GCA_000365745.1	3.28642	57.2	-	AQMF01	3	3378	3160		Kosovo	Bovine	Contig	41380	42817
Brucella melitensis F15/06-7	F15/06-7	SAMN01798237	PRJNA178707	Proteobacteria	Alphaproteobacteria	Brucella melitensis	GCA_000365845.1	3.30054	57.2	-	AQID01	12	3378	3124		Italy: Sicily	Homo sapiens	Contig	41380	42826
Brucella melitensis B115	B115	SAMN01798236	PRJNA178706	Proteobacteria	Alphaproteobacteria	Brucella melitensis	GCA_000365865.1	3.29176	57.2	-	AQIC01	5	3371	3142		Malta	goat	Contig	41380	42826
Brucella suis 92/29	92/29	SAMN00811233	PRJNA173605	Proteobacteria	Alphaproteobacteria	Brucella suis	GCA_000366205.1	3.30881	57.3	-	AQNU01	10	3351	3152	isolated from roots of Gleditisia tricanthos in Brazil	Brazil	other	Contig	41380	42826
Brucella abortus 544	544	SAMN00839704	PRJNA173507	Proteobacteria	Alphaproteobacteria	Brucella abortus	GCA_000369945.1	3.29686	57.2	-	AQIS01	3	3386	3155	From a cow	India	cow	Scaffold	41380	42817
Brucella melitensis ADMAS-G1	ADMAS-G1	SAMN02470286	PRJNA209795	Proteobacteria	Alphaproteobacteria	Brucella melitensis	GCA_000444515.1	3.28498	57.3	-	AUTT01	19	2795	2058	placental fluid of aborted goat	India	goat	Contig	41492	41647
Brucella abortus S99	S99	SAMN02470287	PRJNA218060	Proteobacteria	Alphaproteobacteria	Brucella abortus	GCA_000472245.1	3.25318	57.2	-	AWTU01	25	3355	3023		India	cattle	Contig	41547	42818
Brucella abortus 82	82	SAMN02470870	PRJNA219446	Proteobacteria	Alphaproteobacteria	Brucella abortus	GCA_000473805.1	3.25021	57.2	-	AXBQ01	66	3334	2919	aborted fetus	Russia: Kazan	cow	Contig	41547	43557
Brucella melitensis 548	548	SAMN02602918	PRJNA236790	Proteobacteria	Alphaproteobacteria	Brucella melitensis	GCA_000591005.1	3.27471	57.3	-	JDFS01	123	3406	3047	fetus	Russia: Saratov region	Ovis aries	Contig	41712	41712
Brucella suis bv. 2	PT09143	SAMN02689927	PRJNA241449	Proteobacteria	Alphaproteobacteria	Brucella suis	GCA_000698245.1	3.32477	57.1841	chromosome I:NZ_CP007691.1/CP007691.1; chromosome II:NZ_CP007692.1/CP007692.1	-	2	3387	3162	wild boar spleen	Portugal	Sus scrofa	Complete Genome	41795	42827
Brucella suis bv. 2	Bs396CITA	SAMN02692662	PRJNA242297	Proteobacteria	Alphaproteobacteria	Brucella suis	GCA_000698345.1	3.32846	57.1842	chromosome I:NZ_CP007720.1/CP007720.1; chromosome II:NZ_CP007721.1/CP007721.1	-	2	3389	3164		Spain	Sus scrofa	Complete Genome	41795	42827
Brucella suis bv. 2	Bs143CITA	SAMN02691711	PRJNA242205	Proteobacteria	Alphaproteobacteria	Brucella suis	GCA_000699025.1	3.32454	57.1841	chromosome I:NZ_CP007695.1/CP007695.1; chromosome II:NZ_CP007696.1/CP007696.1	-	2	3382	3162		Spain	Sus scrofa	Complete Genome	41796	42827
Brucella melitensis	C-554	SAMN02650267	PRJNA239190	Proteobacteria	Alphaproteobacteria	Brucella melitensis	GCA_000705095.1	3.27872	57.2	-	JFAS01	73	3313	2823	blood	Russia: The Republic of Dagestan	Homo sapiens	Contig	41802	41802
Brucella melitensis	C-555	SAMN02650270	PRJNA239191	Proteobacteria	Alphaproteobacteria	Brucella melitensis	GCA_000705115.1	3.28052	57.2	-	JFAT01	56	3316	2815	blood	Russia: The Republic of Dagestan	Homo sapiens	Contig	41802	41802
Brucella melitensis	C-558	SAMN02727742	PRJNA244608	Proteobacteria	Alphaproteobacteria	Brucella melitensis	GCA_000714755.1	3.27899	57.2	-	JJOF01	68	3088	2630	blood	Russia: The Republic of Dagestan	Homo sapiens	Contig	41817	41817
Brucella abortus 544	544	SAMN02904715	PRJNA254449	Proteobacteria	Alphaproteobacteria	Brucella abortus	GCA_000739315.1	3.28941	57.2	-	JPHK01	33	3115	2613	From a cow	India: Uttar Pradesh	cow	Contig	41864	42151
Brucella abortus LMN2	LMN2	SAMN02904714	PRJNA254446	Proteobacteria	Alphaproteobacteria	Brucella abortus	GCA_000739325.1	3.33479	57.2	-	JPHL01	27	3167	2637	Pig	India: Punjab	pig	Contig	41864	42446
Brucella abortus LMN1	LMN1	SAMN02904644	PRJNA254445	Proteobacteria	Alphaproteobacteria	Brucella abortus	GCA_000739335.1	3.39595	57.4	-	JPHM01	24	3254	2885	Cattle	India: Punjab	cattle	Contig	41864	42446
Brucella abortus bv. 9 str. C68	C68	SAMN02769911	PRJNA243877	Proteobacteria	Alphaproteobacteria	Brucella abortus	GCA_000740195.1	3.27995	57.2352	chromosome 1:NZ_CP007705.1/CP007705.1; chromosome 2:NZ_CP007706.1/CP007706.1	-	2	3368	3150	bovine fetus	United Kingdom	bovine	Complete Genome	41866	42818
Brucella abortus bv. 6 str. 870	870	SAMN02770262	PRJNA244260	Proteobacteria	Alphaproteobacteria	Brucella abortus	GCA_000740215.1	3.28115	57.2353	chromosome 1:NZ_CP007709.1/CP007709.1; chromosome 2:NZ_CP007710.1/CP007710.1	-	2	3368	3142	bovine fetus	United Kingdom	bovine	Complete Genome	41866	42818
Brucella melitensis bv. 3 str. Ether	ether	SAMN02795947	PRJNA243894	Proteobacteria	Alphaproteobacteria	Brucella melitensis	GCA_000740355.1	3.31073	57.2359	chromosome 1:NZ_CP007760.1/CP007760.1; chromosome 2:NZ_CP007761.1/CP007761.1	-	2	3384	3130	human	Italy	Homo sapiens	Complete Genome	41866	42827
Brucella abortus	S19per_mutant	SAMN03764498	PRJNA284321	Proteobacteria	Alphaproteobacteria	Brucella abortus	GCA_001038665.1	3.27124	57.2	-	LFJE01	25	3185	2821		India: Izatnagar	cattle	Contig	42179	42179
Brucella abortus	BAB8416	SAMN02712083	PRJNA243017	Proteobacteria	Alphaproteobacteria	Brucella abortus	GCA_001043295.1	3.27311	57.2353	chromosome 1:NZ_CP008774.1/CP008774.1; chromosome 2:NZ_CP008775.1/CP008775.1	-	2	3347	3121	blood	China: Baotou city of inner Mongolia autonomous region	human	Complete Genome	42185	42820
Brucella abortus	SKN13	SAMN03945529	PRJNA291474	Proteobacteria	Alphaproteobacteria	Brucella abortus	GCA_001267725.1	3.27713	57.2	-	LIEA01	52	3388	3053	placenta	India	cattle	Contig	42230	42820
Brucella melitensis	C-567	SAMN03797527	PRJNA288259	Proteobacteria	Alphaproteobacteria	Brucella melitensis	GCA_001302485.1	3.28145	57.2	-	LKAT01	80	3366	2909	blood	Russia: The Republic of Dagestan	Homo sapiens	Contig	42276	43557
Brucella melitensis	C-570	SAMN03860322	PRJNA289967	Proteobacteria	Alphaproteobacteria	Brucella melitensis	GCA_001302495.1	3.28249	57.3	-	LKAV01	44	3348	2980	blood	Russia: Stavropol region	Homo sapiens	Contig	42276	43557
Brucella melitensis	C-568	SAMN03860172	PRJNA289961	Proteobacteria	Alphaproteobacteria	Brucella melitensis	GCA_001302525.1	3.2799	57.2	-	LKAU01	63	3146	2637	blood	Russia: The Republic of Kalmykia	Homo sapiens	Contig	42276	42276
Brucella melitensis	C-571	SAMN03860328	PRJNA289968	Proteobacteria	Alphaproteobacteria	Brucella melitensis	GCA_001302545.1	3.28213	57.2	-	LKAW01	41	3334	3000	blood	Russia: Stavropol region	Homo sapiens	Contig	42276	43557
Brucella melitensis	C-569	SAMN03860321	PRJNA289965	Proteobacteria	Alphaproteobacteria	Brucella melitensis	GCA_001307425.1	3.28243	57.3	-	LKEC01	42	3340	3069	blood	Russia: The Republic of Kalmykia	Homo sapiens	Contig	42283	43508
Brucella melitensis	C-572	SAMN03860330	PRJNA289970	Proteobacteria	Alphaproteobacteria	Brucella melitensis	GCA_001307445.1	3.28307	57.3	-	LKED01	41	3343	3062	blood	Russia: Stavropol region	Homo sapiens	Contig	42283	43508
Brucella melitensis	C-573	SAMN03860331	PRJNA289971	Proteobacteria	Alphaproteobacteria	Brucella melitensis	GCA_001307475.2	3.31079	57.2358	chromosome I:NZ_CP019679.1/CP019679.1; chromosome II:NZ_CP019680.1/CP019680.1	-	2	3375	3092	blood	Russia: Stavropol region	Homo sapiens	Complete Genome	42776	43508
Brucella abortus	8486	SAMN03965484	PRJNA284953	Proteobacteria	Alphaproteobacteria	Brucella abortus	GCA_001401915.1	3.32154	57.2	-	LIUB01	19	3417	3174	spleen, lymph nodes	Italy: Campania, Salerno, Giffoni Valle Piana	cattle	Contig	42298	42821
Brucella abortus	11796	SAMN03965478	PRJNA284953	Proteobacteria	Alphaproteobacteria	Brucella abortus	GCA_001401925.1	3.26231	57.2	-	LITX01	16	3348	3118	spleen, lymph nodes	Italy: Sicilia, Messina, Tusa	cattle	Contig	42298	42821
Brucella abortus	1365.1	SAMN03965480	PRJNA284953	Proteobacteria	Alphaproteobacteria	Brucella abortus	GCA_001401935.1	3.27082	57.2	-	LITV01	13	3359	3126	spleen, lymph nodes	Italy: Molise, Isernia, Carovili	cattle	Contig	42298	42821
Brucella abortus	12183	SAMN03965479	PRJNA284953	Proteobacteria	Alphaproteobacteria	Brucella abortus	GCA_001401945.1	3.26681	57.2	-	LITW01	14	3355	3124	spleen, lymph nodes	Italy: Campania, Salerno, Corleto Monforte	cattle	Contig	42298	42821
Brucella abortus	8979.3	SAMN03965485	PRJNA284953	Proteobacteria	Alphaproteobacteria	Brucella abortus	GCA_001401995.1	3.26753	57.2	-	LIUC01	19	3360	3139	spleen, lymph nodes	Italy: Campania, Caserta, Cancello ed Arnone	water buffalo	Contig	42298	42821
Brucella abortus	1046	SAMN03734747	PRJNA284953	Proteobacteria	Alphaproteobacteria	Brucella abortus	GCA_001402005.1	3.26345	57.2	-	LITY01	18	3353	3136	spleen, lymph nodes	Italy: Chieti, Abruzzo, Roccaspinalveti	cattle	Contig	42298	42821
Brucella abortus	3272	SAMN03965482	PRJNA284953	Proteobacteria	Alphaproteobacteria	Brucella abortus	GCA_001402025.1	3.26753	57.2	-	LITZ01	19	3360	3139	spleen, lymph nodes	Italy: Puglia, Foggia, Apricena	cattle	Contig	42298	42821
Brucella abortus	5586	SAMN03965483	PRJNA284953	Proteobacteria	Alphaproteobacteria	Brucella abortus	GCA_001402055.1	3.26152	57.2	-	LIUA01	16	3348	3121	spleen, lymph nodes	Italy: Calabria, Crotone, Pallagorio	cattle	Contig	42298	42821
Brucella abortus	9060	SAMN03965486	PRJNA284953	Proteobacteria	Alphaproteobacteria	Brucella abortus	GCA_001402075.1	3.30798	57.2	-	LIUD01	19	3404	3153	spleen, lymph nodes	Italy: Calabria, Cosenza, Scala Coeli	cattle	Contig	42298	42821
Brucella abortus	15074.1	SAMN03965481	PRJNA284953	Proteobacteria	Alphaproteobacteria	Brucella abortus	GCA_001402095.1	3.25968	57.2	-	LJDE01	9	3347	3119	spleen, lymph nodes	Italy: Puglia, Foggia, San Marco in Lamis	cattle	Contig	42298	42821
Brucella abortus	9261	SAMN03965487	PRJNA284953	Proteobacteria	Alphaproteobacteria	Brucella abortus	GCA_001402105.1	3.27711	57.2	-	LIUE01	18	3371	3145	spleen, lymph nodes	Italy: Calabria, Cosenza, Papasidero	cattle	Scaffold	42298	42821
Brucella suis 019	19	SAMN04404261	PRJNA308608	Proteobacteria	Alphaproteobacteria	Brucella suis	GCA_001594165.1	3.30282	57.2365	chromosome 1:NZ_CP013963.1/CP013963.1; chromosome 2:NZ_CP013964.1/CP013964.1	-	2	3347	3154		China: Shihezi University, Xinjiang	sheep	Chromosome	42384	42830
Brucella melitensis	KU/RCF-96	SAMN03433318	PRJNA278809	Proteobacteria	Alphaproteobacteria	Brucella melitensis	GCA_001702255.1	3.28962	57.2	-	LAQM01	41	3370	3137	blood	Kuwait	Homo sapiens	Contig	42592	42830
Brucella melitensis	KU/RCF-84	SAMN03733278	PRJNA278809	Proteobacteria	Alphaproteobacteria	Brucella melitensis	GCA_001702305.1	3.28958	57.2	-	LDTV01	34	3363	3141	blood	Kuwait	Homo sapiens	Contig	42592	42830
Brucella melitensis	KU/RCF-31	SAMN03733280	PRJNA278809	Proteobacteria	Alphaproteobacteria	Brucella melitensis	GCA_001702315.1	3.2892	57.2	-	LDTX01	49	3364	3141	blood	Kuwait	Homo sapiens	Contig	42592	42830
Brucella melitensis	KU/RCF-64	SAMN03733279	PRJNA278809	Proteobacteria	Alphaproteobacteria	Brucella melitensis	GCA_001702335.1	3.29051	57.2	-	LDTW01	40	3358	3143	blood	Kuwait	Homo sapiens	Contig	42592	42830
Brucella melitensis	KU/RCF-03	SAMN03733464	PRJNA278809	Proteobacteria	Alphaproteobacteria	Brucella melitensis	GCA_001702375.1	3.28363	57.2	-	LDTY01	43	3352	3119	blood	Kuwait	Homo sapiens	Contig	42592	42830
Brucella melitensis	2010724553	SAMN05578252	PRJNA338970	Proteobacteria	Alphaproteobacteria	Brucella melitensis	GCA_001715465.1	3.31278	57.1716	chromosome 1:NZ_CP016985.1/CP016985.1; chromosome 2:NZ_CP016986.1/CP016986.1	-	2	3380	3136		Canada	Homo sapiens	Chromosome	42611	42835
Brucella abortus	SKN01	SAMN05601081	PRJNA339642	Proteobacteria	Alphaproteobacteria	Brucella abortus	GCA_001715505.1	3.26834	57.2	-	MDTX01	57	3162	2793	placenta	India	cattle	Contig	42611	42612
Brucella abortus	Br.a-1549/11-Geo	SAMN05526332	PRJNA338234	Proteobacteria	Alphaproteobacteria	Brucella abortus	GCA_001856185.1	3.25615	57.2	-	MIJI01	30	3330	3110	milk	Georgia: Marneuli	bovine	Contig	42671	42822
Brucella abortus	Br.a-1910/13-2013-Geo	SAMN05526409	PRJNA338234	Proteobacteria	Alphaproteobacteria	Brucella abortus	GCA_001856195.1	3.25854	57.2	-	MIJK01	30	3340	3114	blood	Georgia: Senaki	Homo sapiens	Contig	42671	42822
Brucella abortus	Br.a-1844/12/12-Geo	SAMN05526333	PRJNA338234	Proteobacteria	Alphaproteobacteria	Brucella abortus	GCA_001856205.1	3.25761	57.2	-	MIJJ01	26	3338	3119	blood	Georgia: Vani	Homo sapiens	Contig	42671	42822
Brucella abortus	Br.a-1236-10-Geo	SAMN05526411	PRJNA338234	Proteobacteria	Alphaproteobacteria	Brucella abortus	GCA_001856215.1	3.25632	57.2	-	MIJM01	26	3329	3115	milk	Georgia: Marneuli	bovine	Contig	42671	42822
Brucella abortus	Br.a-375-10-Geo	SAMN05526412	PRJNA338234	Proteobacteria	Alphaproteobacteria	Brucella abortus	GCA_001856265.1	3.25973	57.2	-	MIJN01	30	3340	3125	blood	Georgia: Senaki	Homo sapiens	Contig	42671	42822
Brucella melitensis	Br.m-1771/12-Geo	SAMN05615422	PRJNA339926	Proteobacteria	Alphaproteobacteria	Brucella melitensis	GCA_001856285.1	3.28477	57.3	-	MIJO01	32	3351	3135	blood	Georgia: Tbilisi	Homo sapiens	Contig	42671	42830
Brucella melitensis	Br.m-1252/10-Geo	SAMN05615423	PRJNA339926	Proteobacteria	Alphaproteobacteria	Brucella melitensis	GCA_001856295.1	3.28429	57.3	-	MIJP01	29	3346	3132	milk	Georgia: Marneuli	bovine	Contig	42671	42830
Brucella abortus	Br.a-1247/10-Geo	SAMN05526331	PRJNA338234	Proteobacteria	Alphaproteobacteria	Brucella abortus	GCA_001856305.1	3.25759	57.2	-	MIJH01	28	3331	3113	blood	Georgia: Marneuli	bovine	Contig	42671	42822
Brucella abortus	Br.a-1238-10-Geo	SAMN05526410	PRJNA338234	Proteobacteria	Alphaproteobacteria	Brucella abortus	GCA_001856345.1	3.25665	57.2	-	MIJL01	29	3333	3120	blood	Georgia: Marneuli	sheep	Contig	42671	42822
Brucella melitensis	Br.m-1268/11-Geo	SAMN05615424	PRJNA339926	Proteobacteria	Alphaproteobacteria	Brucella melitensis	GCA_001856365.1	3.28615	57.3	-	MIJQ01	32	3346	3131	milk	Georgia: Gardabani	bovine	Contig	42671	42830
Brucella melitensis	SKN25	SAMN05603589	PRJNA339717	Proteobacteria	Alphaproteobacteria	Brucella melitensis	GCA_001857585.1	3.29498	57.2	-	MDXK01	62	3376	2890	placental fluid	India	sheep	Contig	42615	43558
Brucella abortus	Col-B012	SAMN04323936	PRJNA305302	Proteobacteria	Alphaproteobacteria	Brucella abortus	GCA_001940595.1	3.23472	57.3	-	LODQ01	243	3396	3095	lechera	Colombia: Narino, Pupiales	Bos taurus	Contig	42744	42822
Brucella melitensis	BwIM_AFG_63	SAMN05932969	PRJNA347914	Proteobacteria	Alphaproteobacteria	Brucella melitensis	GCA_002191235.1	3.31105	57.2358	chromosome 1:NZ_CP018478.1/CP018478.1; chromosome 2:NZ_CP018479.1/CP018479.1	-	2	3375	3148		Afghanistan	Homo sapiens	Complete Genome	42899	42901
Brucella melitensis	BwIM_ALB_46	SAMN05932954	PRJNA347914	Proteobacteria	Alphaproteobacteria	Brucella melitensis	GCA_002191255.1	3.31315	57.2358	chromosome 1:NZ_CP018480.1/CP018480.1; chromosome 2:NZ_CP018481.1/CP018481.1	-	2	3375	3151		Albania	Homo sapiens	Chromosome	42899	42901
Brucella melitensis	BwIM_IRN_28	SAMN05932957	PRJNA347914	Proteobacteria	Alphaproteobacteria	Brucella melitensis	GCA_002191275.1	3.31113	57.2358	chromosome 1:NZ_CP018484.1/CP018484.1; chromosome 2:NZ_CP018485.1/CP018485.1	-	2	3374	3150		Iran	Homo sapiens	Chromosome	42899	42901
Brucella melitensis	BwIM_IRN_37	SAMN05932947	PRJNA347914	Proteobacteria	Alphaproteobacteria	Brucella melitensis	GCA_002191295.1	3.31349	57.2358	chromosome 1:NZ_CP018486.1/CP018486.1; chromosome 2:NZ_CP018487.1/CP018487.1	-	2	3373	3149		Iran	Homo sapiens	Complete Genome	42899	42901
Brucella melitensis	BwIM_IRQ_11	SAMN05932931	PRJNA347914	Proteobacteria	Alphaproteobacteria	Brucella melitensis	GCA_002191315.1	3.31229	57.2358	chromosome 1:NZ_CP018488.1/CP018488.1; chromosome 2:NZ_CP018489.1/CP018489.1	-	2	3371	3145		Iraq	Homo sapiens	Chromosome	42899	42901
Brucella melitensis	BwIM_IRQ_32	SAMN05932974	PRJNA347914	Proteobacteria	Alphaproteobacteria	Brucella melitensis	GCA_002191335.1	3.31192	57.2358	chromosome 1:NZ_CP018490.1/CP018490.1; chromosome 2:NZ_CP018491.1/CP018491.1	-	2	3373	3145		Iraq	Homo sapiens	Complete Genome	42899	42901
Brucella melitensis	BwIM_ITA_45	SAMN05932955	PRJNA347914	Proteobacteria	Alphaproteobacteria	Brucella melitensis	GCA_002191355.1	3.31047	57.2359	chromosome 1:NZ_CP018494.1/CP018494.1; chromosome 2:NZ_CP018495.1/CP018495.1	-	2	3374	3131		Italy	Homo sapiens	Complete Genome	42899	42901
Brucella melitensis	BwIM_ITA_55	SAMN05932987	PRJNA347914	Proteobacteria	Alphaproteobacteria	Brucella melitensis	GCA_002191375.1	3.30973	57.2359	chromosome 1:NZ_CP018496.1/CP018496.1; chromosome 2:NZ_CP018497.1/CP018497.1	-	2	3372	3126		Italy	Homo sapiens	Complete Genome	42899	42901
Brucella melitensis	BwIM_JOR_13	SAMN05932952	PRJNA347914	Proteobacteria	Alphaproteobacteria	Brucella melitensis	GCA_002191395.1	3.31262	57.1716	chromosome 1:NZ_CP018498.1/CP018498.1; chromosome 2:NZ_CP018499.1/CP018499.1	-	2	3373	3142		Jordan	Homo sapiens	Chromosome	42899	42901
Brucella melitensis	BwIM_MAR_25	SAMN05932985	PRJNA347914	Proteobacteria	Alphaproteobacteria	Brucella melitensis	GCA_002191415.1	3.31061	57.2359	chromosome 1:NZ_CP018502.1/CP018502.1; chromosome 2:NZ_CP018503.1/CP018503.1	-	2	3372	3120		Morocco	Homo sapiens	Chromosome	42899	42901
Brucella melitensis	BwIM_SOM_36a	SAMN05932921	PRJNA347914	Proteobacteria	Alphaproteobacteria	Brucella melitensis	GCA_002191435.1	3.3032	57.2357	chromosome 1:NZ_CP018506.1/CP018506.1; chromosome 2:NZ_CP018507.1/CP018507.1	-	2	3372	3137		Somalia	Homo sapiens	Chromosome	42899	42901
Brucella melitensis	BwIM_SYR_04	SAMN05932948	PRJNA347914	Proteobacteria	Alphaproteobacteria	Brucella melitensis	GCA_002191455.1	3.31267	57.2358	chromosome 1:NZ_CP018512.1/CP018512.1; chromosome 2:NZ_CP018513.1/CP018513.1	-	2	3373	3149		Syria	Homo sapiens	Complete Genome	42899	42901
Brucella melitensis	BwIM_SYR_05	SAMN05932956	PRJNA347914	Proteobacteria	Alphaproteobacteria	Brucella melitensis	GCA_002191475.1	3.31169	57.2358	chromosome 1:NZ_CP018514.1/CP018514.1; chromosome 2:NZ_CP018515.1/CP018515.1	-	2	3369	3142		Syria	Homo sapiens	Chromosome	42899	42901
Brucella melitensis	BwIM_SYR_07	SAMN05932963	PRJNA347914	Proteobacteria	Alphaproteobacteria	Brucella melitensis	GCA_002191495.1	3.31278	57.2358	chromosome 1:NZ_CP018516.1/CP018516.1; chromosome 2:NZ_CP018517.1/CP018517.1	-	2	3373	3149		Syria	Homo sapiens	Chromosome	42899	42901
Brucella melitensis	BwIM_SYR_34	SAMN05932960	PRJNA347914	Proteobacteria	Alphaproteobacteria	Brucella melitensis	GCA_002191515.1	3.31255	57.2358	chromosome 1:NZ_CP018530.1/CP018530.1; chromosome 2:NZ_CP018531.1/CP018531.1	-	2	3370	3140		Syria	Homo sapiens	Chromosome	42899	42901
Brucella melitensis	BwIM_SYR_41	SAMN05932970	PRJNA347914	Proteobacteria	Alphaproteobacteria	Brucella melitensis	GCA_002191535.1	3.31263	57.2358	chromosome 1:NZ_CP018532.1/CP018532.1; chromosome 2:NZ_CP018533.1/CP018533.1	-	2	3373	3147		Syria	Homo sapiens	Chromosome	42899	42901
Brucella melitensis	BwIM_SYR_53	SAMN05932962	PRJNA347914	Proteobacteria	Alphaproteobacteria	Brucella melitensis	GCA_002191555.1	3.31307	57.2358	chromosome 1:NZ_CP018534.1/CP018534.1; chromosome 2:NZ_CP018535.1/CP018535.1	-	2	3372	3144		Syria	Homo sapiens	Chromosome	42899	42901
Brucella melitensis	BwIM_TKM_56	SAMN05932951	PRJNA347914	Proteobacteria	Alphaproteobacteria	Brucella melitensis	GCA_002191575.1	3.31141	57.2358	chromosome 1:NZ_CP018536.1/CP018536.1; chromosome 2:NZ_CP018537.1/CP018537.1	-	2	3375	3148		Turkmenistan	Homo sapiens	Complete Genome	42899	42901
Brucella melitensis	BwIM_TUR_02	SAMN05932989	PRJNA347914	Proteobacteria	Alphaproteobacteria	Brucella melitensis	GCA_002191595.1	3.31353	57.2358	chromosome 1:NZ_CP018538.1/CP018538.1; chromosome 2:NZ_CP018539.1/CP018539.1	-	2	3373	3149		Turkey	Homo sapiens	Chromosome	42899	42901
Brucella melitensis	BwIM_TUR_03	SAMN05932920	PRJNA347914	Proteobacteria	Alphaproteobacteria	Brucella melitensis	GCA_002191615.1	3.31274	57.2358	chromosome 1:NZ_CP018540.1/CP018540.1; chromosome 2:NZ_CP018541.1/CP018541.1	-	2	3373	3145		Turkey	Homo sapiens	Complete Genome	42899	42901
Brucella melitensis	BwIM_TUR_15	SAMN05932916	PRJNA347914	Proteobacteria	Alphaproteobacteria	Brucella melitensis	GCA_002191635.1	3.31255	57.2358	chromosome 1:NZ_CP018542.1/CP018542.1; chromosome 2:NZ_CP018543.1/CP018543.1	-	2	3374	3144		Turkey	Homo sapiens	Chromosome	42899	42901
Brucella melitensis	BwIM_TUR_17	SAMN05932930	PRJNA347914	Proteobacteria	Alphaproteobacteria	Brucella melitensis	GCA_002191655.1	3.31272	57.2358	chromosome 1:NZ_CP018544.1/CP018544.1; chromosome 2:NZ_CP018545.1/CP018545.1	-	2	3371	3146		Turkey	Homo sapiens	Complete Genome	42899	42901
Brucella melitensis	BwIM_TUR_19	SAMN05932975	PRJNA347914	Proteobacteria	Alphaproteobacteria	Brucella melitensis	GCA_002191675.1	3.31262	57.2358	chromosome 1:NZ_CP018546.1/CP018546.1; chromosome 2:NZ_CP018547.1/CP018547.1	-	2	3374	3149		Turkey	Homo sapiens	Complete Genome	42899	42901
Brucella melitensis	BwIM_TUR_27	SAMN05932961	PRJNA347914	Proteobacteria	Alphaproteobacteria	Brucella melitensis	GCA_002191695.1	3.31462	57.1716	chromosome 1:NZ_CP018550.1/CP018550.1; chromosome 2:NZ_CP018551.1/CP018551.1	-	2	3382	3148		Turkey	Homo sapiens	Chromosome	42899	42901
Brucella melitensis	BwIM_TUR_38	SAMN05932978	PRJNA347914	Proteobacteria	Alphaproteobacteria	Brucella melitensis	GCA_002191715.1	3.31112	57.2358	chromosome 1:NZ_CP018552.1/CP018552.1; chromosome 2:NZ_CP018553.1/CP018553.1	-	2	3373	3146		Turkey	Homo sapiens	Chromosome	42899	42901
Brucella melitensis	BwIM_TUR_40	SAMN05932971	PRJNA347914	Proteobacteria	Alphaproteobacteria	Brucella melitensis	GCA_002191735.1	3.31472	57.1716	chromosome 1:NZ_CP018556.1/CP018556.1; chromosome 2:NZ_CP018557.1/CP018557.1	-	2	3375	3147		Turkey	Homo sapiens	Chromosome	42899	42901
Brucella melitensis	BwIM_TUR_59	SAMN05932973	PRJNA347914	Proteobacteria	Alphaproteobacteria	Brucella melitensis	GCA_002191755.1	3.31262	57.2358	chromosome 1:NZ_CP018560.1/CP018560.1; chromosome 2:NZ_CP018561.1/CP018561.1	-	2	3376	3147		Turkey	Homo sapiens	Complete Genome	42899	42901
Brucella melitensis	BwIM_TUR_60	SAMN05932972	PRJNA347914	Proteobacteria	Alphaproteobacteria	Brucella melitensis	GCA_002191775.1	3.31259	57.2358	chromosome 1:NZ_CP018562.1/CP018562.1; chromosome 2:NZ_CP018563.1/CP018563.1	-	2	3374	3144		Turkey	Homo sapiens	Chromosome	42899	42901
Brucella melitensis	BwIM_BGR_21	SAMN05932986	PRJNA347914	Proteobacteria	Alphaproteobacteria	Brucella melitensis	GCA_002191855.1	3.31229	57.2358	chromosome 1:NZ_CP018482.1/CP018482.1; chromosome 2:NZ_CP018483.1/CP018483.1	-	2	3373	3142		Bulgaria	Homo sapiens	Chromosome	42899	42901
Brucella melitensis	BwIM_IRQ_43	SAMN05932959	PRJNA347914	Proteobacteria	Alphaproteobacteria	Brucella melitensis	GCA_002191875.1	3.3127	57.2358	chromosome 1:NZ_CP018492.1/CP018492.1; chromosome 2:NZ_CP018493.1/CP018493.1	-	2	3371	3138		Iraq	Homo sapiens	Chromosome	42899	42901
Brucella melitensis	BwIM_KWT_42	SAMN05932984	PRJNA347914	Proteobacteria	Alphaproteobacteria	Brucella melitensis	GCA_002191895.1	3.3115	57.2358	chromosome 1:NZ_CP018500.1/CP018500.1; chromosome 2:NZ_CP018501.1/CP018501.1	-	2	3376	3147		Kuwait	Homo sapiens	Chromosome	42899	42901
Brucella melitensis	BwIM_SAU_09	SAMN05932949	PRJNA347914	Proteobacteria	Alphaproteobacteria	Brucella melitensis	GCA_002191915.1	3.31133	57.2358	chromosome 1:NZ_CP018504.1/CP018504.1; chromosome 2:NZ_CP018505.1/CP018505.1	-	2	3375	3146		Saudi Arabia	Homo sapiens	Complete Genome	42899	42901
Brucella melitensis	BwIM_SOM_36b	SAMN05932922	PRJNA347914	Proteobacteria	Alphaproteobacteria	Brucella melitensis	GCA_002191935.1	3.30364	57.1714	chromosome 1:NZ_CP018508.1/CP018508.1; chromosome 2:NZ_CP018509.1/CP018509.1	-	2	3372	3137		Somalia	Homo sapiens	Chromosome	42899	42901
Brucella melitensis	BwIM_SYR_01	SAMN05932958	PRJNA347914	Proteobacteria	Alphaproteobacteria	Brucella melitensis	GCA_002191995.1	3.31139	57.2358	chromosome 1:NZ_CP018510.1/CP018510.1; chromosome 2:NZ_CP018511.1/CP018511.1	-	2	3373	3141		Syria	Homo sapiens	Chromosome	42899	42901
Brucella melitensis	BwIM_SYR_08	SAMN05932967	PRJNA347914	Proteobacteria	Alphaproteobacteria	Brucella melitensis	GCA_002192015.1	3.31363	57.2358	chromosome 1:NZ_CP018518.1/CP018518.1; chromosome 2:NZ_CP018519.1/CP018519.1	-	2	3371	3148		Syria	Homo sapiens	Chromosome	42899	42901
Brucella melitensis	BwIM_SYR_10	SAMN05932968	PRJNA347914	Proteobacteria	Alphaproteobacteria	Brucella melitensis	GCA_002192035.1	3.31325	57.2358	chromosome 1:NZ_CP018520.1/CP018520.1; chromosome 2:NZ_CP018521.1/CP018521.1	-	2	3374	3147		Syria	Homo sapiens	Chromosome	42899	42901
Brucella melitensis	BwIM_SYR_14	SAMN05932964	PRJNA347914	Proteobacteria	Alphaproteobacteria	Brucella melitensis	GCA_002192055.1	3.31258	57.2358	chromosome 1:NZ_CP018522.1/CP018522.1; chromosome 2:NZ_CP018523.1/CP018523.1	-	2	3372	3143		Syria	Homo sapiens	Chromosome	42899	42901
Brucella melitensis	BwIM_SYR_23	SAMN05932966	PRJNA347914	Proteobacteria	Alphaproteobacteria	Brucella melitensis	GCA_002192075.1	3.31295	57.2358	chromosome 1:NZ_CP018524.1/CP018524.1; chromosome 2:NZ_CP018525.1/CP018525.1	-	2	3374	3148		Syria	Homo sapiens	Chromosome	42899	42901
Brucella melitensis	BwIM_SYR_26	SAMN05932953	PRJNA347914	Proteobacteria	Alphaproteobacteria	Brucella melitensis	GCA_002192095.1	3.31278	57.2358	chromosome 1:NZ_CP018526.1/CP018526.1; chromosome 2:NZ_CP018527.1/CP018527.1	-	2	3370	3145		Syria	Homo sapiens	Complete Genome	42899	42901
Brucella melitensis	BwIM_SYR_31	SAMN05932979	PRJNA347914	Proteobacteria	Alphaproteobacteria	Brucella melitensis	GCA_002192115.1	3.31267	57.2358	chromosome 1:NZ_CP018528.1/CP018528.1; chromosome 2:NZ_CP018529.1/CP018529.1	-	2	3373	3146		Syria	Homo sapiens	Chromosome	42899	42901
Brucella melitensis	BwIM_TUR_24	SAMN05932983	PRJNA347914	Proteobacteria	Alphaproteobacteria	Brucella melitensis	GCA_002192135.1	3.3125	57.2358	chromosome 1:NZ_CP018548.1/CP018548.1; chromosome 2:NZ_CP018549.1/CP018549.1	-	2	3375	3145		Turkey	Homo sapiens	Chromosome	42899	42901
Brucella melitensis	BwIM_TUR_39	SAMN05932976	PRJNA347914	Proteobacteria	Alphaproteobacteria	Brucella melitensis	GCA_002192155.1	3.31252	57.2358	chromosome 1:NZ_CP018554.1/CP018554.1; chromosome 2:NZ_CP018555.1/CP018555.1	-	2	3373	3144		Turkey	Homo sapiens	Complete Genome	42899	42901
Brucella melitensis	BwIM_TUR_51	SAMN05932917	PRJNA347914	Proteobacteria	Alphaproteobacteria	Brucella melitensis	GCA_002192175.1	3.31159	57.2358	chromosome 1:NZ_CP018558.1/CP018558.1; chromosome 2:NZ_CP018559.1/CP018559.1	-	2	3376	3143		Turkey	Homo sapiens	Chromosome	42899	42901
Brucella melitensis	BwIM_TUR_30	SAMN05932932	PRJNA347914	Proteobacteria	Alphaproteobacteria	Brucella melitensis	GCA_002192195.1	3.31435	57.1716	chromosome 1:NZ_CP018570.1/CP018570.1; chromosome 2:NZ_CP018571.1/CP018571.1	-	2	3373	3145		Turkey	Homo sapiens	Chromosome	42899	42901
Brucella melitensis	BMM26/15	SAMN06644734	PRJNA380526	Proteobacteria	Alphaproteobacteria	Brucella melitensis	GCA_002204265.1	3.28858	57.2	-	NBBM01	39	3363	3134	blood	Malaysia: Johor, Batu Pahat	Homo sapiens	Contig	42907	42910
Brucella melitensis	BMM 15/15	SAMN06687274	PRJNA380526	Proteobacteria	Alphaproteobacteria	Brucella melitensis	GCA_002204295.1	3.28896	57.2	-	NCRJ01	44	3365	3140	blood	Malaysia: Johor Bahru	Homo sapiens	Contig	42907	42910
Brucella melitensis	BMM 13/15	SAMN06687272	PRJNA380526	Proteobacteria	Alphaproteobacteria	Brucella melitensis	GCA_002204335.1	3.28878	57.2	-	NCRL01	35	3361	3135	blood	Malaysia: Johor, Batu Pahat	Homo sapiens	Contig	42907	42910
Brucella melitensis	BMM 19/15	SAMN06687275	PRJNA380526	Proteobacteria	Alphaproteobacteria	Brucella melitensis	GCA_002204345.1	3.28813	57.2	-	NCRI01	46	3367	3137	blood	Malaysia: Johor, Muar	Homo sapiens	Contig	42907	42910
Brucella melitensis	VRI 6856/11	SAMN06909303	PRJNA380526	Proteobacteria	Alphaproteobacteria	Brucella melitensis	GCA_002245205.1	3.28837	57.2	-	NGAD01	41	3358	3127	milk	Malaysia: Penang, Air Itam	Caprine	Contig	42956	42959
Brucella melitensis	VRI 6530/11	SAMN06909302	PRJNA380526	Proteobacteria	Alphaproteobacteria	Brucella melitensis	GCA_002245225.1	3.28872	57.2	-	NGAE01	32	3357	3130	milk	Malaysia: Penang, Air Itam	Caprine	Contig	42956	42959
Brucella melitensis	VRI 4799/15	SAMN06909304	PRJNA380526	Proteobacteria	Alphaproteobacteria	Brucella melitensis	GCA_002245235.1	3.28813	57.2	-	NGAC01	37	3353	3117	milk	Malaysia: Johor, Batu Pahat	Caprine	Contig	42956	42959
Brucella melitensis	BY38	SAMN07499375	PRJNA398009	Proteobacteria	Alphaproteobacteria	Brucella melitensis	GCA_002262955.1	3.31186	57.2358	chromosome 1:NZ_CP022827.1/CP022827.1; chromosome 2:NZ_CP022828.1/CP022828.1	-	2	3379	3141	spleen	China: Xinjiang	sheep	Complete Genome	42969	42971
Brucella abortus	BD	SAMN07508059	PRJNA398311	Proteobacteria	Alphaproteobacteria	Brucella abortus	GCA_002262975.1	3.27107	57.2353	chromosome 1:NZ_CP022877.1/CP022877.1; chromosome 2:NZ_CP022878.1/CP022878.1	-	2	3345	3115	abortion secretions	China: Hebei provence	dairy cow	Complete Genome	42969	42971
Brucella abortus	MC	SAMN07508100	PRJNA398313	Proteobacteria	Alphaproteobacteria	Brucella abortus	GCA_002262995.1	3.27087	57.2353	chromosome 1:NZ_CP022879.1/CP022879.1; chromosome 2:NZ_CP022880.1/CP022880.1	-	2	3341	3109	abortion secretions	China: Hebei provence, Mancheng city	dairy cow	Complete Genome	42969	42971
Brucella melitensis	BL	SAMN07508058	PRJNA398310	Proteobacteria	Alphaproteobacteria	Brucella melitensis	GCA_002263015.1	3.31267	57.1715	chromosome 1:NZ_CP022875.1/CP022875.1; chromosome 2:NZ_CP022876.1/CP022876.1	-	2	3385	3146	spleen	China: Xinjiang	dairy cow	Complete Genome	42969	42971
Brucella melitensis	KIV-L	SAMN05823553	PRJNA344436	Proteobacteria	Alphaproteobacteria	Brucella melitensis	GCA_002266745.1	3.28219	57.3	-	NGJQ01	41	3347	3045	lumbar cerebrospinal fluid	Russia	Homo sapiens	Contig	42970	43497
Brucella melitensis	I-349	SAMN05823560	PRJNA344439	Proteobacteria	Alphaproteobacteria	Brucella melitensis	GCA_002266765.1	3.28223	57.2	-	NGJR01	37	3340	3047	blood	Russia	Homo sapiens	Contig	42970	43508
Brucella melitensis	I-216	SAMN06075483	PRJNA355376	Proteobacteria	Alphaproteobacteria	Brucella melitensis	GCA_002266775.1	3.28636	57.2	-	NGJP01	49	3350	2937	blood	Russia	Homo sapiens	Contig	42970	43558
Brucella melitensis	I-338	SAMN06075487	PRJNA355380	Proteobacteria	Alphaproteobacteria	Brucella melitensis	GCA_002266785.1	3.28588	57.2	-	NGJO01	60	3359	2935	blood	Russia	Homo sapiens	Contig	42970	43558
Brucella melitensis	I-280	SAMN07498437	PRJNA397974	Proteobacteria	Alphaproteobacteria	Brucella melitensis	GCA_002278575.1	3.28641	57.2	-	NQVD01	49	3351	2938	blood	Russia	Homo sapiens	Contig	42977	43558
Brucella melitensis	I-160	SAMN07498373	PRJNA397965	Proteobacteria	Alphaproteobacteria	Brucella melitensis	GCA_002278585.1	3.28933	57.2	-	NQVC01	56	3361	2904	Abortion	Russia	Ovis aries	Contig	42977	43558
Brucella melitensis	I-194	SAMN07510711	PRJNA398456	Proteobacteria	Alphaproteobacteria	Brucella melitensis	GCA_002278675.1	3.28609	57.2	-	NQVF01	50	3355	2906	blood	Russia	Homo sapiens	Contig	42977	43558
Brucella melitensis	I-340	SAMN07510723	PRJNA398460	Proteobacteria	Alphaproteobacteria	Brucella melitensis	GCA_002278695.1	3.28768	57.2	-	NQVG01	47	3357	2899	blood	Russia	Homo sapiens	Contig	42977	43558
Brucella melitensis	I-370	SAMN07510738	PRJNA398461	Proteobacteria	Alphaproteobacteria	Brucella melitensis	GCA_002278715.1	3.2869	57.2	-	NQVH01	51	3354	2965	blood	Russia	Homo sapiens	Contig	42977	43558
Brucella melitensis	I-308	SAMN07510740	PRJNA398463	Proteobacteria	Alphaproteobacteria	Brucella melitensis	GCA_002278735.1	3.28665	57.2	-	NQVI01	50	3345	2890	blood	Russia	Homo sapiens	Contig	42977	43558
Brucella melitensis	2007BM/1	SAMN07580939	PRJNA400844	Proteobacteria	Alphaproteobacteria	Brucella melitensis	GCA_002290125.1	3.30268	57.1718	chromosome 1:CP023171.1; chromosome 2:CP023172.1	-	2	3300	3085	blood	India:Karnataka	Homo sapiens	Chromosome	42990	43011
Brucella abortus	40046	SAMN07572672	PRJNA400357	Proteobacteria	Alphaproteobacteria	Brucella abortus	GCA_002290665.1	3.30261	57.1707	chromosome 1:NZ_CP023215.1/CP023215.1; chromosome 2:NZ_CP023216.1/CP023216.1	-	2	3405	2994	lymph node	Italy: Caserta	Bubalus bubalis	Chromosome	42990	43558
Brucella abortus	49839	SAMN07572673	PRJNA400357	Proteobacteria	Alphaproteobacteria	Brucella abortus	GCA_002290685.1	3.32489	57.0388	chromosome 1:NZ_CP023219.1/CP023219.1; chromosome 2:NZ_CP023220.1/CP023220.1	-	2	3368	2957	lymph node	Italy: Caserta	Bubalus bubalis	Chromosome	42990	43558
Brucella abortus	67761	SAMN07572674	PRJNA400357	Proteobacteria	Alphaproteobacteria	Brucella abortus	GCA_002290705.1	3.0954	57.1	chromosome 1:CP023223.1; chromosome 2:CP023224.1	-	2	3157	2833	lymph node	Italy: Salerno	Bubalus bubalis	Chromosome	42990	42990
Brucella abortus	49188	SAMN07572671	PRJNA400357	Proteobacteria	Alphaproteobacteria	Brucella abortus	GCA_002290725.1	3.40671	56.6146	chromosome 1:CP023217.1; chromosome 2:CP023218.1	-	2	3235	2901	lymph node	Italy: Salerno	Bubalus bubalis	Chromosome	42990	42990
Brucella abortus	28375	SAMN07572666	PRJNA400357	Proteobacteria	Alphaproteobacteria	Brucella abortus	GCA_002290745.1	3.56439	56.4775	chromosome 1:NZ_CP023211.1/CP023211.1; chromosome 2:NZ_CP023212.1/CP023212.1	-	2	3326	2914	lymph node	Italy: Caserta	Bubalus bubalis	Chromosome	42990	43558
Brucella abortus	69103	SAMN07572685	PRJNA400357	Proteobacteria	Alphaproteobacteria	Brucella abortus	GCA_002290765.1	3.30369	57.1707	chromosome 1:NZ_CP023225.1/CP023225.1; chromosome 2:NZ_CP023226.1/CP023226.1	-	2	3377	3019	lymph node	Italy: Salerno	Bubalus bubalis	Chromosome	42990	42992
Brucella abortus	57750	SAMN07572681	PRJNA400357	Proteobacteria	Alphaproteobacteria	Brucella abortus	GCA_002290785.1	3.38058	56.8414	chromosome 1:NZ_CP023221.1/CP023221.1; chromosome 2:NZ_CP023222.1/CP023222.1	-	2	3280	2938	lymph node	Italy: Salerno	Bubalus bubalis	Chromosome	42990	42992
Brucella abortus	149279	SAMN07572686	PRJNA400357	Proteobacteria	Alphaproteobacteria	Brucella abortus	GCA_002290805.1	3.40231	56.6139	chromosome 1:CP023227.1; chromosome 2:CP023228.1	-	2	3233	2890	lymph node	Italy: Salerno	Bubalus bubalis	Chromosome	42990	42990
Brucella abortus	33295	SAMN07572670	PRJNA400357	Proteobacteria	Alphaproteobacteria	Brucella abortus	GCA_002291205.1	3.30293	57.1708	chromosome 1:NZ_CP023213.1/CP023213.1; chromosome 2:NZ_CP023214.1/CP023214.1	-	2	3409	2977	lymph node	Italy: Caserta	Bubalus bubalis	Chromosome	42990	43558
Brucella abortus	7863	SAMN07572688	PRJNA400357	Proteobacteria	Alphaproteobacteria	Brucella abortus	GCA_002291245.1	3.30658	57.1707	chromosome 1:NZ_CP023229.1/CP023229.1; chromosome 2:NZ_CP023230.1/CP023230.1	-	2	3410	3012	lymph node	Italy: Salerno	Bubalus bubalis	Chromosome	42990	43558
Brucella abortus	21630	SAMN07572693	PRJNA400357	Proteobacteria	Alphaproteobacteria	Brucella abortus	GCA_002291285.1	3.37328	56.9897	chromosome 1:CP023235.1; chromosome 2:CP023236.1	-	2	3384	2999	lymph node	Italy: Salerno	Bubalus bubalis	Chromosome	42990	42990
Brucella abortus	21614	SAMN07572692	PRJNA400357	Proteobacteria	Alphaproteobacteria	Brucella abortus	GCA_002291305.1	3.82341	56.9062	chromosome 1:CP023233.1; chromosome 2:CP023234.1	-	2	3745	3294	lymph node	Italy: Salerno	Bubalus bubalis	Chromosome	42990	42990
Brucella abortus	38127	SAMN07572694	PRJNA400357	Proteobacteria	Alphaproteobacteria	Brucella abortus	GCA_002291325.1	3.33633	56.9279	chromosome 1:NZ_CP023237.1/CP023237.1; chromosome 2:NZ_CP023238.1/CP023238.1	-	2	3308	2920	lymph node	Italy: Salerno	Bubalus bubalis	Chromosome	42990	43558
Brucella abortus	84573	SAMN07572696	PRJNA400357	Proteobacteria	Alphaproteobacteria	Brucella abortus	GCA_002291345.1	3.30655	57.1709	chromosome 1:NZ_CP023241.1/CP023241.1; chromosome 2:NZ_CP023242.1/CP023242.1	-	2	3409	3035	lymph node	Italy: Caserta	Bubalus bubalis	Chromosome	42990	43508
Brucella abortus	72871	SAMN07572695	PRJNA400357	Proteobacteria	Alphaproteobacteria	Brucella abortus	GCA_002291365.1	3.79437	56.8146	chromosome 1:CP023239.1; chromosome 2:CP023240.1	-	2	3669	3225	lymph node	Italy: Caserta	Bubalus bubalis	Chromosome	42990	42990
Brucella abortus	14330	SAMN07572659	PRJNA400357	Proteobacteria	Alphaproteobacteria	Brucella abortus	GCA_002291385.1	3.42759	56.8023	chromosome 1:NZ_CP023243.1/CP023243.1; chromosome 2:NZ_CP023244.1/CP023244.1	-	2	3346	2902	lymph node	Italy: Caserta	Bubalus bubalis	Chromosome	42990	43558
Brucella abortus	9510	SAMN07572607	PRJNA400357	Proteobacteria	Alphaproteobacteria	Brucella abortus	GCA_002310355.1	3.3794	56.7609	chromosome 1:CP023308.1; chromosome 2:CP023309.1	-	2	3299	2920	lymph node	Italy: Caserta	Bubalus bubalis	Chromosome	42996	42996
Brucella melitensis	I-136	SAMN06075482	PRJNA355374	Proteobacteria	Alphaproteobacteria	Brucella melitensis	GCA_002631235.1	3.2855	57.2	-	PDMF01	46	3347	2928	blood	Russia	Homo sapiens	Contig	43031	43558
Brucella suis	QH05	SAMN07840743	PRJNA416061	Proteobacteria	Alphaproteobacteria	Brucella suis	GCA_002749475.1	3.3152	57.2364	chromosome 1:NZ_CP024420.1/CP024420.1; chromosome 2:NZ_CP024421.1/CP024421.1	-	2	3351	3151	spleen of an aborted yak fetus	China:Qinghai Province	yak	Complete Genome	43042	43045
Brucella melitensis	QH61	SAMN07967141	PRJNA416864	Proteobacteria	Alphaproteobacteria	Brucella melitensis	GCA_002763615.1	3.31177	57.2358	chromosome 1:NZ_CP024653.1/CP024653.1; chromosome 2:NZ_CP024654.1/CP024654.1	-	2	3369	3131	Aborted fetus	China:Qinghai	Yak	Complete Genome	43052	43054
Brucella melitensis	CIIMS-NV-5	SAMN08286889	PRJNA428276	Proteobacteria	Alphaproteobacteria	Brucella melitensis	GCA_002871075.1	3.31177	57.2	-	PKSQ01	2	3372	3135	Vaginal discharge	India: Bhandara	Goat	Contig	43110	43542
Brucella melitensis	CIIMS-BH-2	SAMN08176517	PRJNA422344	Proteobacteria	Alphaproteobacteria	Brucella melitensis	GCA_002895105.1	3.31121	57.2358	chromosome I:NZ_CP025680.1/CP025680.1; chromosome II:NZ_CP025681.1/CP025681.1	-	2	3363	3130	blood	India: Vijayapura, Karnataka	Homo sapiens	Complete Genome	43122	43124
Brucella melitensis	CIIMS-PH-3	SAMN08242171	PRJNA427646	Proteobacteria	Alphaproteobacteria	Brucella melitensis	GCA_002895125.1	3.31071	57.2359	chromosome 1:NZ_CP026005.1/CP026005.1; chromosome 2:NZ_CP026006.1/CP026006.1	-	2	3376	3121	blood	India:Chandigarh	Homo sapiens	Complete Genome	43122	43246
Brucella abortus	CIIMS-NV-4	SAMN08295219	PRJNA428582	Proteobacteria	Alphaproteobacteria	Brucella abortus	GCA_002895145.1	3.28645	57.2354	chromosome I:NZ_CP025743.1/CP025743.1; chromosome II:NZ_CP025744.1/CP025744.1	-	2	3362	3124		India: Nagpur	Animal	Complete Genome	43122	43246
Brucella abortus	ML7	SAMN09273435	PRJNA473649	Proteobacteria	Alphaproteobacteria	Brucella abortus	GCA_003194755.1	3.26661	57.2	-	QITU01	25	3351	3119		India:Meghalaya	Bos taurus	Contig	43257	43259
Brucella abortus	ML6	SAMN09273432	PRJNA473649	Proteobacteria	Alphaproteobacteria	Brucella abortus	GCA_003194765.1	3.25521	57.3	-	QITV01	23	3339	3107		India:Meghalaya	Bos taurus	Contig	43257	43259
Brucella abortus	ML10	SAMN09273438	PRJNA473649	Proteobacteria	Alphaproteobacteria	Brucella abortus	GCA_003194795.1	3.25363	57.3	-	QITS01	23	3338	3103		India:Meghalaya	Bos taurus	Contig	43257	43259
Brucella abortus	ML8	SAMN09273437	PRJNA473649	Proteobacteria	Alphaproteobacteria	Brucella abortus	GCA_003194805.1	3.26574	57.2	-	QITT01	26	3343	3113		India:Meghalaya	Bos taurus	Contig	43257	43259
Brucella abortus	ML3	SAMN09273426	PRJNA473649	Proteobacteria	Alphaproteobacteria	Brucella abortus	GCA_003194825.1	3.27693	57.2	-	QITY01	75	3420	2744		India:Meghalaya	Bos taurus	Contig	43257	43257
Brucella suis	ML9	SAMN09273442	PRJNA473649	Proteobacteria	Alphaproteobacteria	Brucella suis	GCA_003194855.1	3.30396	57.3	-	QITR01	72	3389	3055		India:Meghalaya	Sus scrofa	Contig	43257	43259
Brucella abortus	ML2	SAMN09273425	PRJNA473649	Proteobacteria	Alphaproteobacteria	Brucella abortus	GCA_003194875.1	3.28965	57.2	-	QITZ01	14	3386	2900		India:Meghalaya	Bos taurus	Contig	43257	43558
Brucella abortus	ML5	SAMN09273431	PRJNA473649	Proteobacteria	Alphaproteobacteria	Brucella abortus	GCA_003194885.1	3.29003	57.2	-	QITW01	15	3369	2912		India:Meghalaya	Capra hircus	Contig	43257	43558
Brucella abortus	ML4	SAMN09273429	PRJNA473649	Proteobacteria	Alphaproteobacteria	Brucella abortus	GCA_003194895.1	3.29285	57.2	-	QITX01	24	3378	2943		India:Meghalaya	Bos taurus	Contig	43257	43558
Brucella melitensis	CIIMS-NV-1	SAMN09296271	PRJNA474273	Proteobacteria	Alphaproteobacteria	Brucella melitensis	GCA_003205535.1	3.31176	57.2358	chromosome I:NZ_CP029756.1/CP029756.1; chromosome II:NZ_CP029757.1/CP029757.1	-	2	3373	3137		India: Nagpur	Animal	Complete Genome	43262	43267
Brucella abortus	ML1	SAMN09273424	PRJNA473649	Proteobacteria	Alphaproteobacteria	Brucella abortus	GCA_003253375.1	3.28934	57.2	-	QIUA01	12	3377	2947		India:Meghalaya	Bos taurus	Contig	43270	43558
Brucella melitensis	KSA_BM_07	SAMN09780836	PRJNA485025	Proteobacteria	Alphaproteobacteria	Brucella melitensis	GCA_003432005.1	3.29023	57.2	-	QVMF01	21	3354	3127	fetal fluids	Saudi Arabia: Huraymila	sheep	Contig	43341	43345
Brucella melitensis	CIT21	SAMN08322134	PRJNA428790	Proteobacteria	Alphaproteobacteria	Brucella melitensis	GCA_003516045.1	3.3114	57.2358	chromosome 1:NZ_CP025819.1/CP025819.1; chromosome 2:NZ_CP025820.1/CP025820.1	-	2	3374	3137		China: Kailu Count of Tongliao City, Inner Mongolia Autonomous Region	Homo sapiens	Complete Genome	43353	43362
Brucella melitensis	CIT31	SAMN08322136	PRJNA428790	Proteobacteria	Alphaproteobacteria	Brucella melitensis	GCA_003516065.1	3.31151	57.2358	chromosome 1:NZ_CP025821.1/CP025821.1; chromosome 2:NZ_CP025822.1/CP025822.1	-	2	3377	3143		China: Jarud Banner of Tongliao City, Inner Mongola Autonomous region	Homo sapiens	Complete Genome	43353	43362
Brucella melitensis	CIT43	SAMN08322135	PRJNA428790	Proteobacteria	Alphaproteobacteria	Brucella melitensis	GCA_003516085.1	3.31186	57.2	chromosome:NZ_CP026337.1/CP026337.1	-	1	3372	3135		China: Kezuo Central Banner of Tongliao City, Tongliao, Inner Mongolia Autonomous region	Homo sapiens	Complete Genome	43353	43362
Brucella abortus	BJ1	SAMN10238131	PRJNA496294	Proteobacteria	Alphaproteobacteria	Brucella abortus	GCA_003675365.1	3.27058	57.2353	chromosome 1:NZ_CP033079.1/CP033079.1; chromosome 2:NZ_CP033080.1/CP033080.1	-	2	3343	3113	abortive fetus	China: Elk Park	elk	Complete Genome	43396	43416
Brucella melitensis	BmWS93	SAMN10439570	PRJNA505925	Proteobacteria	Alphaproteobacteria	Brucella melitensis	GCA_003856415.1	3.31226	57.2358	chromosome 1:NZ_CP034103.1/CP034103.1; chromosome 2:NZ_CP034104.1/CP034104.1	-	2	3373	3137	blood	China:Ulanqab	Homo sapiens	Complete Genome	43437	43438
Brucella abortus	C-614	SAMN10584522	PRJNA509560	Proteobacteria	Alphaproteobacteria	Brucella abortus	GCA_003965935.1	3.25321	57.2	-	RXOJ01	50	3332	3084	spleen	Russia	Cow	Contig	43457	43462
Brucella abortus	C-613	SAMN10584495	PRJNA509553	Proteobacteria	Alphaproteobacteria	Brucella abortus	GCA_003965945.1	3.25224	57.2	-	RXOI01	38	3322	3084	spleen	Russia	Homo sapiens	Contig	43457	43462
Brucella abortus	C-612	SAMN10584459	PRJNA509546	Proteobacteria	Alphaproteobacteria	Brucella abortus	GCA_003966035.1	3.28162	57.3	-	RXOH01	41	3333	3101	blood	Russia	Homo sapiens	Contig	43457	43462
Brucella abortus	C-615	SAMN10584523	PRJNA509561	Proteobacteria	Alphaproteobacteria	Brucella abortus	GCA_003984745.1	3.25236	57.2	-	RXOK01	45	3325	3086	spleen	Russia	Cow	Contig	43457	43467
Brucella abortus	N1	SAMN10584386	PRJNA509541	Proteobacteria	Alphaproteobacteria	Brucella abortus	GCA_003984755.1	3.25153	57.2	-	RXOG01	58	3325	3083	milk	Russia: Samara	cow	Contig	43457	43467
Brucella melitensis	LMN19	SAMN10640303	PRJNA511579	Proteobacteria	Alphaproteobacteria	Brucella melitensis	GCA_003989635.1	3.26153	57.2	-	RZIA01	31	3328	3104	Placental cotyledons	India: Punjab	Capra hircus	Contig	43466	43471
Brucella abortus	LMN6	SAMN10640296	PRJNA511579	Proteobacteria	Alphaproteobacteria	Brucella abortus	GCA_003989715.1	3.37991	57.4	-	RZHT01	47	3516	3055	Uterine discharge	India: Punjab	Bos taurus	Contig	43466	43466
Brucella abortus	LMN8	SAMN10640298	PRJNA511579	Proteobacteria	Alphaproteobacteria	Brucella abortus	GCA_003989725.1	3.38056	57.4	-	RZHV01	44	3497	3136	Foetal stomach content	India: Punjab	Bos taurus	Scaffold	43466	43471
Brucella melitensis	LMN20	SAMN10640304	PRJNA511579	Proteobacteria	Alphaproteobacteria	Brucella melitensis	GCA_003989875.1	3.26138	57.2	-	RZIB01	35	3332	3106	Placental cotyledons	India: Punjab	Capra hircus	Scaffold	43466	43471
Brucella melitensis	LMN18	SAMN10640302	PRJNA511579	Proteobacteria	Alphaproteobacteria	Brucella melitensis	GCA_003989885.1	3.26059	57.2	-	RZHZ01	31	3332	3110	Foetal stomach content	India: Punjab	Capra hircus	Scaffold	43466	43471
Brucella melitensis	LMN17	SAMN10640301	PRJNA511579	Proteobacteria	Alphaproteobacteria	Brucella melitensis	GCA_003989895.1	3.26016	57.2	-	RZHY01	30	3332	3108	Foetal stomach content	India: Punjab	Capra hircus	Scaffold	43466	43471
Brucella abortus	LMN11	SAMN10640300	PRJNA511579	Proteobacteria	Alphaproteobacteria	Brucella abortus	GCA_003989905.1	3.37987	57.4	-	RZHX01	49	3502	3151	Foetal stomach content	India: Punjab	Bos taurus	Contig	43466	43466
Brucella abortus	LMN9	SAMN10640299	PRJNA511579	Proteobacteria	Alphaproteobacteria	Brucella abortus	GCA_003989955.1	3.40939	57.4	-	RZHW01	36	3552	3187	Vaginal discharge	India: Punjab	Bos taurus	Contig	43466	43466
Brucella abortus	LMN7	SAMN10640297	PRJNA511579	Proteobacteria	Alphaproteobacteria	Brucella abortus	GCA_003989965.1	3.38192	57.4	-	RZHU01	50	3512	3058	Vaginal discharge	India: Punjab	Bos taurus	Contig	43466	43466
Brucella abortus	LMN5	SAMN10640295	PRJNA511579	Proteobacteria	Alphaproteobacteria	Brucella abortus	GCA_003989975.1	3.37538	57.4	-	RZHS01	131	3568	2788	Uterine discharge	India: Punjab	Bos taurus	Contig	43466	43466
Brucella melitensis	B7	SAMN10518779	PRJNA508265	Proteobacteria	Alphaproteobacteria	Brucella melitensis	GCA_003991385.1	3.32381	57.2	-	RWIG01	10	3390	3151	blood	China: Inner Mongolia	Homo sapiens	Scaffold	43468	43471
Brucella abortus	IVRI/95	SAMN10484931	PRJNA507115	Proteobacteria	Alphaproteobacteria	Brucella abortus	GCA_003994435.1	3.29554	57.1706	chromosome I:NZ_CP034695.1/CP034695.1; chromosome II:NZ_CP034696.1/CP034696.1	-	2	3365	3117	blood	India: Bijapur, Karnataka	Homo sapiens	Chromosome	43470	43473
Brucella abortus	Br As-2014/04	SAMN10823637	PRJNA517269	Proteobacteria	Alphaproteobacteria	Brucella abortus	GCA_004137225.1	3.26959	57.2	-	SDWA01	43	3377	3040	vaginal discharge	India: Assam	Bos taurus	Contig	43500	43507
Brucella abortus	Br As-2014/03	SAMN10823636	PRJNA517269	Proteobacteria	Alphaproteobacteria	Brucella abortus	GCA_004137275.1	3.29416	57.2	-	SDWB01	19	3381	3090	vaginal discharge	India: Assam	Bos taurus	Contig	43500	43503
Brucella abortus	Br As-2013/01	SAMN10823634	PRJNA517269	Proteobacteria	Alphaproteobacteria	Brucella abortus	GCA_004137325.1	3.274	57.2	-	SDWD01	49	3383	2881	vaginal discharge	India: Assam	Bos taurus	Contig	43500	43558
Brucella abortus	Br As-2013/02	SAMN10823635	PRJNA517269	Proteobacteria	Alphaproteobacteria	Brucella abortus	GCA_004168605.1	3.28182	57.2	-	SDWC01	68	3417	2826	vaginal discharge	India: Assam	Bos taurus	Contig	43508	43508
Brucella abortus	Br As-2014/10	SAMN10823638	PRJNA517269	Proteobacteria	Alphaproteobacteria	Brucella abortus	GCA_004168645.1	3.26817	57.2	-	SDVZ01	115	3443	3017	vaginal discharge	India: Assam	Bos taurus	Contig	43508	43508
Brucella melitensis	B29	SAMN10829700	PRJNA517393	Proteobacteria	Alphaproteobacteria	Brucella melitensis	GCA_004208655.1	3.31187	57.2358	chromosome 1:NZ_CP035793.1/CP035793.1; chromosome 2:NZ_CP035794.1/CP035794.1	-	2	3373	3139	blood	China:Hulunbuir	Homo sapiens	Complete Genome	43513	43516
Brucella melitensis	B15	SAMN10829699	PRJNA517393	Proteobacteria	Alphaproteobacteria	Brucella melitensis	GCA_004208675.1	3.31185	57.2358	chromosome 1:NZ_CP035795.1/CP035795.1; chromosome 2:NZ_CP035796.1/CP035796.1	-	2	3373	3138	blood	China:Hulunbuir	Homo sapiens	Complete Genome	43513	43516
Brucella melitensis	B9	SAMN10829698	PRJNA517393	Proteobacteria	Alphaproteobacteria	Brucella melitensis	GCA_004208695.1	3.31182	57.2358	chromosome 1:NZ_CP035797.1/CP035797.1; chromosome 2:NZ_CP035798.1/CP035798.1	-	2	3372	3135	blood	China:Hulunbuir	Homo sapiens	Complete Genome	43513	43516
Brucella suis	Bw_180660	SAMN11295844	PRJNA530119	Proteobacteria	Alphaproteobacteria	Brucella suis	GCA_004684165.1	3.30633	57.3	-	SRIH01	37	3362	3161	blood	Germany: Ortenau District, Southwest Germany	Homo sapiens	Contig	43561	43563
Brucella abortus	BAU21/S4023	SAMN11288435	PRJNA529883	Proteobacteria	Alphaproteobacteria	Brucella abortus	GCA_004704905.2	3.24423	57.2	-	SRJJ02	24	3326	3099	uterine discharge	Bangladesh: Savar, Dhaka	Bos taurus	Contig	43563	43590
Brucella abortus bv. 1 str. 9-941	9-941	SAMN02604220	PRJNA9619	Proteobacteria	Alphaproteobacteria	Brucella abortus	GCA_000008145.1	3.28645	57.2354	chromosome I:NC_006932.1/AE017223.1; chromosome II:NC_006933.1/AE017224.1	-	2	3376	3153	Infected cattle herd in northwestern Wyoming	USA	cattle	Complete Genome	38447	42816
Brucella abortus S19	S19	SAMN02604294	PRJNA18999	Proteobacteria	Alphaproteobacteria	Brucella abortus	GCA_000018725.1	3.28394	57.2354	chromosome 1:NC_010742.1/CP000887.1; chromosome 2:NC_010740.1/CP000888.1	-	2	3379	3151	Milk of American Jersey Cattle by Dr. John Buck in 1923	USA	MilK	Complete Genome	39590	42816
Brucella suis bv. 3 str. 686	686	SAMN02595280	PRJNA33035	Proteobacteria	Alphaproteobacteria	Brucella suis	GCA_000157775.1	3.29853	57.2	-	ACBL01	23	3317	3069	reindeer	USA	reindeer	Scaffold	39836	42824
Brucella suis VBI22	VBI22	SAMN01093721	PRJNA76709	Proteobacteria	Alphaproteobacteria	Brucella suis	GCA_000236255.1	3.31609	57.2364	chromosome I:NC_016797.1/CP003128.1; chromosome II:NC_016775.1/CP003129.1	-	2	3361	3167	raw milk from an infected cow in Texas	USA	MilK	Complete Genome	40875	42824
Brucella melitensis	2008724259	SAMN05559134	PRJNA338470	Proteobacteria	Alphaproteobacteria	Brucella melitensis	GCA_001715485.1	3.30987	57.1717	chromosome 1:NZ_CP016983.1/CP016983.1; chromosome 2:NZ_CP016984.1/CP016984.1	-	2	3379	3125		USA: California	Homo sapiens	Complete Genome	42611	42830
Brucella melitensis	Human/CT/US/1995	SAMN03418620	PRJNA257008	Proteobacteria	Alphaproteobacteria	Brucella melitensis	GCA_000988815.1	3.29718	57.2	-	LBFG01	21	3373	3129		USA: Connecticut	Homo sapiens	Contig	42130	42828
Brucella suis	2004000577	SAMN05559129	PRJNA338468	Proteobacteria	Alphaproteobacteria	Brucella suis	GCA_001715425.1	3.31523	57.2364	chromosome 1:NZ_CP016981.1/CP016981.1; chromosome 2:NZ_CP016982.1/CP016982.1	-	2	3362	3154		USA: Massachusetts	Homo sapiens	Complete Genome	42611	42796
Brucella suis	Human/AR/US/1981	SAMN03292446	PRJNA257008	Proteobacteria	Alphaproteobacteria	Brucella suis	GCA_000875695.1	3.31509	57.2364	chromosome I:NZ_CP010850.1/CP010850.1; chromosome II:NZ_CP010851.1/CP010851.1	-	2	3361	3164		USA:Arkansas	Swine	Complete Genome	42048	42828
