# Supplementary material for: Screening of potential vaccine candidates against pathogenic Brucella spp. using compositive reverse vaccinology
Source: Vet Res. 2021 Jun 2;52:75. doi: 10.1186/s13567-021-00939-5 (PMC8170439; doi:10.1186/s13567-021-00939-5)
Supplement: Supplementary file 2 — Additional file 2: The composite score for all non-host-homology Brucella proteins using compositive reverse vaccinology methodology. [file 13567_2021_939_MOESM2_ESM.xlsx]

## Sheet: Additional file2
Accession number	Gene	Protein	Length	Subcellular localization	Individual score 1	Antigen similarity	Individual score 2	Antigenicity	Individual score 3	Mature epitope density	Individual score 4	Virulence	Individual score 5	Adhesion probability	Individual score 6	Composite scores	Gene ontology (GO)	COG	COG description	Sequence
WP_002964998.1	NL70_09160	outer membrane protein Omp19	177	Extracellular/Membrane	1	347	1	0.658	1	6.74	0.5	4.36758	1	0.884	1	0.916667	outer membrane [GO:0019867]; outer membrane-bounded periplasmic space [GO:0030288]; endopeptidase inhibitor activity [GO:0004866]			MGISKASLLSLAAAGIVLAGCQSSRLGNLDNVSPPPPPAPVNAVPAGTVQKGNLDSPTQFPNAPSTDMSAQSGTQVASLPPASAPDLTPGAVAGVWNASLGGQSCKIATPQTKYGQGYRAGPLRCPGELANLASWAVNGKQLVLYDANGGTVASLYSSGQGRFDGQTTGGQAVTLSR
WP_002963844.1	NL70_03445	outer membrane protein Omp25	213	Extracellular/Membrane	1	429	1	0.8214	1	8.62	0.5	1.16633	1	0.573	1	0.916667	integral component of membrane [GO:0016021]	COG3637	Opacity protein and related surface antigens	MRTLKSLVIVSAALLPFSATAFAADAIQEQPPVPAPVEVAPQYSWAGGYTGLYLGYGWNKAKTSTVGSIKPDDWKAGAFAGWNFQQDQIVYGVEGDAGYSWAKKSKDGLEVKQGFEGSLRARVGYDLNPVMPYLTAGIAGSQIKLNNGLDDESKFRVGWTAGAGLEAKLTDNILGRVEYRYTQYGNKNYDLAGTTVRNKLDTQDIRVGIGYKF
WP_002963504.1	NL70_01765	invasion protein InpB	173	Periplasmic	0.5	347	1	0.767	1	9.58	0.5	1.91918	1	0.824	1	0.833333		COG5342	Invasion protein B, involved in pathogenesis	MKNYRAIGLAFTFTALSSLSAFAASLPGGASTLQETYQDWTVSCQSQKDTTACVMRQEQSSAQTGQRVLTAELRNVAGGKVDGVLLMPFGLDLAKGASLKIDDTAGPNLTFSTCLPQGCLAPVSFDAKQVAALKSGTNINVTTTALSPSQPVAFKISLKGFGAALDRIQALTK
WP_002964778.1	NL70_08090	opacity-associated protein	274	Extracellular/Membrane	1		0	0.6365	1	11.05	1	1.12175	1	0.737	1	0.833333	integral component of membrane [GO:0016021]	COG3637	Opacity protein and related surface antigens	MNRSRIFYAGLIASAALIVSFSVASATDLPETVPEVVIAPPAVGGWYLRGDIGYSWNGFKRAEYAPLGDCDTCNGLGRGGDTLYGDLNGSFLIGGGAGYQVTDYFRTDLTLDYMTRSRFSGHVSGPDCNGDTGCASDERSHYSALSILANAYVDLGNLGGVTPYVGAGIGGTRVNWSDLVDITSGFSQEGAANWRFTYALMAGASVDLTHNLKLDAGYRYRHVNGGKMFEGNQWTDAGYDKGLNIHDIRVGLRYMFGGSDNAAYASQAASTIVD
WP_002966502.1	NL70_11405	outer membrane protein Omp10	126	Extracellular/Membrane	1		0	0.8324	1	13.9	1	1.01871	1	0.705	1	0.833333				MKRFRIVAPLALMSLALAACETTGPGSGNAPIIAHTPAGIEGSWVDPNGIASSFNGGIFETRTTDTNEKLAEGNYLYLSPQLVEINMRSIVRGTTSKVNCALVSPTQLNCTSSAGSRFSLTRRNAG
WP_002966517.1	NL70_11330	type IV secretion system protein VirB8	239	Extracellular/Membrane	1		0	0.627	1	10.35	1	1.01651	1	0.527	1	0.833333	cell [GO:0005623]; membrane [GO:0016020]; protein secretion by the type IV secretion system [GO:0030255]	COG3736	Type IV secretory pathway, component VirB8	MFGRKQSPQKSVKNGQGNAPSVYDEALNWEAAHVRLVEKSERRAWKIAGAFGTITVLLGIGIAGMLPLKQHVPYLVRVNAQTGAPDILTSLDEKSVSYDTVMDKYWLSQYVIARETYDWYTLQKDYETVGMLSSPSEGQSYASQFQGDKALDKQYGSNVRTSVTIVSIVPNGKGIGTVRFAKTTKRTNETGDGETTHWIATIGYQYVNPSLMSESARLTNPLGFNVTSYRVDPEMGVVQ
WP_002966799.1	NL70_04585	outer membrane efflux protein TolC	456	Extracellular/Membrane	1		0	0.643	1	10.5	1	1.12294	1	0.443	1	0.833333	outer membrane [GO:0019867]; transporter activity [GO:0005215]	COG1538	Outer membrane protein	MRYTVFKACKELVAAAVLLSGTVLTGQAALSETLTGALVKAYKNNAPLNSSRAGVRIQDENVAIAKSAYRPQITGSYNISRGKTPATDYRTTGTVGIQLNQMLFDGFQTRNNVAAAETQVFAQRENLRNDEQNTLYQAVAAYMDVYQLRQIAALREKNLAAMNEQVRAARARLDVGEGTRTDVAQAEASRSTAIAALNAARADVKTAEATYMQVVGSLPDKLTPASAARHLPQSPSQAYASALASHPGILATKYAVNAAGYNVKAKEGALLPTIGLTASASQLDTIAGTDMGDGNTASIGVGVSIPIYTGGRTSAQIRQSKEQLGQARIEVDVVQDKVRQAISSAWSQLEAARASVAANRDGIAAAQLALDGVIEERKVGQRTTLDVLNAQNDLVAVQI…
WP_002971524.1	NL70_03015	membrane protein LppA	150	Extracellular/Membrane	1		0	0.8831	1	10.43	1	2.32554	1	0.710	1	0.833333		COG4520	Surface antigen	MMIVSRFSRPVPVISMMFVVSLALSACGTTGGGKGSGFPSLGGSSQKPETNLLASLGNGLLGNSASQLSAADRRKALEAEYRALEYSPAGKSVLWSGAGSNAGDVTAAQPYQVGSQNCRQYSHSFTIGGDQQTVRGTACRNPDGSWTPLT
WP_002964333.1	NL70_05840	cell envelope biogenesis protein YiaD	220	Extracellular/Membrane	1	88.2	0	0.7345	1	6.62	0.5	1.01387	1	0.578	1	0.833333	cell outer membrane [GO:0009279]; integral component of membrane [GO:0016021]	COG2885	Outer membrane protein and related peptidoglycan-associated (lipo)proteins	MLKKTGIALICATFLAGCTTDPYTGQQKVSNTTGGAAIGAAVGALGGLMVGGSSRAQRNAVLIGAGIGALGGGLIGNYMDRQEAELRAQLQGTGVSVTRNGDRIILNMPSNITFDTDQDQVKSQFYPTLNSVAIVLRKFDKTLVDVYGFTDSTGSASYNQALSQRRAASVASYLDSQGIDPRRFSVIGYGASQPIVSNATPEGRAQNRRVEIQISPLRGA
WP_002965368.1	NL70_00575	hypothetical protein	228	Extracellular/Membrane	1	150	0.5	0.548	0.5	11.43	1	0.462826	0.5	0.598	1	0.833333	integral component of membrane [GO:0016021]; outer membrane [GO:0019867]	COG3637	Opacity protein and related surface antigens	MKLKALLFASTVVLVAATGANAADAVIEQEPAPVVVAPTFTWNGAYLGGQIGYAWGKSHFSYDSTGLGDIKPDGFLGGLYAGYNFDLGNSVVLGIDGDVTYNDVSKNIDFLDENNAAATFENRLRWSGAVRARAGYAVDRFLPYIAGGVAFGSLRNRGEFEGTGFSQSKTLTGWTIGAGMDYAATDNVILRLEYRYTDYGNKDYGFDDAAVTNNFKTNDIRFGVAYKF
WP_002965367.1	NL70_00570	hypothetical protein	230	Extracellular/Membrane	1	147	0.5	0.7528	1	8.47	0.5	0.467185	0.5	0.800	1	0.833333	integral component of membrane [GO:0016021]; outer membrane [GO:0019867]	COG3637	Opacity protein and related surface antigens	MTFKNLLGASLVAVITSTSAYAADAIVAQEPAPIAIAPSFSWAGAYFGGQVGYGWGRAKLENRTNGGTSEFKPNGFIGGLYTGYNFDTGNNFILGLDANVDYNNLKKSRDFITSGNPVQTTGETQLRWSGAVRARAGYAIDRFMPYIAGGVAFGGIKNSLRIGGEESSKSKTQTGWTVGAGIDYAATDNVLLRLEYRYTDYGKKNFGLNDLDTRGSFKTNDIRLGVAYKF
WP_002971258.1	NL70_14655	hemolysin secretion protein HlyD	349	Extracellular/Membrane	1		0	0.7416	1	14.02	1	0.585205	1	0.368	0.5	0.75	membrane [GO:0016020]; transmembrane transport [GO:0055085]	COG1566	Multidrug resistance efflux pump	MSVSKKYIRGGFAILIGLLGVFIILWAWQLPPFKHSVETTDNAYVRGQVTVMSPQVSGYITKVNVTDYEQVKKGDLLFEIDSRSYQQKLDQALAALDSKKAALANSEQSQRSAEATIKAREAQISGAKAALEVAKANTVRVDALLPRGVTTQSSADTAHGNMLQAQAAVDQAEAALAVAKEDLRTIIVAREGLNADLHNAEAAVALARIDLQNTKILAPRDGKLGEVGVRLGQYVTAGTQLVSLVPAVKWIMANFKETQLYGMKVGQPVTLTVDALRHAELKGHIEAFSPATGSEFSVIKSDNATGNFTKITQRLSVRISIDEGQPDAELLAPGMSVVVRVDTASTPDK
WP_002966591.1	NL70_10985	heme transporter BhuA	661	Extracellular/Membrane	1	66.2	0	0.5999	0.5	7.65	0.5	0.822613	1	0.708	1	0.75	membrane [GO:0016020]; receptor activity [GO:0004872]; transport [GO:0006810]	COG1629	Outer membrane receptor proteins, mostly Fe transport	MKFTRTLVLASTSLLATVATSQAQEVKRDTKKQGEVVLKPITIISHGKDNIEATGGTVLTYKDIEKLQPANVSELFSRQSSIAVSGGGGPSKRIHVLGMEQSNLAVSVDGVPQTATSWHHTGSNVIDPAFLKRVEVEAGAAAADSGFGAAAGAIRYETVNALDLLEPGKTFGARIIGSYGTNGRGFSGSTAAYGLKDGFDWLLMLHGTSGHNYKNGDGTEILGTEPAARNILGKAGYEFDGNRIDIGYERSRDKADRLIKMNMGLPGDTEYPLEVARDSVNIKYTRTDATDMWDPEVQFYYNRNDYWRNDYQNRTNGNMILKEDLYGGKLQNTFTIDYGKITAGIDFGKHDYNTDNYGHNDRRYRKFNTQQVGAFTQGRFEFDNGFSLSTGARYDYSRF…
WP_002971432.1	NL70_05320	MexH family multidrug efflux RND transporter periplasmic adaptor subunit	382	Extracellular/Membrane	1	57.4	0	0.617	1	11.34	1	0.40049	0.5	0.394	0.5	0.75	membrane [GO:0016020]; transmembrane transport [GO:0055085]	COG0845	Membrane-fusion protein	MIKRLILAIIFLVVVVGGLIGFNLFRSKMIKDFFANMQQPAQTVSTVTVEPGVWQPGVEAIGTASALNGVDLTVQLDGVVQKINFKANQDVKQGDILLQMEDSIQRADLAAAEAEAVLAQQNLKRADTLRTRGVGAVSNVDTTASAANAAVALVEKMRATLAQKSVKAPFSGVIGIPKVDIGQYLTPGTVIATLQNIDIMRIDFTVPEQLLATIKLGQTVKVGSNADTLDFTGKIVGIDPKIDPTTRLVSVRAEVDNPDHKLTPGQFVQVRVELPEESNVIALPQTSIVSSLYGDYVYVVRPEQKQESAKASEAAKVQEGQKQVAQQVFIKLGRRSAGNVEVTSGLKPGDIIITAGQNRLSSGVPVKIDNTVNPSGNPADRQ
WP_002966636.1	NL70_10775	flagellin FliC	282	Extracellular/Membrane	1	52.8	0	0.5393	0.5	8.61	0.5	3.68871	1	0.605	1	0.75	bacterial-type flagellum filament [GO:0009420]; structural molecule activity [GO:0005198]; bacterial-type flagellum-dependent cell motility [GO:0071973]	COG1344	Flagellin and related hook-associated proteins	MASILTNSSALTALQTLASTNKSLESTQNRISTGLRISEASDNASYWSIATSMKSDNKANSAVQDALGLGAGKVDTAYSAINKIRESVDDIKTKLVSAMGASTEDKGKIETEIKSIVANINSALSNANYAGSNLLNGPTTDLNVVASYNRSGNAVTVDKITVKATDTDAKTMVKDIVDAGFFTSASDDTAIGTALNTVETALASLATGAATLGAAKSQIDSQKSFLSGLQDSIEKGVGTLVDADMNKESARLSALQVQQQLGVQALSIANSSNQSILSLFRG
WP_002966947.1	NL70_08120	hypothetical protein	168	Extracellular/Membrane	1	344	1	0.5597	0.5	7.67	0.5	1.25427	1	0.388	0.5	0.75	cell outer membrane [GO:0009279]; integral component of membrane [GO:0016021]	COG2885	Outer membrane protein and related peptidoglycan-associated (lipo)proteins	MRRIQSIARSPIAIALFMSLAVAGCASKKNLPNNAGDLGLGAGAATPGSSQDFTVNVGDRIFFDLDSSLIRADAQQTLSKQAQWLQRYPQYSITIEGHADERGTREYNLALGQRRAAATRDFLASRGVPTNRMRTISYGNERPVAVCDADTCWSQNRRAVTVLNGAGR
WP_002963439.1	NL70_01460	Membrane-fusion protein	383	Extracellular/Membrane	1		0	0.634	1	9.46	0.5	1.17512	1	0.408	1	0.75	membrane [GO:0016020]; transmembrane transport [GO:0055085]	COG0845	Membrane-fusion protein	MKSWKQIALCLLIILAATGGWYVYKNNNGAAQLALSSGDAPGNVSQAQPKKQPKNHAAPLVVVAAAGEETINNRLTAIGSARALSTVSVTPYSSGYMTKLQVRAGDTVKEGDLIAELDAETEQIAVAKAETALKDARTTRQRIARLRATNTATEVQAVGAELAVANAQLALQDAQLALSRRMVRAPITGIVGILPVNAGNYVTAQTSIARIDDRSTVLIDIWVPERFAPQIKVGQPLTAESTAFPGEIYKGQINAVDNMLDEASRTLHVRAEVPNAEDRLRAGMSFSVTILFPGDNYPSVDPLAIQWGADGSYVWRIENGIAKKIPVRIVQRSSDNILIDGPVKRGDMIVTQGVQTVRDDAPVRVKGEQGVSALAPAAMHDEG
WP_002963645.1	NL70_02430	hypothetical protein	192	Extracellular/Membrane	1		0	0.6942	1	9.17	0.5	1.47457	1	0.758	1	0.75				MQKASQNRSSLFPVFATVLLASLAGCTTSGTENGANSSLPTKATSGEKRISETELRAYCPSVSLRDGTAFFNTYEKGGDKDPERVIYQAALTDTTRSCQYGNGTLTMDIAGAGKVVPGPKYKTGTIVMPIRVAIRQGDQVVYSKLHKQRVSITNPDTATQFVFNDKGVTIPMPDKQNVQIFIGFDEGTYNTK
WP_002963919.1	NL70_03830	sugar ABC transporter substrate-binding protein GumB	195	Extracellular/Membrane	1		0	0.555	0.5	12.67	1	0.819481	1	0.465	1	0.75	membrane [GO:0016020]; polysaccharide transmembrane transporter activity [GO:0015159]	COG1596	Periplasmic protein involved in polysaccharide export	MATTIQSKRKSHIIFLALGFAAMTLAGCASYRPAPPAFHEALNQPYLLDAGDRVRITVFEQPSLSNNYSVDQSGYIAFPLIGSVPARGKTSKQLESIIASKLRGGYLRDPDVSVEVDRYRPIFVMGEVGAAGQYSYVPGMTVQKAIAAAGGFSPRANQENVDITRQFNGEVLTGRVLISSPILPGDTLYVRERLF
WP_002963954.1	NL70_04005	membrane protein	89	Extracellular/Membrane	1		0	0.8585	1	19.92	1	0.320124	0.5	0.582	1	0.75		COG5454	Predicted secreted protein	MSLFSGIAIYFIIWWTALFALLPFGLRTQAEENEVTLGTVASAPAKPHIGRAFLRTTVAATLIFLLYYYLTQVSGLRLDDIPHFFPDLT
WP_002963994.1	NL70_04205	aspartic protease	234	Extracellular/Membrane	1		0	0.6182	1	6.11	0.5	0.721825	1	0.455	1	0.75	aspartic-type endopeptidase activity [GO:0004190]	COG3577	Predicted aspartyl protease	MGRFFWLVIAAVALVVLLLMSNNDSGTTLGVANDAFARAAYLGIWGIVLAAGLLGSGIRLGDFARNIAIWSVIILGLVAGYQYRYDLQDAASRITAGLIPGSPISGMNADGTLTVTLAKSANGHFEVNGRVNGARVHFLVDTGASSVVLSQEDAERAGIDTASLNYSVPIMTANGQARAASITIATLQIGDIERHNVRAMVTKEGLLTGSLLGMNFLQTLGGFTVRGDQLILIN
WP_002964765.1	NL70_08025	membrane fusion protein MacA	408	Extracellular/Membrane	1		0	0.7345	1	10.71	1	0.564475	1	0.364	0.5	0.75	membrane [GO:0016020]; transmembrane transport [GO:0055085]	COG0845	Membrane-fusion protein	MLKSSDSSQLGQQPASARKRAKGKRRWWLWLSAAAIIIGAGWYFYGSYKADGEKSSYLAETVTRGDIENAITAVGTLSALRSVNVGAQVSGQLKSVKVEVGDHVKQGQLIAEIDPSPFEKKVEIAGAQLDNLKAQLLSKDAQLTLKKLNAARQKSLLATRGVSQATVDQANADLLMAEAEVKALNAQIRQQEAQLASDKVDLGYTSIYSPMEGTVVDEAAKEGETLNAVQSAPTIVTVADLKVMTVEAQVSEADISKLKPGMPVYFTLLGQPDKRFTGTLRQIKPTPATDNNVVLYYALFDVPNPTGELMIDMSAQVYFVLGEAKDVLVVPTAALTDKQKGGKPQVTVKVADESGTLVERPVKVGVRNRVLAEIQSGLEEGDRVVVTAATGNGAAGGER…
WP_002964835.1	NL70_08360	hypothetical protein	153	Extracellular/Membrane	1		0	0.6671	1	6.38	0.5	0.735068	1	0.818	1	0.75		COG5480	Predicted integral membrane protein	MRFPLSLALFAGVLTGALGMTSIEAHADFRVCNATQNLVGVAIGYRAKTGWVTEGWWHIDGSSCKTLIEGPLTSRYYYLYAEDAQGGGRWEGKVNMCVAEKEFRITGVQDCFARGFQRNGFQEYDTGEQSSWMVQLTDETPTDNPTVTGTNNQ
WP_002964883.1	NL70_08580	hypothetical protein	193	Extracellular/Membrane	1		0	0.6362	1	7.33	0.5	1.4185	1	0.579	1	0.75	outer membrane [GO:0019867]; Gram-negative-bacterium-type cell outer membrane assembly [GO:0043165]	COG5468	Predicted secreted (periplasmic) protein	MSLPDRFLSAIKAFCIGFFALGAAVLIAGCSVQPLYSSNHGAGSAIGGSVTPDMRTKLASIAIDPAGDIFGQEVRNELIFLFSGGAGEPANPAYRLSLGLSTNTIAAVSVDIGDQTDRTGRPSAGIVKATSNFVLRDKDGKPLATGSRMVAASFDRPRQEFANLRAERDARERAAKELAQQVYLAVALKMSKL
WP_002964886.1	NL70_08595	fusaric acid resistance protein FusB	176	Extracellular/Membrane	1		0	0.4799	0.5	13.47	1	0.847882	1	0.410	1	0.75		COG1289	Predicted membrane protein	MAFVHFSNPGKALHYASQTFIGCLISWFALRGIGIEHPIWSIMTVFIVSDPDIHTTLSLARVRAINTAVGCTIGMVMIWLVGYSPVISLFAAAITVGVVVMIDNYPSNWRLAPATVVIIMDAGSAAQTSDQELWLALSRFLEITLGCVVALSVAWIYSRAIMTIRKRLRHGKPGQT
WP_002964930.1	NL70_08805	branched-chain amino acid ABC transporter permease YgaZ	224	Extracellular/Membrane	1		0	0.5174	0.5	26.66	1	1.04748	1	0.468	1	0.75		COG1296	Predicted branched-chain amino acid permease (azaleucine resistance)	MTERWRQFFHGARSAIPIILGYLPVAFAFGTAASGQGLALLDSTAISALMFSGANQAFFLSAVASGLPTIAIVAICAVASLRHILYGFVLRLRLAGGLASRLAFAFGLTDEVFATVLNATEKSKPDGGWIFGLAFFAWISWVAATFFGAWMGNILQAQFLQLSDALHFALPALFLGLVWVSTSARNVIPMVAAAVIAVMFLCLNLPALAIPGAASAALLARRGD
WP_002965055.1	NL70_09435	hypothetical protein	339	Extracellular/Membrane	1		0	0.6572	1	40.33	1	0.0526621	0.5	0.676	1	0.75		COG4093	Uncharacterized protein conserved in bacteria	MTYAGTGGKTFRKRTITLVIAVPVFIAAYTAGWFYIADRLEAKARADMARLDAQGVGVQCENLHMGGYPLRINVVCDSISWQRPSEGMAFRAGKFSSGSPLYAPYSLTNALTGPAFIEFPGISPLEVNWSKFTSNTRLARPFPTEIEIAARDVAVGLRTEPTKTEPLSSLEHMNVQIDGSTGMLKLMGRFAGLKFAPSVIGNAKSPELDGVADIDISDAEGLLASDSESVYQRLRGHSGTINQAFVSMPNGAMVSLTGPFSVNEDGLINADLKLTLVNAQSLAQAGQAVFPAQGGNIATVLFALSAMPKDENGNPTMEIAIRKGKASAGFIPLGRLPAL
WP_002967278.1	NL70_13675	cysteine ABC transporter permease TcyB	226	Extracellular/Membrane	1		0	0.4636	0.5	12.58	1	2.11375	1	0.452	1	0.75	integral component of membrane [GO:0016021]; transporter activity [GO:0005215]	COG0765	ABC-type amino acid transport system, permease component	MPDWLQLMADSLPTLLWAGLIFTIPLTLLSFTFGLALGLLTALVRLFAPVWLSSVARFYVWIFRGTPLLVQLFVIFYGLPSIGIYLDAFPAALIGFTLNIGAYSSEIIRTVISSVPKGQWEAAYSIGMSWRQALIRTILPQATRTAVPPLSNTFISLIKDTSLAAAITVPELFQSAQRIVATTYEPLILYIEAALIYLALSSILSALQVRLERRFGRYGGTLETNA
WP_002969266.1	NL70_11340	type IV secretion system protein VirB6	347	Extracellular/Membrane	1		0	0.5047	0.5	17.79	1	1.9999	1	0.601	1	0.75	cell [GO:0005623]; protein secretion by the type IV secretion system [GO:0030255]	COG3704	Type IV secretory pathway, VirB6 components	MVNPVIFEFIGTSIHNQLNNYVTMVASNTMNMIATTAVLAGGLYYTAMGILMSVGRIEGPFSQLVISCIKFMLIAAFALNISTYSEWVIDTVHNMESGFADAFAGNHGTPSSTIYQTLDNSLGKGWNIAAMLFEKGDNRGLTQIVQGFSELLLSFLVAGSTLILAGPTGAMIVATNAVIAILLGIGPLFILALGWAPTRGFFDRWFGAIVTSILQVALLSAVLSISSAIFSRMVAAINLASATQSTLFSCLSLTAVTIVMPYMMYKVYEYGGILGSSISAATISLGSLAVNTATSGGGAMTSIFSGSSGGGGSGSAKAGGESSYSAGGNAMWSPAYRQHVLGQFNRD
WP_002969562.1	NL70_06410	hypothetical protein	155	Periplasmic	0.5		0	0.6089	1	11.79	1	0.690265	1	0.666	1	0.75				MKTGSIPRLNSRESLGDLTKGRKKTEQDRQHGFMLFVTCVLSFTAFLFTVDFSSQAGDALNQPRGIAARQAEGSAAAPARQQSTPAPQPIRAILMEAIAAKIKTVWLGDGNAALLTKTAELHVSGNRSAEAAQIFQPLPALRGHFGSARAPPENA
WP_002969595.1	NL70_07710	cell envelope biogenesis protein AsmA	645	Extracellular/Membrane	1		0	0.5015	0.5	11.26	1	1.07016	1	0.484	1	0.75		COG2982	Uncharacterized protein involved in outer membrane biogenesis	MRWPIFTRLIIAFVILCAAAAATLLAVVPFIVSTDAIRIRVAQEISAWTGYSVELRQAPRLSVFPVLRASLSGVTLSKLTDQGQKPLMSADRIDVELSPLDAIMGHISFSETQIVRPHVNLEAPVSNISQLLDAIANSNGRLGTAIRAQRALLQSGAKKNALAAGQASQPFGRVVVRDGTIAFNRAGSEPNVPHDKQITDVNATLEWPRTSSAATLKGSAKWRGEATQFSLTVAQALPLLAGGTSDLTASLTANPLSLTFQGKANISRDRFFEGRLTAKTPSLSGAVRWLNLPPIAGSSEIGAFSLASTITATPKRLKFADVEMTANGSPVKGVIEIGLEQEQPAVTGTLAFEKLDLSRLFSAFIPLPDSAARSPSERNNPNRDIVDTSFLDRAEVDLR…
WP_002970401.1	NL70_09855	hypothetical protein	339	Extracellular/Membrane	1		0	0.5102	0.5	10.06	1	0.544063	1	0.604	1	0.75				MTSRSNRSIAGFCLGAIPNAKPLRTFAGIALAFFLASQSAHAVTVVPPGNRNAEQPPIPGASAKRTHELSTTYEKKYQKIYNLLKKDASLRSKIRSTAAAYGIDPIHIIGAIVGEHTYNVDVYDRLQTYYVKAMSYVNQGVSFGYNGESIGQFIKRPEFAACLRFKDSYSLWTCRENVWNADFRGKSVGGKAYPNNRFSAVFFQPFYAGQTFGLGQINPLTALQMSDMVNRISGLPKLDADDGNAVYKTIMDPDLTLPYIAATLKQSITTYRQIADFDISKNPGITATLYNTGGTQARAHTPANENARRKAAGQEPMLPQENYYGWLVNSKLDELKALF
WP_002964581.1	NL70_07100	membrane protein	250	Periplasmic	0.5	502	1	0.5371	0.5	7.3	0.5	0.341935	0.5	0.491	1	0.666667		COG2968	Uncharacterized conserved protein	MNTRASNFLAASFSTIMLVGAFSLPAFAQENQMTTQPARIAVTGEGMMTASPDMAILNLSVLRQAKTAREAMTANNEAMTKVLDAMKKAGIEDRDLQTGGINIQPIYVYPDDKNNLKEPTITGYSVSTSLTVRVRELANVGKILDESVTLGVNQGGDLNLVNDNPSAVINEARKRAVANAIAKAKTLADAAGVGLGRVVEISELSRPPMPMPIARGQFRTMLAAAPDNSVPIAAGENSYNVSVNVVFEIK
WP_002963536.1	NL70_01930	microcin B17 transporter	415	Extracellular/Membrane	1		0	0.6283	1	12.73	1	-0.367745	0	0.430	1	0.666667	integral component of membrane [GO:0016021]; ATP binding [GO:0005524]; ATPase activity, coupled to transmembrane movement of substances [GO:0042626]	COG1133	ABC-type long-chain fatty acid transport system, fused permease and ATPase components	MFASFFPRPKLFFISALLWTLLAVLGWYMGGENLGSVFGLAPAASDAAPLIGAHVFWSRPFLWFYIYFAVITFAFYGFWVRFSPHPWQRWSILGSALILFATYFNVQVSVAINTWYGPFYDMVQKGLTTPGAVSAAEFYWGLADFAGIAFLAITIGVLNLFFVSHYIFRWRTAMNDYYMSHWPKLRHIEGAAQRVQEDTMRFSTTLEQLGVSLVKSVMTLIAFLPVLFTFSQKVSTLPIIGYVPHALVWAAVIWALFGTGFLALVGIKLPGLEFNNQRVEAAYRKELVYGEDHADRAEPITMRELFKNVRHNYFRLYFHYVYFNVARIFYLQVDNIFPLIILIPSIVAGKLTLGLMSQITNVFDQVRGSFQYLVNSWTTIIELLSIYKRLRAFEAAIHG…
WP_002963609.1	NL70_02280	hypothetical protein	318	Extracellular/Membrane	1		0	0.4712	0.5	18.91	1	0.755188	1	0.352	0.5	0.666667				MKFNGTIIGIGIMAGLASALMSAGVIVQPGLMAGLAMVFYFITPLPIFAAALGWGSSAGIVAALAATGAVGIFAAPMAALLMALTSFIPAATGAYLSGLARPAEELGGPKGVLVWYPLSDITFRLAMMVALSFVIIGAIVGFGPEMARELANTLIDGVAEADQQFTASDETRDSVTMLLMVALPAIQPATCLAILIGNLYLALRLTALSGRLRRPRDDWPATMRMPRPALLVFAIALAAAFLPGDIGLIATVVAGTLSTGFMMAGLAIMHHRTRGKLWRPVALWLVYVAILLFVFMVLGLFDTSRGAPISKIPGADNQ
WP_002963731.1	NL70_02890	hypothetical protein	180	Extracellular/Membrane	1		0	0.5137	0.5	7.51	0.5	0.803548	1	0.557	1	0.666667		COG5436	Predicted integral membrane protein	MAKLVRLVLLGLIGAAIVHIAIVFLVPVYSDKNAWSRIEASGDPYRFYRLDQKTGPISDSDPLVKEATCRFDLSNGPVHITTQRNVPYWSLSIYAPNGDNLYSLNDNVSNDRKLDLVIADPIGMASLRSDASRSDTRSIFIEQNIGEGAAVLRVFVPDTTWNAQVQRFFDEAQCEPFEGF
WP_002963780.1	NL70_03140	hypothetical protein	216	Periplasmic	0.5		0	0.6967	1	3.36	0.5	2.18944	1	0.890	1	0.666667				MSIRTITAMAGTAFIMGAAAIAFSSPASALTMKECSTKYQAAKDAGTLGNMKWNDFRKAQCGDDAASAPAAAPAAAPATKKAAKAAAPASNDGAKSLTMKQCSAKYQAAKDAGTDNGMKWNDFRKAECGPGADPVALSTDGDSEPAAPSVAAPKGVKFPTAVSAKYSKESAGKARMHTCLDQYHALKDANALGGLKWVQKGGGYYSLCNARLKGNS
WP_002964052.1	NL70_04505	multidrug transporter	110	Extracellular/Membrane	1		0	0.571	0.5	32.45	1	0.610312	1	0.399	0.5	0.666667	integral component of membrane [GO:0016021]	COG2076	Membrane transporters of cations and cationic drugs	MPVYTFLAIAIFSEVIGTLSLKASEGFSRLGPSIVVVVAYGLAFYFLSLTLKTIPVGVAYAIWSGVGVTLVALIGWLVFGQKLDLPAIVGMGLIIAGVIVLNLLSNTAQH
WP_002964124.1	NL70_04900	hypothetical protein	90	Periplasmic	0.5		0	0.921	1	2.34	0.5	0.961541	1	0.556	1	0.666667				MISGLVKQLLIVAFSFSSFSLAAEAKDMQQTELPGVKPQKPIVTAPPPAPEPDQASRGSGKHFRVGNTDVSISGDVIIDVGAGQNHRSDH
WP_002964265.1	NL70_05540	preprotein translocase subunit SecG	148	Extracellular/Membrane	1		0	0.7157	1		0	1.68602	1	0.729	1	0.666667	cell [GO:0005623]; integral component of membrane [GO:0016021]; P-P-bond-hydrolysis-driven protein transmembrane transporter activity [GO:0015450]; protein secretion [GO:0009306]	COG1314	Preprotein translocase subunit SecG	MQTVLIVIHLLIVLALVGVVLIQRSEGGGLGIGGGSGFMTARGAANALTRTTAILAIGFFATSLLLGIMARYGERPTDILNRIPATTGSQSAPAGGSTNGGGILDQLGGEPSGSGNGAAPAAPAAPAQPDAGQPQAPAAPANPVPSSQ
WP_002964284.1	NL70_05630	phosphatidate cytidylyltransferase	270	Extracellular/Membrane	1		0	0.3448	0	16.01	1	1.14191	1	0.439	1	0.666667	membrane [GO:0016020]; phosphatidate cytidylyltransferase activity [GO:0004605]	COG0575	CDP-diglyceride synthetase	MSNLQTRIITAIVLGTITLWLTWVGGVGFTLFSIAIGLAMFYEWTELSATRQTAFSRLFGWAWLIVTGILLILDRGALLTIGFLVAGCAILLVTQWKSGRGWPAAGLFYAGFSALSLSLLRGDEPFGFTTIVFLFAVVWSTDITAYFNGRALGGPKLAPRFSPNKTWSGAIGGAAAAVAGGLLVASLVAAPGGWGVPVLALLLSIVSQIGDLAESWVKRQFGAKDSGRLLPGHGGVLDRVDGLVAAAALLYLFGAIFAEPDVLSAIFFSF
WP_002964550.1	NL70_06950	lytic transglycosylase	214	Periplasmic	0.5		0	0.7518	1	6.68	0.5	0.737542	1	0.800	1	0.666667		COG0741	Soluble lytic murein transglycosylase and related regulatory proteins (some contain LysM/invasin domains)	MKAKFVVVCALAGAMGSFGLNSAMSAPSTEPTNLAALFKARQQNKNVEVEKPSVAAKKEASVVTGRADPVKKSAALRLQPKDKPADKSVKDGNYSSIINRYAATYGVPSQLAHAVVRHESNFKPNVRGKAGEIGLMQIKLSTARSLGYTGSAKGLYEPATNIQFGMKYLAMAQKLGGGSTCGTILKYNAGHGAKRMNPTSAKYCNSVKAYMRSL
WP_002964637.1	NL70_07355	hypothetical protein	184	Periplasmic	0.5		0	0.5773	0.5	14.57	1	1.52313	1	0.562	1	0.666667				MKPNMNKAHLSMVLLLAGLLAACNSTESALDIQGSNKDTGQAATTAPSTAPVATPAPQRATLKPGKLHIAPIVGAPVNVVTPLTHRMNDDAKAMGIELAGNNDPSAAYVIKGYFSVLSEDNQTTVLYVWDVLDASGNRLHRIQGQEKAQGAAADSWSVVPASAMQAIADRTMQEYSSWLAANRA
WP_002964718.1	NL70_07785	MarC family transcriptional regulator	204	Extracellular/Membrane	1		0	0.4192	0	18.53	1	1.77787	1	0.421	1	0.666667	integral component of membrane [GO:0016021]	COG2095	Multiple antibiotic transporter	METGMIVGKLLPLLFNMMGPIGLMPIFAAMTVQMDKPTRNSVAARAAIFAALGILIAIFIGDPILRSWGISKPALILAAGVILTLSSIRAVLMPPAAPSQPAAAGDPKALAIRPLAFPTIVSPQGVGVLIIFVAFLSSLSSTITILTVAGVIVLLDYGAMRIAHWFMATVGMVPLLVLGAVFGVLQVALGIEMMLSGLLLVLNS
WP_002964880.1	NL70_08565	hypothetical protein	137	Extracellular/Membrane	1		0	0.6525	1		0	1.06855	1	0.525	1	0.666667				MEFYLPATTGEWLAWSSAAVTALAGLVMLFAPGITMKLLRLQPINGRPEGYGSIRATLAGPYLGVGLGCLIFAQPFLWVVLGSVWGFALFGRFISMMSDTGGRKGGPVGGRFYGSLAALVEFLLAAGPLLYAFSFIS
WP_002965080.1	NL70_09555	hypothetical protein	271	Extracellular/Membrane	1		0	0.5086	0.5	11.17	1	0.113807	0.5	0.431	1	0.666667				MTDVLLLLKAAWKRSIRYGAFTLAGLAIASGVARADDLYRTEYDISIFGLSIARAAIETVVSGPNYNLNGRFVTSGLARIFDNTDGTVHLTGSAVKGAIVPKSFDLAYKHGRKDKSTAIRFMNGDVVAAQNQPPVKKDDPWVETMPGDLLNVSDPLSALMIPAKDARSVCDRSLSVFDGQTRVEIKLAFNGTESFTTGGFTGESVICSAKFIPVSGYQKGKKSIDYLANKSRITISFAALGNSGIYAPVVARIGTRIGTLKIAATRFEKVE
WP_002965100.1	NL70_09645	D-alanyl-D-alanine carboxypeptidase	371	Periplasmic	0.5		0	0.607	1	9.15	0.5	0.727002	1	0.472	1	0.666667	serine-type D-Ala-D-Ala carboxypeptidase activity [GO:0009002]	COG1686	D-alanyl-D-alanine carboxypeptidase	MMSKSLRIWFAAVAFSGIALSGAAANPSIAVDVATGKVYEQQDAFQRWYPASLTKMMTAYVTFRALQSGQMTLESPVRMTVNASKEPPSKMGYKPGSIMTLDTALNIMLVKSANDVSVAVAEAVGGTEAAFVQRMNAEARRLGMFGSHFANPNGLHDPNNYTTARDLAVLAVQLRREFPQYAHYFATEAIDPGAGKKVEANYNILLGRYDGADGMKTGFVCASGFNLAGSATRNGRTVLAIVLGADRQETRAIQAAQMMTDAFRARSSGGPTLATLRPAQTANLNQAVDMRKAICSEQAMADRWDGREVEGRLKINSPYIHAMDHDPIAVQVRLVSEPGSINRPGQPGISRVPVPMPRPQRAPGVKTTAIN
WP_002965302.1	NL70_00255	hypothetical protein	132	Periplasmic	0.5		0	0.5977	0.5	10.27	1	1.32032	1	0.734	1	0.666667				MKLSARQLRTRLAIRILSVLALVFVGFAHKPIDLTAPDSYLIAQYKLPDGSYSALCIGNRSSDATDHGSDQHPNKNGCDACRLSSAFLCPAPANSTGAMPLIAMVDGSIPPQPILRQNVYPPSAPPQAPPFA
WP_002965328.1	NL70_00375	hypothetical protein	167	Periplasmic	0.5		0	0.6236	1	6.04	0.5	1.27176	1	0.695	1	0.666667				MLGKSIVAASVFTIAMAGSALAQTPSQIKQFDAWGAYSYQSGNGKVCYALSVPTQKAPANVDHGDNFFLVSQKPGQNVSFEPQFMAGYELNPNAKVIVTIGNRNFTMFVNGKSGWMENAAEEPQLVAAMRGGADMKVQAQSKRGTKTSYTYSLKGISAALAAIQKCK
WP_002965403.1	NL70_00745	LPS export ABC transporter periplasmic protein LptC	240	Periplasmic	0.5		0	0.8516	1	7.05	0.5	1.0549	1	0.809	1	0.666667	integral component of plasma membrane [GO:0005887]; lipopolysaccharide transmembrane transporter activity [GO:0015221]; lipopolysaccharide transport [GO:0015920]	COG5375	Uncharacterized protein conserved in bacteria	MTADIPHIHVPQNAAPSGRGAGGMRFGASEKADSLFHAAQRHSVRVRVLKTALPVAAIALAAVFSWYTFLATPASPVKVEVNTGGETGKLVMKSPHLNGYTKDNRPYSMTAAKATQDVKNSGAITLEGISARLPVGEKGHATVEAASGVYDNANGRLQLDKDFTVTTDNGLRAQLHSADVNLKSGQIATDKPVDIRNGTTHILADSMQVKDNGKVLIFENNVHMTVDGNTLSANKTPEGG
WP_002965833.1	NL70_13085	ABC transporter permease	280	Extracellular/Membrane	1		0	0.7177	1	17.18	1	0.601767	1	0.227	0	0.666667	membrane [GO:0016020]; transport [GO:0006810]	COG1177	ABC-type spermidine/putrescine transport system, permease component II	MIRDTSTGAKLWIAAVCAVVIFFVINLTAMIATVVLSSFSTRWLGTWLPAGLTTKWYYTAWSEFQLHDVLIVTFQIVFTVVILSGLLGVTAAYAMARRNFPGRNIVMLLFLLPLLVPPITFGIPLATVLYQAGIGGTFWGVVLANLVPTVPFVILVMIPFIEQVDPKVEAAARVFGANTFQLFRYVLLPMLLPGILAALLLVPVRTVAMFELTFLTAGPTSQTLVVALYYSVFASGVRSVQSIDAMAVIYMITTLIWLLLALRFVNPTQIVARAKSQNTN
WP_002966050.1	NL70_14140	cytochrome C biogenesis protein	248	Extracellular/Membrane	1		0	0.5107	0.5	20.7	1	0.810418	1	0.314	0.5	0.666667	membrane [GO:0016020]; cytochrome complex assembly [GO:0017004]; oxidation-reduction process [GO:0055114]	COG0785	Cytochrome c biogenesis protein	MLDISYMTAAGAGALSFLSPCVLPLVPPYLCYMAGVSVEDFRADASKATAKPSARRSLGFAALCFVLGFTTVFVALGAGASSIGAFLRTWQQQIAIVAGVVIILMGLNFLGLLRLSFLSREARFQARNAPASPLGAYIMGLAFAFGWTPCIGPVLGPILTLAGGSSTVGEGALLLATYSLGLGIPFLIAALFSGAFMRFLSRFRVHLGKVEKAMGVLLIIAGVVFLTGGMQSFSFWLLENFPALGRLG
WP_002966164.1	NL70_14705	hemolysin secretion protein D	314	Periplasmic	0.5		0	0.6187	1	11.63	1	0.977275	1	0.305	0.5	0.666667		COG1566	Multidrug resistance efflux pump	MSLLCVIPFVSSLFAACGTQSLAVGYVEGEFVQLAPLQVAQVRDIAVKRGDRVEAGEPIATVEDTDARIAVAQAEAALAQAQAQLANLQVGKRPEEIAVLEAAVRSARAQADDAQRTLLRTRDLARRGVATQAQLDDAATQLEVAEAAIGQSTANLAVGKLPARPEEIKAAENAVKSAEAQLQTAKWQRAQRTIEAPAAGRITDVVRNPGDIAGPSAPVLTMLPDGAVKLKVYIPEERFSDVAVGSVLSVHCDGCAPGLQARVSYVSPDPEFTPPVIYSLETRQKLVYLVEAHPVDPASPLQPGQIVDVDLGAK
WP_002966352.1	NL70_12100	Tat pathway signal protein	156	Periplasmic	0.5		0	0.5976	0.5	10.4	1	0.609337	1	0.763	1	0.666667				MKSLLSALAITTALTFPGLALAQPVTLSTTLNNYGGDGAYIALYVTDAQGAYAGSLWMAGGKSKYYQHLSGWYRATGGDTAEIDGITGASVGAGRKLEITLDLADALFDAGYTLHVDAAVEDMQDSPDEIALPLTSKGSGVPVRGRRYIANFTYTK
WP_002966518.1	NL70_11325	type IV secretion system protein virB9	289	Periplasmic	0.5		0	0.6326	1	10.2	1	0.729104	1	0.302	0.5	0.666667		COG3504	Type IV secretory pathway, VirB9 components	MKRFLLACILITLASPSWATKIPSGSKYDSRIQYVDYNSGDVVLVRALPGVGARIVFAPGENIEDVASGFTQGWEFKASHNILYLKARSMTLSHSNQSIDMAPEPGKWDTNLMVTTDQRMYDFDLRLMPGRNNQRVAYRVQFRYPAAAAAAAVAAAQKRVVQARMNARPSPVNWNYTMQVGTNSASIAPTLAYDDGRFTYLRFPNNRDFPAAFLVAEDKSESIVNSHIDPSAPDILVLHRVAKQMVLRLGNKVIGIYNESFNPDGVPARDGTTVPGVKRVIKSPGENLQ
WP_002966644.1	NL70_10735	flagellar hook protein FlgE	396	Extracellular/Membrane	1		0	0.6881	1		0	2.03476	1	0.756	1	0.666667	bacterial-type flagellum basal body, rod [GO:0030694]; bacterial-type flagellum-dependent cell motility [GO:0071973]	COG1749	Flagellar hook protein FlgE	MSLYGMMRTGVSGMNAQANRLSTVADNIANASTVGYKRAETQFSSLVLPSTAGQYNSGSVLTDVRYGISDQGGIRSTSSTTDLAIDGNGYFVVQGPGGSTYLTRAGSFVPDKNGDLVNSAGYYLLGAGADEAAGGLTVAGLNVVNVNAAALPAEGSTAGDFTVNLPSTDQAPAAGGYNHKTSLISYNDKGEKITLDVYFTKTGADEWNVSVKNAADGVEIGTTVLNFDPTTGDLVSGGNVAVNLGAYGGQTLNLNLGGSTQRAGDYTISQAVINGQAPSSIKGVDVGNDGAVVAVYENGTQKVLYRIPLANVASPDRMTVVSGNIFLPSAESGDVRLGFPQGDGMGKIMSGTLEESNADIAQELTDMIEAQRSYTANSKVFQTGFELMDVLVNLKR
WP_002966649.1	flgD NL70_10710	flagellar basal body rod modification protein FlgD	137	Extracellular/Membrane	1		0	0.4812	0.5	8.18	0.5	3.83585	1	0.709	1	0.666667		COG1843	Flagellar hook capping protein	MTTTSPVGSNTTNSASTASNSTSAANKASVDYDSFLKLLVTQMQNQDPTQPMDPTQYVSQLATFSNVEQSVQMNSKLETLIANTSLTQAEGWIGRTLTNADGSISGVVKSVTIQSSGMLAELEDGKTLTIGEGVRIS
WP_002966740.1	NL70_03395	hypothetical protein	187	Extracellular/Membrane	1		0	0.5218	0.5	11.16	1	1.18622	1	0.336	0.5	0.666667				MRPVLFLMIAAGIALGIGYPWYMRHFTGSEIGRWTMLENRQSGFKVQEVRLAASDAPVRVFIDATPLPGYVPAERRYAVTLAVSRDGQPVLSQGLDFVSTSGSINTDRPQDGHVLRQSAGDIDPVIPGLYAFRLVQGNTDGLQLSKADLVLRRGAQPPNETYTTIGLVLGVLGLYGLMRTRLRRPQT
WP_002967092.1	NL70_00750	organic solvent tolerance protein OstA	216	Periplasmic	0.5		0	0.7826	1	11.88	1	0.273618	0.5	0.619	1	0.666667		COG1934	Uncharacterized protein conserved in bacteria	MKRETGKMNGDTMVRTLRIGFSVLALAAFAAPGASWAQQAGDGSVPGLKLSNSKDPVKIDADKLEMRDKEGVAVFTGNVAVSQGDALLKAGQMTVYYSKAKKGAEAPEPANAGVGGIGSSSIDHIDIAGKVYLKSGTQVATGDTGRYDAKNQIMVLQGQKVVLTDGDNIVTGCKLTAHLDTGRANVESCKGQTKGRVSIIMAPKDQQQGGAAPKRN
WP_002967131.1	NL70_10730	flagellar hook protein FlgK	484	Extracellular/Membrane	1		0	0.4042	0	13.24	1	2.5106	1	0.566	1	0.666667	bacterial-type flagellum hook [GO:0009424]; structural molecule activity [GO:0005198]; bacterial-type flagellum assembly [GO:0044780]	COG1256	Flagellar hook-associated protein	MSLSSALLTAKSSLAATSKQTSVVSRNISGAKDADYSRRTASLVSGPYGSLYVGISRSADEAMFNRYIQSNSAASASSTLADGLDRLSALYSADNYSGSPSGLIGDLRDALQTYVASPSNSALGDSVVSVAQSLANALNDGTRQVQSLRNDADREIADSVANINDLLAKFEKANQDVVGGTRMGRDVSDYLDQRDALLKQLLGEIGITTMMRGDNDMVIFAENGVTLFETTARKVTFEQSAVLTPGVAGKAVTVDGVPLSHDTFDQPFGTGRLSGLLQLRDQIAPQYQMQLDEIARGLVTVFAESDQTGSSPDQTGLFSWSGSPAIPGAGLSAGIAGTIEVSVPFIASEGGSALLLRDGGANGANYKYNVQGAAGFSDRLRALNEAFSEPMVFDAAAGI…
WP_002967142.1	NL70_10900	branched-chain amino acid ABC transporter substrate-binding protein	393	Periplasmic	0.5		0	0.504	0.5	11.12	1	0.65357	1	0.688	1	0.666667		COG0683	ABC-type branched-chain amino acid transport systems, periplasmic component	MKPIKDTCLLVAGMALGLWAFATAAQATPTCKNGPIQLGAVSTVTGVVDFSDAPKAAAAVFKQLNDAGGINGCKIDYSIADDKGDPQVAAQAARDLIDNKAVVALAGGASLLDCAVNAATYNRNDVLDVQGVGVDPLCFNAPSIAPVNVGPYTLTTVMLDYAMKNLGAKKLCAFFLVIGGTQEAYANAVSSWEEASGNKIALIDMTLPAQGDLTPYVIKARNAGCDAVLTNQVEPGVVQWIKTVDAQKVQGINWLFLAPGYTEGVAKALADSKQPIYVGTEWEPYTEASEANADWIKTMDKAGLAKTAFSQGGYLAAKVMIDTISGIDGEVTREAVTQALKQGKELHYPMAGSPYVFGEAKAHSPMQATKVMQLDAGKWTVKTNDWFSLSKAD
WP_002967320.1	NL70_14830	sugar ABC transporter substrate-binding protein	415	Extracellular/Membrane	1		0	0.6229	1	7.77	0.5	0.730388	1	0.330	0.5	0.666667	membrane [GO:0016020]; polysaccharide transmembrane transporter activity [GO:0015159]	COG1596	Periplasmic protein involved in polysaccharide export	MSKIIVRNSITRHLRAALLSSALLLATGGLAAADGNIYRVGANDVLQVTVYGQPALTGLYPVDVDGNIGYPVVGNISVQGLTTLQISEKIASSLSQHIPGLTVTATINQYAPVFVMGDVKAPGKYEFRPGMVALELMALGGGAGKGEAPSVTAGMQLISAQQEYADLQMQITAQTIRRARFEAELKGTDFTYAVPEQTAANKDMVALTRHMVEGERTLFDMRRNNLAAERRALEAQAASYGDEITTLQQSIKLHDTEIQLLQENVNSSKSLVDRGLAAKSSLRDMERDLSSTRRDALELASFLARARQNQLAVEQRIANLDETRRSEAASSLQEIDLNMARMQRRSNSQLEAMAEIAKSSGQISSADMRRKLIFTISRNVNGAYQEIAANERTEIKPGD…
WP_002967993.1	NL70_09450	membrane protein	96	Extracellular/Membrane	1		0	0.7313	1	20.86	1	0.298125	0.5	0.326	0.5	0.666667	membrane [GO:0016020]			MIALFRTIDLALDIYTWIIIASAIFSWLYAFNVVNSSNRFVASVGEFLYKVTEPVLRPIRNLLPNLGGIDISPIILLLIIFFIRQFMWTTLLPILL
WP_002971266.1	NL70_15030	frizzled protein	208	Extracellular/Membrane	1		0	0.6734	1	6.67	0.5	1.23422	1	0.322	0.5	0.666667	membrane [GO:0016020]; protein disulfide oxidoreductase activity [GO:0015035]	COG1495	Disulfide bond formation protein DsbB	MNAVNMHEPGLSASRQSGNLFAPIQFLYLIAMLFVLAGILTAAMVLQYGAGEVPCPLCLLQRMAMFGVCFGVMLQLRYGPSFRFSGIGLLFAIVLLIISVRQTLLDIYPRPGHEYIGSTVFGLHMPVWSILIALALIAAFAVQMMVWGGRHGQTIAQIKNHPVINGLGTILALYVLAVATINMASVFVQCGVGQCHTMGYALLGYPGK
WP_002971390.1	NL70_07290	DNA methyltransferase	93	Extracellular/Membrane	1		0	0.7163	1		0	1.56869	1	0.476	1	0.666667	methyltransferase activity [GO:0008168]			MESLLPIIIQLVAGAVGGNIAGAVKNFSLGTTGNTVAGGIGGVILGQLLPMLSSGGLDSVLSGVVGQLAGGGVGGIVLTAIIGLIKNSMATKA
WP_002971445.1	NL70_05025	hypothetical protein	177	Periplasmic	0.5		0	0.6871	1	9.16	0.5	1.27587	1	0.604	1	0.666667				MKNCIAACLTLLPVSLSVSPVMAADKDKQFFQTIEGQWSGPGEIVAGKYKGTKFVCNLAGTTPDDTVGMTLDGTCRVGVFSQPMKATVARVGDGYAGKFNDGANGKGLDVTSGSVNGNKVVFGLNRKQLNGAMLARVSDPNTMNVTVSVRVEKELVPVIGMSLKRVDTIAVGSIAKN
WP_006210472.1	NL70_12535	hypothetical protein	284	Extracellular/Membrane	1		0	0.8024	1	9.78	0.5	0.0293756	0.5	0.666	1	0.666667	integral component of membrane [GO:0016021]	COG3637	Opacity protein and related surface antigens	MKRGCAIAVMICGLITSVSAASAADLIVQEPVFEPLPQPALAGWYLRGDIGYNFKSKTGGKWDFRNQFEEPYRGVDDTFNYDDFSLKGGASYGVGVGYRFNDMLRTDLTLDYFRASINGRTNCRSYVKSSHGLNPVEDNCHYEDNSKASVWTAMANAYVDLPRVGPLTPYLGAGIGAAYVKYDTWKTSEICPTCTLQSEKDGFDSWRFAMALMAGVSYDLTDQLKLDLGYRYLRVNGGNAYGYDEQDRQVINQYGQGAGADGPQAKDNGFNIHTVRAGLRYEFR
WP_002971772.1	NL70_00225	hypothetical protein	639	Extracellular/Membrane	1	73.2	0	0.605	1		0	0.238532	0.5	0.400	1	0.666667	outer membrane [GO:0019867]	COG0729	Outer membrane protein	MLLLTAHFSSFALSPALAFEIFGIHLWGKDKKQDPDIIDPKTYSVDVTTTGDRKNADGKEADLKSVIEGASGLVSDADKPASGSAGLLAKARGDYRRILSALYGEGRYGGTISIKVDGREANDIPPDTEIPNNAKVAITVDPGPQFLFSRTAISNIAPPPGNRRDKVQTPEEAGFAPGQEAKSGTILKAERLAVEAWRQEGYAKARVTGEDVVADHADNRVSADIALDPGRKAYYGPVSVVGTARMDPQFVAWMTGLKPGQEYDPDDIENAKKRLGRMEVFRAMTFEEADKIEPDGSLPITLNVQERKPRRFGFGAEYSTIDGFGVTSYWMHRNLFGRGERLRFDAKVSGIGGSQDNSFDPKNYTYLLGASFAKPGVYTPDTDFVATLDAKREVLDAYT…
WP_002966198.1	NL70_14870	peptide ABC transporter substrate-binding protein	527	Periplasmic	0.5	67.4	0	0.4846	0.5	12.05	1	0.205785	0.5	0.516	1	0.666667	ATP-binding cassette (ABC) transporter complex [GO:0043190]; transmembrane transport [GO:0055085]	COG0747	ABC-type dipeptide transport system, periplasmic component	MRLRNFYSALALSAAVFAGPLYAAAPAMAAGTISGGFDVGPGGFQGNFNPLAATGGFTWLVTYFEPLVIYDDKLENIVGDLAKSFEISPDQLTYTFKLAHAKWHDGEPFTSKDAKFTFDLARNGKTGSVFAARLASIASVETPDEKTVVIKLKEPSPSMLDTLTKVMMLPEHALASIPPEQLAKNAWWSSTPIGTGPFKFNKYVADQYVELTANPDYRGGRPQVDKLINRYFADPAAAIAALRSGEIQFTYVDSNDVSTFSSDSAFRVIEGDSFVVNYVGFNQEVPLWKDLKVRQAFMHAINRDAIIQSLYGGAAKPANCVYVADRLVPKAIDAYAYDPQKARQLLDEAGWDKINGSKPITILTYYNSPLVANVLAAMQAMLAQVGINIVPRTVDTPTY…
WP_002966680.1	NL70_01560	amino acid ABC transporter	280	Periplasmic	0.5	60.5	0	0.4954	0.5	9.58	0.5	0.695438	1	0.489	1	0.666667		COG0834	ABC-type amino acid transport/signal transduction systems, periplasmic component/domain	MKSCLLSLTISMCLFAPAAHAAGEEPAAPHFFNQKERLPLPSLQGLNRLRFITTVDFPPFNRRNERGQLSGYNIDLAKALCQQLKIEDICQIEAVPWAELEERVLDGQADAIIAGWEPTDRNREKFTFTRSYMRLPARFATSNAKSFTEPAAKATQDKPVGVIAGTAHEALLKNYFPQAKPVPYPNRDAMLTALKDGKIDTVFDDGMSLSAWLDSAEGSACCTFTDGPYLAPQYLGSGLSIAVTRQNSALASAFNNALQALQQEGKLTELYLRYFPASFY
WP_002964802.1	NL70_08200	hypothetical protein	343	Extracellular/Membrane	1	54.3	0	0.5639	0.5	12.63	1	0.961067	1	0.231	0	0.666667		COG1360	Flagellar motor protein	MALARNRRTQRHIDYWPGFVDALTTLLLAIMFLLTVFVLAQFLLSREVNNKDSVLARLNSQIQELTQLLSLERSNSQDMQDTIANLQASLSTVESERSRLQSLLNEGSGAGAAAEKRAGELAQSLDAEKQVSARALNQVELLNQQIAALRRQIAALEDALNASESRDRESNAKIADLGRRLNVALAQRVQELNRYRSDFFGRLREILSDKENIRIVGDRFVFQSEVLFPTGSAEINPKGQVEMKKLADAIIQLNREIPDDINWVLRVDGHTDNVPLAGTGRFRDNWELSSARATAVVKFLIANGVPANRLVAAGFGEYQPLDTANTADARARNRRIELKLTER
WP_002971189.1	NL70_12145	TonB-dependent receptor	676	Extracellular/Membrane	1	46.6	0	0.5592	0.5	7.25	0.5	0.390434	0.5	0.424	1	0.666667	membrane [GO:0016020]; receptor activity [GO:0004872]; transport [GO:0006810]	COG1629	Outer membrane receptor proteins, mostly Fe transport	MRIKAVIRARTFRQSLLLSSALMSLAAMPAYAQEKPKSDEQSGVILNRIVITSAPQSTPFKVVTDPKAPRQPVPASDGADYLKTIPGFSTIRNGGTNGDLVFRGMFGSRVNIRTDGGVILGACGGRMDNPTSYISPESYDRMSVIKGPQTVQWGPAGSAATVLFERDPQHFDKLTLKGDSSILFGSNGRFDARVDATVGDKPGYIRMMANKSRANDYKDGDGNRVPSKWDKWNTDLYLGLTPDADTVLEISGGLGDGEARYAGRAMDGSQFERQSFGLKFSKSNVSDYLEKIEAQLYYNYADHIMDNFRLRPPQKMPMESEVDRRSMGGRVSTTWNFDEHRLVAGLDFQTDTHRGKEKVNMQLTDNWLKDAQFANYGVFGEWTWNFADNQRLVAGGRID…
WP_002964506.1	NL70_06740	protease modulator HflK	384	Extracellular/Membrane	1	42	0	0.6968	1	8.67	0.5	-0.169129	0	0.507	1	0.666667	integral component of membrane [GO:0016021]	COG0330	Membrane protease subunits, stomatin/prohibitin homologs	MPWSNQNGGGGPWGGGGDNNNNNNNGPWGQGPKGPRGGGQNTPPDLEDILRKGQDRLKQVFPGGGGRKGSNRPIYFLIGAAVLGFWLFQSVYTVQPDELAVELRFGKPKEEVSEPGLHFHWWPFETYEKAQIVEKQINIGGQGTRNATQGLMLTGDQNIVNVQFSVLYRVSDPRAYLFNVDSPDAMVQQVSESAIREIVGRRPAQDVFRDNRSAIAQSVRDIVQQTLDNYKAGIQINAVSIEDAAPPREVADAFDEVQRAEQDEDRFVEESNQYSNQKLGQARGEAAQLREEAAAYKNRVVQDAEGEAQRFSSVLKEYQKAPEVTRNRLFLETMEEVLKGTKKVIVEPGKDVVPYLPLHELMQKQPSTGVKAPTTTTTTGGGNQ
WP_002966738.1	NL70_03365	molecular chaperone SurA	318	Periplasmic	0.5	657	1	0.472	0.5	7.54	0.5	0.0132784	0.5	0.314	0.5	0.583333		COG0760	Parvulin-like peptidyl-prolyl isomerase	MMFARPLIASMLGAAVCLTALGTVAAPAFAAGESEVKVIVSGNAITNSDIKHRMAFLKLQRKSGNLNQLARNELTEEMLKRIEMKSRGINISDKEVDDAYAGFASRNKMTLAQLNQVMNQSGVTPEHFKKYIMVQMGWGRLVSARFRATGMVSEQEAVQRMLKNGGKKPVATEYHLQQVIFVVPASKRSPALLAKRRQEANALRARFQNCDSTRQQAKGILDVTVRDLGRIIEPQLPGEWSKDVKAAGVNRTTKPHDTEKGVEFLAVCSTRQVSDDRVAQLVFSMEGADSPAGQEKKAEELSKKYVQELREKATIVNR
WP_002963509.1	NL70_01790	ABC transporter substrate-binding protein	372	Periplasmic	0.5		0	0.5069	0.5	13.73	1	0.438666	0.5	0.535	1	0.583333	outer membrane-bounded periplasmic space [GO:0030288]; transport [GO:0006810]	COG4663	TRAP-type mannitol/chloroaromatic compound transport system, periplasmic component	MKETLSRRSFLTKGAAIGAAAATSGAALATPAIAAELPTLRWRLTSGFPNNLDTIYGGAVYMADAVSKMTDGKFQIQVFQAGEIVPGPQAIDAVQANTVEMAHTCGYYFTGKNPTFAIGTALPFGMNTRLQNAWLYHGGGNELYNEFLSDYGIVGIVGGNTAAQMGGWYRKEIKSAEDLKGLKMRIAGVAGEVMSRLGVVPQQLPGGDIYPSLERGTIDAAEWVGPYDDEKLGFYQIAPYYYYPAFWEGGASVHFFINKKQYESLPEAYKVALNTAAEAATQNMIALYDVKNTAAIRSLVSKGVKLQPLPRDVLDAAYKVSFDLYAEYNEKNPAWAKIYPAWKKFRDEGFEWFRVAEYTYDSYVYAAQAAGK
WP_002963551.1	NL70_02005	hypothetical protein	75	Periplasmic	0.5		0	0.4822	0.5	4.72	0.5	2.57363	1	0.635	1	0.583333				MKKFVLAAAALALSAGAALAENPHVGEPANLYANDRTPVATQKLDYTAPASIKAPVYQDGSAHRFGDASPSSYQN
WP_002963597.1	NL70_02220	hypothetical protein	121	Periplasmic	0.5		0	0.5202	0.5	5.8	0.5	0.838295	1	0.511	1	0.583333		COG3895	Predicted periplasmic protein	MKMWTLAKMSVAAAALSFAASAASASEITIKLPDSVKVSTNSILYKCGAKDLSVTYYNAGDISLAKLELEDETVVASNVISGSGAKYAGSVYIWWTKGKTASLYNLIDNPEEDKPISCVEQ
WP_002963667.1	NL70_02535	hypothetical protein	278	Extracellular/Membrane	1		0	0.552	0.5		0	1.97986	1	0.728	1	0.583333				MDETPNLKLPYILPSQAQKHVTHNEALRMLDAIVHLGVKSWSLGDAPSSPAEGDRYIVAAQASGAWAGKDGMVASFIDGGWLFVIPATGWLAYVADEALLLVFDGSLWKNSSSVPDELSLSMLGVQATPDAVNRFALSSDASLFNNAGAGHQVKVNKQAASDTASLLFQTNWTGYAEMGLNGSNDFSVKVGDDGGNWREALRVDRATGNVAIGSNWPKTRLDVDGPIRPASYSVATLPSAASHGAGAIIFVTDSGTGAEMAYSDGNAWRSMRSGSLIS
WP_002963776.1	NL70_03120	sn-glycerol-3-phosphate ABC transporter ATP-binding protein	115	Periplasmic	0.5		0	0.5551	0.5	8.52	0.5	0.952929	1	0.720	1	0.583333	ATP binding [GO:0005524]	COG4731	Uncharacterized protein conserved in bacteria	MIRTLILGVTLAAGFAAPAFADEAIVGTWKRPNGTLISYAACGANKFCGTVMTGEYKGKSIGTMSGKDGNYKGEVNKLDEGKTYSGKASVKGNTLSLSGCVMGGLICKSESLARQ
WP_002963828.1	NL70_03375	LPS export ABC transporter permease LptG	362	Extracellular/Membrane	1		0	0.4392	0	11.82	1	0.108827	0.5	0.502	1	0.583333	ATP-binding cassette (ABC) transporter complex [GO:0043190]; transmembrane transport [GO:0055085]	COG0795	Predicted permeases	MIGWTLGRYFFTRYVQITLYFLLGIFALALLLDFTENANRLANLPAYTVWAALGLSAMRVPFIMQQMIPFVALFSAMATLISLNRKYELVVARSVGVSAWQFLLPACFGALLFGLATIFILNPLAAHGFSKAEEIAAMWKTGKVTDVSALRDPWLRQKTDEGETIIGAKSILNQGTTLADATFIQFDEQKNIKDRYDARTATLQDGYWELTDVMRFARGQEPQKLETFRISTQLRPEYVEEKLASPETIPFTQLCHKIEVARSFGYSANAFDMQYQSLLALPALLMAMTLIAATVSLKFVRFGQSGAMILGGVIAGFVLYVVSVLVKAFGDAGFVPPFVAAWVPVVIATFFGVSFLLHKEDG
WP_002963891.1	NL70_03695	hypothetical protein	398	Periplasmic	0.5		0	0.6728	1	6.19	0.5	0.204891	0.5	0.619	1	0.583333				MQLFVSIRPAARILVASTALSLVFGSAAMAADANAVANRIKALYAKQGGELSFSGVKANGADIILEGASLKLPTVSEDETVLGDVTLQNVEDTPDGRYTIKQITVPDLVFNGKEEKNGRAEIKGLSMQNVFIPSETTKGPLDSMVLYDKTKIDEVHFGAPGKNGTTLKGIDVSLDTSNKTEKIGYIWNIQNIDVTFEKGGKNPLAPFGMNTLDASLNSKGSWSPKTGDASLDQLEIKAPELGTIDITGNLGGYDLAFMEAAHKTQEAMSKADADKDASGRAVLVLAEQLNLKNLTIRFNNDTLTQKLLDYFAKQQGTDAKTLAEQVKMMVPLLATQLKNPEFTQQLKTAADKYFTDPKSLTISASPDQPVTFASIFATASLDPTKIIQLLKISVDADN
WP_002963960.1	NL70_04035	hypothetical protein	137	Periplasmic	0.5		0	0.5966	0.5	9.23	0.5	1.0782	1	0.485	1	0.583333				MKSTKIILSAIFAFGFTAAAQADAVPKRTKDFTANYQTLVKDQQASPQVADCIASGYDYVKKSKKYDRLGFTKADIAAAATSDKSAKFSAKDAKKVSAIISVPGEARIKSVGYKWDSITLRCGITRGKLQAIEIVRK
WP_002964334.1	NL70_05845	membrane protein	194	Extracellular/Membrane	1		0	0.3227	0	7.83	0.5	0.578357	1	0.809	1	0.583333		COG4764	Uncharacterized protein conserved in bacteria	MKRVLFLVALLTLGGCATAPRQVNNVCAVFDQRGGWFNNWQTAAVRTSREFGVPVPVLMATIYTESGFQPYARPPRTKILWIIPWKRPSSAYGYSQALDGTWDRYRRATGRWSASRTNFADAIHFIGWYHYQSYLKNGVNRNDAFSLYLAYHSGHGGYARGAWRSNSTAIAGAKKTQAMTNRYRVQLRSCGGFS
WP_002964488.1	NL70_06655	hypothetical protein	135	Extracellular/Membrane	1		0	0.4195	0	6.12	0.5	2.27078	1	0.686	1	0.583333	pathogenesis [GO:0009405]			MRLATITSLLAISLTGASLAVELRNTPYLPSLKPSTPPILGSNNSLNRPAPGTSRCYGSTICRDSGNYISGNGILIYKNGEPLEVHPSTRPPIQGAMPSSNHIQWCSNHYRSYRSSDDTYQPFAGPRQSCNSPFQ
WP_002964666.1	NL70_07505	membrane protein	227	Periplasmic	0.5		0	0.7027	1	12.69	1	-0.00658519	0	0.682	1	0.583333	integral component of membrane [GO:0016021]; outer membrane [GO:0019867]	COG3047	Outer membrane protein W	MNRFTKSLLAATALALTAPAAFAADAIVAQPATEIQAVPEALSPWQIRVRALGVIAENSGYVDGVAGSDLNYSKSITPELDITYYFTKNIAAELILGTTYANINGAGSLDGFGKIGKVWILPPTLTLQYHFTNFGAFKPYVGAGVNYTFFYNQDAGSVDYLKVKNTFGGALQIGFDYMLNEHWGVNFDVKKLFLEPKFDATLAGGAEVSGKAKLNPWLIGTGITYRF
WP_002964839.1	NL70_08380	hypothetical protein	94	Periplasmic	0.5		0	0.7517	1		0	0.60992	1	0.784	1	0.583333				MKSRLTMIAVAGLLAFSTAACTTNEQRTAGYGVGGAALGALAGGAIGGNGRGALTGAAIGAVAGTLLGAAQTRNGTQYCRYRDPYGRIYEAPCQ
WP_002965003.1	NL70_09180	intracellular septation protein A	220	Extracellular/Membrane	1		0	0.5132	0.5	13.75	1	0.516838	1	0.094	0	0.583333	integral component of plasma membrane [GO:0005887]; barrier septum assembly [GO:0000917]	COG2917	Intracellular septation protein A	MEHPVFERDPSEKSETERREVPPLLKLALELGPLLVFFFANARGEMLIERFPILGSIGAPIFLATALFMAATVIALAISWSMTRTLPIMPLVSGIVVLVFGALTLWLHNDTFIKMKPTIVNTLFGGILLGGLFFGKSLLGYVFDSAFRLDAEGWRKLTLRWGLFFIFLAIVNEIVWRNFSTDTWVSFKVWGIMPITIVFTLLQMPLIQKHSLTDEENTAS
WP_002965204.1	NL70_10150	phosphate ABC transporter permease	436	Extracellular/Membrane	1		0	0.4478	0	15.55	1	1.12237	1	0.325	0.5	0.583333	integral component of plasma membrane [GO:0005887]; inorganic phosphate transmembrane transporter activity [GO:0005315]; phosphate ion transmembrane transport [GO:0035435]	COG0581	ABC-type phosphate transport system, permease component	MTDTTLNAAAAQPPRRDIGLKRRYAAERRFRLYGILAIAVGVFFLCALLFSVFSKGYTAFWQTTLYLPVKLEQQVIDPGNKHETDPNVLIAANYPLLVRNALAEKLGVARTDRPAMRDIGRFYSDGVRVQLRKMVMDDPSLIGTTQTIPVLAGADIDSAFKGQIDLSVPETNRKVSDRQVGWMKTLSDEGIMKQAFNTGLFTFGASSRPETSGLGVALVGSLYMMLIVLGLSLPIGVAASIYLEEFARKNRFTDMIEVNINNLAAVPSIVFGLLGLAVFINFFGLPRSASLVGGLVLTLMTLPTIIIATRAALRAVPPSIRSAALGLGASKTQMVFHHVLPLAAPGILTGTIIGLAHALGETAPLLLIGMVAFVADVPATPMDPSTALPVQIYMWANEA…
WP_002965315.1	NL70_00310	lytic transglycosylase	287	Periplasmic	0.5		0	0.5414	0.5	9.4	0.5	0.895202	1	0.572	1	0.583333		COG0741	Soluble lytic murein transglycosylase and related regulatory proteins (some contain LysM/invasin domains)	MRFALSSSSAAFARKGFMLVGCAVALSACNTTNDGNAVKTALITQTDNKAAASGEQPSSAPLAAASDEAAPQTQTVAALPDPVLPDVVPIPGIRGQSEPMMAYAGAQAAASPASIAANMAFETPESAPKDLDALITKYSVAYDVPERLVRRVVHRESRFNPGARNGPYWGLMQISHPTARGMGYTGSAKGLLDAETNLKYAVRYLSGAYKVAGGDESQAVRYYARGYYYDAKRKGLLQETGLDGSWKRNGPTREAAASIQPASLPEGAAIPIPGVAPIQASYAAAGQ
WP_002965565.1	NL70_10470	peptide ABC transporter permease	296	Extracellular/Membrane	1		0	0.5157	0.5	15.53	1	0.578541	1	0.161	0	0.583333	membrane [GO:0016020]; transport [GO:0006810]	COG1173	ABC-type dipeptide/oligopeptide/nickel transport systems, permease components	MTELASPTSFSMPDIGKSPVVLTARRLMRHRSFRIGLVLLLIVVLAAVLAPWITNGKPNATSVRMRFQPPGLEHLFGTDNFGRDLWTRVLYGAQVSLWIGLTVAVLSAILGAIIGIAAAWYRRFDTLLMRVMDALMAFPAILLAIGISAALGPHLSSVIIALTSAYIPRCARIVRASALVLRETDYVDAARLAGASDLRIITRHILPNCLAPLLVTLTFVFAYAILAEATLSFLGIGTPPPHASWGSIVAQGRDYSVDAWWIMLFPGIAITISALAINLIGDGLRDVLDPRLKMEG
WP_002966081.1	NL70_14310	hypothetical protein	60	Periplasmic	0.5		0	0.677	1		0	0.738534	1	0.578	1	0.583333				MVYLAKYRVNGDVRYSKQPRGKLMRVSVSQNRTSNSYVCTPSGFGQKSHCHTANQIKEYF
WP_002966150.1	NL70_14635	hypothetical protein	72	Periplasmic	0.5		0	0.5092	0.5	10.35	1	0.425415	0.5	0.435	1	0.583333				MKKSLISALGLAVVLGLSAPVLAASSDTVPAAVMTPAKNIKQGQTMTAPMVKLQKAHKKAEMKKLEKAHKKH
WP_002966162.1	NL70_14690	mannose-1-phosphate guanyltransferase	379	Extracellular/Membrane	1		0	0.5355	0.5	15.71	1	1.37803	1	0.211	0	0.583333	membrane [GO:0016020]; transferase activity [GO:0016740]; transport [GO:0006810]	COG0842	ABC-type multidrug transport system, permease component	MTMQWFSLARLRAMLMKEFIQMWRDHITFAMMLIVPLMQLLLFGFAINNDPKSLPSALVALSNDHYTRAMISALETTNYYRFDHVVHSAAEADALLANGSVSFVVTIPSDFARRVDAGDRPQLLIEADATDPSVASGAISTLSTVASQALLREQGRQAEAENASRSQLEVVVHRRYNPEGISQYNIVPGLLGVILQMTMVMMTAMALTRETERGTMENLLAMPATPAEIMLGKILPYLAVGGVQMVVVLVAAKLIFGVPFVGSLTLLLSSVLIFVLSLVLLGYTISTVSRTQMQAMQLTFFFFLPSLMLSGFMFPFRGMPDWAQALGNIFPLTYFLRIVRAVMLKGAGLADIAGEVMALILFVFLFAGLALLRFRRTLD
WP_002966200.1	NL70_14880	permease	290	Extracellular/Membrane	1		0	0.5572	0.5	10.01	1	0.791412	1	0.186	0	0.583333	membrane [GO:0016020]; transport [GO:0006810]	COG1173	ABC-type dipeptide/oligopeptide/nickel transport systems, permease components	MGQSIPASTGPMARSANRFLQNRAAIFGLVLLTPLLFAVLTYPLWLPYKPNDIDLMAMNSAPSWKHWFGTDGVGRDVFARTMEGGRISLLVAVSSVVLSTAIGFLIGAISALGGRWADAIAMRSVDLAMTLPPVIFLLVLASIIGSGIWSTVVVIALLSWPVLSRMIRARLLELREREFVMASRGMGAGLGHLLFRHGLPNSIDILVVYATLQVANAILLEAGLSFLGLGVPPPAASWSNMLNAARSTAVLEQFPWQWLFPGGALVLAVLAINFIGDGLRDAFDPRAELN
WP_002966422.1	NL70_11775	flagellar biosynthesis protein FliP	246	Extracellular/Membrane	1		0	0.6363	1		0	1.53508	1	0.302	0.5	0.583333	bacterial-type flagellum basal body [GO:0009425]; integral component of membrane [GO:0016021]; plasma membrane [GO:0005886]; bacterial-type flagellum organization [GO:0044781]; protein secretion [GO:0009306]	COG1338	Flagellar biosynthesis pathway, component FliP	MKHSLGLGVILTLALTVSAQAQQALPLDKLLPAGSGAASGQIVQLFGLLTVLSIAPGLLIMVTSFTRFAIAFSLLRSGLGLQTAPASMVMISLALFMTFYVMAPAFDRAWNNGVQPLMRNEITQEAAFGEISQPFREFMMAQVRDKDLCLFEDLADPSFRTSDDGIVDFRVLVPAFMISELRRGFEIGFLIVLPFLVIDLVVATLTMSMGMMMLPPTVISLPFKILFFVLIDGWNILVGSLIRSFS
WP_002966427.1	flgA NL70_11750	flagellar basal body P-ring biosynthesis proteinFlgA	160	Extracellular/Membrane	1		0	0.2601	0	15.18	1	0.909898	1	0.331	0.5	0.583333		COG1261	Flagellar basal body P-ring biosynthesis protein	MDRVKAIFQTARLALAGGFLLAAMAGAGAADRIAFVVPSATVYPGQIVSDTALLEKQFFINAPAATQYVLSLDQAVGKVARKTLLPGKPILVSALGEPSLVTRGIPAPLVFTAGTLTITAMGTPLESGVAGDFIKVRNVDSGIIVSGTVLANGRIQVGMQ
WP_002966428.1	NL70_11745	flagellar basal body rod protein FlgG	262	Extracellular/Membrane	1		0	0.4979	0.5		0	1.06503	1	0.674	1	0.583333	bacterial-type flagellum basal body, distal rod [GO:0009426]; bacterial-type flagellum organization [GO:0044781]; bacterial-type flagellum-dependent cell motility [GO:0071973]	COG4786	Flagellar basal body rod protein	MKALTIAATGMNAQQLNLEVIANNIANINTTGFKRARAEFTDLLYQSERTAGVPNQANQAIVPEGALVGLGVQTAAVRNLHIQGSFNQTGNPYDVALTGRGWFQIQSPTGETLYTRAGAFNKNADGQLVTLDGNPVEPAITIPPDAIEVTITDTGQVFAKLQDQINQVDLGQLTLANFTNEAGLEPLGGNLYRETEASGGPLVGVPGDPGYGSIKQGYLEASNVDPVKEITDLITAQRAYEMNSKVIQAADEMAATVSKNLR
WP_002966451.1	flgF NL70_11645	flagellar basal body rod protein FlgF	243	Extracellular/Membrane	1		0	0.4958	0.5		0	1.10446	1	0.425	1	0.583333	bacterial-type flagellum basal body [GO:0009425]; bacterial-type flagellum organization [GO:0044781]; bacterial-type flagellum-dependent cell motility [GO:0071973]	COG4786	Flagellar basal body rod protein	MQNNSIYVGLSSLITLERRMDAIAHNVANASTVGFRGEGTKFDTIVSDKASDDVSFATAGKSYIRTEAGPLIKTDNPLDVAVKGDAWMSFSTPQGQVYSRDGRMKMLSTGDPVSVTGNAILDVGGAPIVLNPGGGAPRISSDGAIYQNGVQVGAIGLYTIPADADLAYAGTSGVIPSKPAQPVVDDNSVGVVQGMIEGSNVDAMTEMTRLISISRAFEQVNNLLSQQEATVSEAIKTLGSKNG
WP_002966489.1	NL70_11460	molybdate ABC transporter permease	228	Extracellular/Membrane	1		0	0.5532	0.5	15.29	1	2.07746	1	0.289	0	0.583333	integral component of membrane [GO:0016021]; molybdate ion transmembrane transporter activity [GO:0015098]	COG4149	ABC-type molybdate transport system, permease component	MIMESNIWQIVLLSLRVAGIAIIIALPLAFLVGWLLARFHFPGKSLVQAIVTMPLVLPPVVTGYLLLILFGARGPLGAPLQEWLGLSFAFRWTGAALAAGVMAFPLLVRPIRLSIEGLDRGLEEAARTLGASRFTAFFTVILPPLLPGILAGAVLGFAKALGEFGATITFVSNIPGETQTLSLAIYTLLQTPSGDAEAFRLIAVSATISIAAVVLSEWLQRRLAGGVK
WP_002966646.1	flgL NL70_10725	flagellar hook-associated protein FlgL	348	Extracellular/Membrane	1		0	0.5599	0.5		0	1.97774	1	0.613	1	0.583333	structural molecule activity [GO:0005198]; bacterial-type flagellum-dependent cell motility [GO:0071973]	COG1344	Flagellin and related hook-associated proteins	MKAQSISTYGATSALRALVAKNKAEMVKAQQEATTGTVFDVGLSLGSRTGQTVSLRKEYDRLSVLTDMNKLVQQRMTATQTAAGKIIENTQNFLGDLAGANNSGETAKTVAKSARSMLDSVTGLLNTSFNGEYIFAGVNTDVKPISDYADGSTAQNAVRQAFQDHFGFAMDDPQVANISGDEMKAFLEGDFAEQFNDANWAANWSDASDTRIKSRISPTETADTSISANADGFRKTVMSAVMVTEFADIGLNASAFDALTTQALQITTQAVTETTSEQTTLGLAQSRTEAATTRIAAQQKILNQSVLNLEEVDPYDAATRVNALKTQIETSYSLTVQLQNMSLLNYLR
WP_002966652.1	NL70_10685	flagellar biosynthesis protein FliR	255	Extracellular/Membrane	1		0	0.6322	1	17.76	1	0.465757	0.5	0.234	0	0.583333	bacterial-type flagellum basal body [GO:0009425]; integral component of membrane [GO:0016021]; plasma membrane [GO:0005886]; bacterial-type flagellum assembly [GO:0044780]; protein targeting [GO:0006605]	COG1684	Flagellar biosynthesis pathway, component FliR	MPVTQLPLNEIILAAVLAFCRIGACLMLMPGISSARIPLQVCLFIALACSFAVLPLVLQRIVTAVDAGQPWTLFRLMVGEMFIGALIGILAHIYFWALQFMANMMAMAVGYSGSPADSITENEPQATLATIVTFSALFLFFVTDMHLEIFRALLNSYVAIPVDGRFRPDAAMIDFTDALSAAFLATLRIAAPFIVFAILVNFAIGLVNKLTPAIPVYFISMPFVLGGGLLVVYFILPELLRFFTHETATQLRELF
WP_002966739.1	NL70_03370	organic solvent tolerance protein	792	Extracellular/Membrane	1		0	0.5977	0.5	8.73	0.5	0.467673	0.5	0.641	1	0.583333	cell outer membrane [GO:0009279]; Gram-negative-bacterium-type cell outer membrane assembly [GO:0043165]; lipopolysaccharide transport [GO:0015920]; response to organic substance [GO:0010033]	COG1452	Organic solvent tolerance protein OstA	MVLPHTLSRLARGTALACVLALPFVSVAILSSPAQAQDALSANYQSDPNARMLLQADELVYDRDVNTVTAQGKVRIEYDGNRLVADKVTYNQQTRRMTATGNVEIVERDGNRIYSDHIDVTDSFRDGFVNGLRVETTDNTRFVAESAERSNGEITTFNNGAYTACEPCAKNPDKPVLWQIKARKIIWNSATKTVRFERGRFELFGMPLAYLPAFEMADPTVKRKSGFLFPGFAYKDDLGFGIKNSYFWALAPNYDLTLSTTAYTKQGFLTEAEWRHRLENGEYDFRIAGIHQLKPEEFGVATIDREKTNRGMVASKGNFDINSRWHFGWDVLAQTDHNFSRTYEIQGYNAQTQVSKIYLTGINNRNYFDLNFYRFNVQESYLAGDPNEMYSKQPWVFPS…
WP_002966878.1	NL70_06545	glycoside hydrolase family 43	355	Extracellular/Membrane	1		0	0.625	1	10	1	-0.0757662	0	0.382	0.5	0.583333	hydrolase activity [GO:0016787]	COG1566	Multidrug resistance efflux pump	MGFSRKQWIVAGAIVVLAAGGYYALQAMNGSGLPDGIASGNGRVEAVEIDISTKSPGRIREIFANEGSFVKAGDVLARMDTDQLESQYRQAKAQLRRAEIGIDTAQSLVTQRQAEHAAAEATVAQREAQLDAAQRRLARSRQLSESRTVSQQVLDDDRATAQGAEAAVGAAKAQLAATDAAIGAAKAQVVDAQASVEAAKAAIAAIEADLRDATLTAPKPGRVQYRVAQPGEVLSAGGRVLNLVDLSDVSMTFFLPTAQAGRVAIGADARIVLDAAPQYVIPAKVSFVADVAQFTPKTVETEEERQKLMFRVKAKIPQILLQKYIQQVKTGLPGVAYVKLAPDAGWPKNLAETVK
WP_002967016.1	NL70_09530	hypothetical protein	518	Extracellular/Membrane	1		0	0.573	0.5		0	3.4349	1	0.906	1	0.583333				MAVSAVINNIPNIMVSNISSPAGSQVITATLTYDGNGNDAQKPGTDRFTFIFASNPNGNVKVASGSSLDAAITQDSANPNVYTASITVIAAAYGVCSASGNKTGDSTQWLASATSFSILPSVSFPVITRNPSPALQVSPVPGTPDSDATLVTQMDVTVTDEGGNPIPDSSVTFTVKDVRTTSATQTGVFYSASKTPISLAPLTPQDPRSDSRFAQATNKLGVATIFIATNQNPGYLRIFCETNTIRGASAFVYIFDTAFGTELEAPDTDIGPDLSNYTDTTFPVTINNKNTSPNEFIALFLNNKFQNQIAGTNLNENGSALTVANAADLNVGSSSAKPQNNFLYTIRTSNGDLINSKTTLLQLFGPLPTPNPKNQILGPLVDPNGGVINLGSIFIQGNP…
WP_002967150.1	NL70_11010	branched-chain amino acid ABC transporter permease	315	Extracellular/Membrane	1		0	0.4472	0	13.85	1	0.786419	1	0.333	0.5	0.583333	membrane [GO:0016020]; transporter activity [GO:0005215]	COG4177	ABC-type branched-chain amino acid transport system, permease component	MKYLPALLAIIAAVLALGAPLFASPVMMQLMFDALIIATLAQAWNIIGGFTGYASFGNSVFYGLGAYGAGIAMVQFNLPFFAGAAIGIVAAVVFAMLIGLPILRLKGHYFAIATLALPQVMAAITANVPVAGENIGLVLPLLNNDTFFYESALILLIIATCVVALLTRSRFGFGLIAIRENEEGAAAMDINTTLYKILALMLSGAFCAMAGALQAYKITFLDPEAAYQVQLNLQMIIMAVFGGAGTIFGPVFGALFLQWVSNWLSTAYTDVAGMFFGIVIVVAVVLMPRGLADLMRNLPRQGWRYFINNMKANKL
WP_002967165.1	NL70_11360	type IV secretion system protein virB2	105	Extracellular/Membrane	1		0	0.5687	0.5	23.71	1	1.03815	1	0.165	0	0.583333				MKTASPSKKSLSRILPHLLLALIVSIAAIEPNLAHANGGLDKVNTSMQKVLDLLSGVSITIVTIAIIWSGYKMAFRHARFMDVVPVLGGALVVGAAAEIASYLLR
WP_002967308.1	NL70_14490	cytochrome BD oxidase subunit I	525	Extracellular/Membrane	1		0	0.4823	0.5	11.22	1	0.00449978	0.5	0.374	0.5	0.583333	membrane [GO:0016020]	COG1271	Cytochrome bd-type quinol oxidase, subunit 1	MELDIVSLSRLQFAITALYHFLFVPLTLGLSVLLAIMETVYVMTGRLIWRQMTKFWGTLFGINFVMGVATGIVMEFQFGMNWSYYSHYVGDIFGAPLAIEGMMAFFLEATFVGLFFFGWDRLSKVGHLVATYAVAAGSNFSALWILIANGWMQNPVGSAFNPETMRMEITDFFAVLTNPVAQAKFVHTVSAGYATASIFVLGISAWYLLRGRSVELAKRSLTVAASFGLAASLSVVVLGDESGYLTNEHQKMKIAAIEAMWETEPAPASFTLFGFPDQEARETHFAVRIPWVMGLIGTRSLTTPIEGIDQLVQNAEKHIRNGIVAYDALQKIRAAGGTNAVSQEVRDAFADNSQWMGYALLLKRYVDDPRNATDEQIVKAANDTVPGVLPLFWAFRIMV…
WP_002969256.1	NL70_10885	amino acid permease	483	Extracellular/Membrane	1		0	0.4427	0	21.52	1	0.0806447	0.5	0.415	1	0.583333	membrane [GO:0016020]; amino acid transmembrane transporter activity [GO:0015171]	COG0531	Amino acid transporters	MSNPGELPEQTNQLRKNSLGVAAVTFLVVSAAAPLTAVAGGVPLSMLLGNGPGIPLTFLIVTGVLLMFSVGYVAMARHIRNAGAFYAFTAQGLGGLMGGAAALLAILAYNAMQIGVFGLFGAATSGFMASLGLDLPWWAWTYIGIAAVAVLGYRRVDLSARVLTVLVVLEYLVVLVIDAAILFSGGDSGLTMEPFTPSAFLSGTPAIGILFCFAAFIGFEATTIYSEEARDPGRTVPRATYISVLIIGIFYMLTAWLMVNGAGAGKLVGELQALQDPTTFLFGLAERYVGHWIIPVMNLLFVTSLFAGVVAFHNGVARYMYVAGREGLLPRGLGVTHPQYQSPHVGSIVQTAIAITVVGIFAVTGQDPVLALFSWATNVGTLAIMLLMTFTAFAIIAFF…
WP_002969270.1	NL70_11510	chain-length determining protein	572	Extracellular/Membrane	1		0	0.5708	0.5	13.6	1	0.766359	1	0.173	0	0.583333	membrane [GO:0016020]; lipopolysaccharide biosynthetic process [GO:0009103]	COG3206	Uncharacterized protein involved in exopolysaccharide biosynthesis	MDGEDKRKSGSEGKPLLAFSDAPVSDSKKSRSTEDQASPTPPWTPPASPRERAQYYRSHQSASSALTDEEIAGLREIGRDAASSEDKASPSDKEQPASDADENWPRRSNAAQDAEWKPLIDPRIAIDVIRGSRRLLLATTIFGGIVATLYALSLPQTYIASTDILVDPRNIKVVGTELTPGQLPTDASLAVAESQARMIDSSSVLLKVINKAHLIQDPEFNGTLVPTGIVGFFAQLKDLIGKKEQSDSQTMETRVLDNLRKSLTIHRDAKTFIYSISVTTREANKSASLANEISSVFQDELASLQSDAARRTSEELFQRLADLRASVEGAEKAVADFRATHDLIDVDGRLISNNELGRLNEQLTNQRAETVRLQARINVLKDATPDSVVAGTLPEDLRS…
WP_002969398.1	NL70_04930	diacylglycerol kinase	116	Extracellular/Membrane	1		0	0.658	1	39.25	1	-2.213	0	0.374	0.5	0.583333	membrane [GO:0016020]; diacylglycerol kinase activity [GO:0004143]; phospholipid biosynthetic process [GO:0008654]	COG0818	Diacylglycerol kinase	MQRVLLAFLNSMRALKHLAGNEKAVQQELLLFLISLPVAGFLAPTWLAFLLMTGSILFLVLVEVLNTAIEATCDAVSLDFHEQIKIAKDCGSLAVLIAILFVAVIWAYIIATTYLA
WP_002969577.1	NL70_06965	antifreeze protein	134	Periplasmic	0.5		0	0.7558	1	0	0	0.745559	1	0.411	1	0.583333				MRFACLNTGFLALWLFVMNRNFLFFVSAIVLFALAACGKGDEEKAAAPADGQAASQPATPVEPSAGEKGPDLLKSMRENSGVMTPEEKAAAIERARANAETAAKAVGQSVEQVQAAGEAAAVAAQRLLEERQPQ
WP_002969688.1	NL70_00510	hypothetical protein	272	Extracellular/Membrane	1		0	0.4661	0.5	9.06	0.5	0.300741	0.5	0.631	1	0.583333		COG1434	Uncharacterized conserved protein	MFTFRKSGHVTLNLITALLVLGVFLWWGKWRKTGVLLIALAVISYGAIVSTWLPNFLMNRLQEPYSSKLAEPLEDNTVFVVFGLGTQTVNEQGHNTVEPLTFSDGSIFAAARFYHECQSSGVSCTFITTGADVAGTGVSEAASTAAELEKAGVDSRAIIQDDRPHNAWTTARNVAATLRELKPARVVVLQPAPMMGRTLLYLAHFGIKPEPVATSYLTVNGSTHFSTSLSFLAMDLALNEEIGAWRYVTYNLMDWNAPKAFVQTVPAPRSTQ
WP_002970425.1	NL70_10170	hydrolase	340	Periplasmic	0.5		0	0.7049	1		0	1.43412	1	0.631	1	0.583333	hydrolase activity [GO:0016787]	COG3773	Cell wall hydrolyses involved in spore germination	MAGSVKGPNNESEPLTRAVTWKLPLLAGLIAAPFVVTGCTTTGGAGKTSSSDQTAATSHVKTVNGVKTYTYTPRDRECLERAMFFESNRSSPDGLLAVGTVVMNRLASGKYPDTICGVVGQKNQFAPGVLSRRMDSSTLPDVRAAAEAVLEGKRHPKLKNAMFFHTAGLTFPYRNMHYVLVAGGNSFYEKRNRDGSLQSPVPQEPYNLALAYSPQAPSVPQELSYDVTLPQTVPIPTEAPTVQVALARALDAEHNSGLGPQARGDRLVRHRGVRAQAQGQAQGQTQAQTQLAAYQPMQAQFDTSAPANSSASLGYAAADQKHVDAIGALLLKQDRPESPL
WP_002971268.1	NL70_15155	polyamine ABC transporter permease	258	Extracellular/Membrane	1		0	0.4603	0.5	11.07	1	1.3435	1	0.238	0	0.583333	membrane [GO:0016020]; transport [GO:0006810]	COG1177	ABC-type spermidine/putrescine transport system, permease component II	MGRVAKILFGVAAVVFLVAPLFAILPLAFTSSVFLTYPVPGWSVRWFEELTTAEVWRRAIVNSLIIGFGTMALATVLGTMAALGLRTRGLFLSGPIRTLFLLPMVVPAVVLGVGMQLFFVRLDIANSYFGVIVAHTVVSIPLVLVSVSGALAGIDRRLELAAESLGAAPLTVFRKITLPLAMPGIASGGVLAFATSLDEVVLTLFVAGPNQRTLARQMFSTIRENISPAIAAAAFLFISGTVLIGLAAVLFKGRASPQ
WP_002971298.1	NL70_11485	nickel/cobalt exporter	367	Extracellular/Membrane	1		0	0.5189	0.5	10.74	1	0.319474	0.5	0.384	0.5	0.583333	integral component of membrane [GO:0016021]; plasma membrane [GO:0005886]; metal ion binding [GO:0046872]; nickel cation transmembrane transporter activity [GO:0015099]	COG2215	ABC-type uncharacterized transport system, permease component	MRRTAGFMIALCLTMIVAQAYAQSSLGIGANEVAMKPTGPFAHIILWMNEQQRSFYLAMTTALKAMREDPLQAAWGLVGLSFIYGIFHAVGPGHGKAVISSYMIANETALRRGIFLSFISSLLQAIMAVAVVGLAWLVLRGTGISMNQTAHYMEIASFALVLFFGLWLLVRKLPQLFRKRDHAGAGPASPLFAAAPQPAIVSGPAWQGSISQATRTAATSSTVKLNYKPATAATDHIFIGEGDVCAACGNAHIVDPSTLGDDFNWKTAWSAIFSVGLRPCSGALIVLTFALLNGLMVGGLLSVFAMALGTFITVAVLATLAVTAKNTALRFAGSKAMSGRLKAAIEVCAALFITLTGALLLSAALVK
WP_002971424.1	NL70_05535	hypothetical protein	230	Periplasmic	0.5		0	0.5472	0.5	10.77	1	0.107679	0.5	0.489	1	0.583333	transferase activity [GO:0016740]	COG1376	Uncharacterized protein conserved in bacteria	MFSRRILLAGIASLCMGAAAPAFAASPVNAEAQLDEAAANVQKVALASNAKANPDKPKKKTAARTNNTAKANKYSIDPKFRPQDVTFTGYKPGTIVIDPKKRFLYLVETSTTARRYGIAVGKQGLEFQGKATISAKREWPRWIPTKEMIERDPAHYGRFKNGMDGGPGNPLGSRAMYLFQGNKDTYIRIHGTVQPWTIGSSASNGCFRMINEDVMDLYDRVTLGTEVVVL
WP_002971481.1	NL70_03775	hypothetical protein	168	Periplasmic	0.5		0	0.3047	0	13.65	1	1.14983	1	0.780	1	0.583333	outer membrane [GO:0019867]	COG2913	Small protein A (tmRNA-binding)	MLQRFFPGARKQRALLAGTAILVSVALVGCTTASTLNPSETLTEGYVLDQQALDSVPVGSSREQVLLALGTPSTTATFDNEVFYYISQKRYRAAQFMKPKVIERQILAIYFNKDGKVEHIANYGLKDGKLFDFVSRTTPTSGKDQTFLGQIIQGVSKAPTSLPSAGGS
WP_002971526.1	NL70_03000	hypothetical protein	98	Periplasmic	0.5		0	0.7504	1	4	0.5	0.966439	1	0.333	0.5	0.583333				MKQNPALKVFALLAVSVGLLPVNAGALPMAAPQKPNLLIATAGDCTAVGEQVAAQQGGQLAKATPTMQNGRAMCVIVVLIPGRNGERPRRVEVAVPAQ
WP_002971558.1	NL70_02190	hypothetical protein	183	Extracellular/Membrane	1		0	0.4574	0.5		0	2.33478	1	0.552	1	0.583333		COG3753	Uncharacterized protein conserved in bacteria	MGSYDDNSGNSPIPGGSLAKPVMIALGALLIGKLLKGNSDDAPATQAQPVPEQPQAGGGLLGGILGGLGGLLGSAAAGNASAAPAPGPLGGGLGGLLYQLKQSGLGDKVDSWVGQGENHPIEPGQLGNAIGQTTLEQIAAHASIDQQELLNQLSQVLPGLVDKLTANGQVPDANTLSKLLQGR
WP_002971682.1	NL70_01060	ABC transporter	309	Periplasmic	0.5		0	0.4549	0.5	11.76	1	0.428727	0.5	0.658	1	0.583333	transporter activity [GO:0005215]	COG1732	Periplasmic glycine betaine/choline-binding (lipo)protein of an ABC-type transport system (osmoprotectant binding protein)	MSYRNLLKGSAFALALFVGAIQFSSLAEAQVAVSSKIDTEGGVLGNIILTVLNANGIKTTDRIQLGATPVVRKAITAGEIDIYPEYTGNAAFFFNKADDPLWKDPAKAYETAKKLDYDANKIVWLTPSPANNTWGIAVRKDVANENKLASLSDFGKYIAGGGKVVLAASSEFVNSAAALPAFQTAYGFTLKPDQLITLSGGDTAATIAAAANQTNGANAAMVYGTDGGIAPSGLVVLEDDKHVQPVYQPAPIIREEVLKKDPKIEELLKPVFEKLDLTTLQDLNGRVQLGGEPAKAVAEDFLKKNGFLK
WP_002971703.1	NL70_00895	hypothetical protein	129	Periplasmic	0.5		0	0.583	0.5	6.24	0.5	1.51219	1	0.466	1	0.583333	pathogenesis [GO:0009405]			MKRFGYSLFAACLSIGMGLSAMSANAAQPLLPLASAAASQDADAVQRVQYYDYRGDRRYWRHQRYWRHHHPRYRPYYRYYRHWGPPPRAYRGGNPHVRWCYNRYRSYRAYDNTYQPNYGPRRQCYSPYL
WP_002971753.1	NL70_00440	hypothetical protein	244	Periplasmic	0.5		0	0.6904	1	8.11	0.5	0.481945	0.5	0.644	1	0.583333		COG5429	Uncharacterized secreted protein	MGLTFTGCVFIQGSARAQDGNKATAVLELYTSQGCKSCPPADKNFAKYADDPNVLALSFHVNYWDYMGWRDTLATQDNTDRQNSYRNAFHAKMIYTPQAIINGAVEANGRNGAAINAKIAANKLDVPVSIQQLNDGRLSIDIGAGKKPRDPVHVVLFYFRDSATIPITEGENAGKAITYRNTVSDIDTIGMWDGKPLKIELPASELKRKDVTGCAVVLQETRSDNSLGPMHGAAMFKQKRPVSF
WP_002972060.1	NL70_14315	hypothetical protein	165	Periplasmic	0.5		0	0.7034	1	7.36	0.5	0.43683	0.5	0.478	1	0.583333				MMSSIRFSIAGAAFSVLLLTGAAGAAPGTEADIAVQKMALAAAPMSAAALEQLYGGRTWRWNDGGGYFSTKKHRFTAVTRKGTARSFATGRWFATDGGKLCMKAYWSNAGGGSGAITCFLHREQDGVVYQKPNLGGQWYVFRHNPVQKDDEARKLLRGDRIRQGR
WP_002972325.1	NL70_08650	membrane protein	255	Extracellular/Membrane	1		0	0.8906	1	3.61	0.5	-0.151115	0	0.627	1	0.583333		COG1512	Beta-propeller domains of methanol dehydrogenase type	MVVLFAALCAFQGALAQEAAKPTLSLTGRVVDAAGIIDPAQRQQLVQKLADFEAKSSDQLVVVTVPSLNGEDIETYSNRLFRAWALGQKQENNGILLVVAPNDRKVRIEVGYGLEGVMTDALSSIIINGTIIPEFRSGNYSQGIVQGVDGILSVLSGDSVEFEARAKRNVQTSSDDVDWVFVVFIAFWCLIFFGGFGMAILTPIFGRKIEPGKYQWLGMVIDYTNRGGSGRGGGFGGGFSGGGGSSGGGGASGSW
WP_006209824.1	NL70_09670	hypothetical protein	131	Periplasmic	0.5		0	0.587	0.5	5.71	0.5	1.10609	1	0.670	1	0.583333	ATP binding [GO:0005524]			MYKKYFIATFVAFSSLAMAQASYAETASTNDLMIIATPKTQSATSSEDKVFFSQTFDISVANTGATDINLDKVCFIALGDKGKTFNADTIDQKLTSGLLKSGESVKGFAAFAGSDKSIYDVRIVKASESCK
WP_006209986.1	NL70_01550	multidrug efflux RND transporter permease subunit	964	Extracellular/Membrane	1		0	0.5668	0.5	10.05	1	0.217016	0.5	0.306	0.5	0.583333	integral component of membrane [GO:0016021]; transporter activity [GO:0005215]	COG0841	Cation/multidrug efflux pump	MQLTVTFALGTDPDQATINVNNRVQRATSSLPQEVQRLGVTVDKRSTTILGMVAMFATTDRYDRTYVGNYALLNVVDDLKRLPGVGDVQLLGNIDYSMRVWLRPDKLAQYNLTPSDVSAAIQEQNAQFAAGRFGDQPDPHAGPFTYTATTQGRLPDAAAFENIILRSSSQNAATLRLKDVARVELGTESYLVDSNLNGTPAVPIAIYLQPGANALNTMELIQNRMNELKASFPAGIDYAIPFDTTKFIKVSIEEVVHTFIEAIILVVLVVFIFLQNWRATLIPVIAVPISIIGTFAGMYVLGFSINLLTLFGLVLAIGIVVDDAIVVLENVERIMTTEKLSPRKAAIKAMGEVTGPVIAIVLVLCAVFIPVAFMGGLVGEMYKQFAVTIAISVTLSGLV…
WP_002967211.1	NL70_12395	amino acid ABC transporter substrate-binding protein	339	Periplasmic	0.5	72	0	0.5021	0.5	8.75	0.5	0.221125	0.5	0.437	1	0.583333		COG0834	ABC-type amino acid transport/signal transduction systems, periplasmic component/domain	MKKTVWGALLAAGFALSAQGGAAADTLSTVKERGKVNCGVSQGVAGFSSPDDQGKWTGFDIDFCRAVSAAVFGDPDKVSFIPLSTKERFTALQSGTVDLLSCQTTWTLSRDAGMGIHFVGTAYYDGQGFMIRKDLGVDSALKLDGASICTEQGTTTEQNVADYCGAHNIKYEPVVIDSADGILKAFETGRCDVYTTDASALYAQRLKLAEPDAYMVLPEVISKEPLGPAVRQGDDKWFNIVRWTLFALLEAEELGITQKTVAADLDSRKPDIRRFLGSEGDNGQQLGLEPKWAYNIVASVGNYGEMFERTIGEGSLLKINRGINALWNKGGLMYAPPVK
WP_002966801.1	NL70_04625	ABC transporter substrate-binding protein	177	Periplasmic	0.5	71.2	0	0.6277	1	5.24	0.5	-0.322969	0	0.550	1	0.583333	transporter activity [GO:0005215]	COG0834	ABC-type amino acid transport/signal transduction systems, periplasmic component/domain	MRVLKRIAMATSVAALAITVGSMAAGVANAEEPLKLTIGTEGAYPPFNFIKPDGTLSGFDVDIARALCDQMKAKCEFVTQDWDGAIPALQSGKFDAFIASMSITDERKKQVDFTNKYYNTPPGIAAPKDTDIKGVTKEDLAGKTIGSRRFSRCDDAPDPPARKTARSGETQAWDRGA
WP_002965896.1	NL70_13375	bicyclomycin resistance protein	411	Periplasmic	0.5	63.5	0	0.5062	0.5	10.86	1	-0.379535	0	0.547	1	0.583333	transporter activity [GO:0005215]	COG1653	ABC-type sugar transport system, periplasmic component	MLIRKWKAGLLAGLSILALASSADAGEVRMTVAEYSAKTGPYFEEVKKAFEAENPGITLNFEVVPWDVLLQKLTTDISAGTNADLSIIGTRWLIDFVQQGIAEPLDGYMNDEFKGRFIETFLSPSVLDGKTYGLPIAASARAMYYNKDLFEKAGIKNPPANWDELKADAAKIKALGGENYGFGLQGKEIETDVYYYYAMWSYGTEILNKDGTSGLSTPGALEAAKLYKSMIDDGLTQPGVTSYAREDVQNLFKQGKVGMMITAPFLSNQIKEEAPNLKYGVAAIPAGPTGARGTYGVTDSVIMFQNSKNKEEAWKVLDFLFQKDWRAKFTQNEGFLPVNKEEAKMDYYVNNADLAAFTALLPDARFAPVIPGWEEIADITSNAMQSIYLGKGEPDAVLK…
WP_002965921.1	NL70_13495	iron ABC transporter substrate-binding protein	341	Periplasmic	0.5	57.8	0	0.5005	0.5	9.21	0.5	0.11386	0.5	0.551	1	0.583333		COG1840	ABC-type Fe3+ transport system, periplasmic component	MRSAFMVAALAAGVSSFAFSAQAAGNLNLICSADVVICEQMKNMFEKDTGIKVNMVRLSSGETYAKVRAEARNPKTDIWWAGTGDPHLQAASEGLTLEYKSPMLDQLNDWAKKQAESSGFRTVGVYAGALGWGYNTDIFAKKNLKEPKCWADLLDPSYKGEIQMANPNSSGTAYTALATLVQIMGEDKAFDYLKKLNANVSQYTKSGSAPVKSAARGETGIGIVFMHDAVAMTADGFPIKSVAPCEGTGYEIGSMSIIKGAKNLENAKKWYDWALTAEVQSHMKDAKSFQLPSNKSAEVPKESPRFEDIKLIDYDFKTYGEPAKRKELLERWDKEVGAVAN
WP_002967341.1	NL70_15120	MexE family multidrug efflux RND transporter periplasmic adaptor subunit	411	Extracellular/Membrane	1	57.4	0	0.5292	0.5		0	1.30583	1	0.372	0.5	0.583333	membrane [GO:0016020]; transmembrane transport [GO:0055085]	COG0845	Membrane-fusion protein	MVAFWTCRNAWFQHLPFAKRGDENAPSGPRRLRPWFLVLALGLAACSEDKSASQQAAPLPPIPVGVIKITERPTHPQLSFVGRVEATDSVDLIARVDGFLDKRTFTEGQAVKTGDLLFVLQKDALQAALDAAQANLAKAQADADNLKLQTECARSLYKQKTVSQAMLDDRVAAEKQALAVVQQAQASLERAQINLGYTDIRAPFSGRIGMANFSVGALVGPSSGPLATIVSQDPIYVTFPVSDKTILDLTEGGRTATDRSNVAVSLTLSNGMTYPQTGAIDFTGIKINPNTDTLMVRAQFPNPNNVLIDGQYVQVTAASKHPVEALLVPQKAIMTDQSGNYVLAVGEDNKVIQRQITQGSTFGSNVVVKSGLTVGDQVVVDGLQRIRPGQKVDPQIVDA…
WP_002964760.1	NL70_07995	biopolymer transport protein ExbB	319	Extracellular/Membrane	1	103	0.5	0.4723	0.5	10.19	1	-0.239151	0	0.186	0	0.583333	membrane [GO:0016020]; protein transporter activity [GO:0008565]	COG0811	Biopolymer transport proteins	MRPVLNDQKAREMTGFWRKSFIAAAMSMGLLAGAGAAIAQDASAPAPAASVSEPGAAAPVAPASAPEAPASQVAPIEGERDLRLPHDLSPWGMFMAADWVVKAVMIGLAIASLATWTVWVAKSLELAGARRRANKALKIIGHSATLNDAVHALDGAKGPGAAFVRAAEDEVRLSGPALARAGGEGLKERVASRLSRIEAKAGRRLAKGTGILATIGSVAPFVGLFGTVWGIMNSFINISEAQTTNLAVVAPGIAEALLATAIGLVAAIPAVVIYNVFARSITGYRALLADASAGVERLVSRDLDFRTAGVREGTLHAAE
WP_002966881.1	ureC NL70_06565	urease subunit alpha 2	573	Cytoplasmic	0	427	1	0.6478	1		0	-0.488105	0	0.604	1	0.5	cytoplasm [GO:0005737]; nickel cation binding [GO:0016151]; urease activity [GO:0009039]; urea metabolic process [GO:0019627]	COG0804	Urea amidohydrolase (urease) alpha subunit	MTQISRQQYADLYGPTIGDKIRLGDSDLYVEIEKDLRATYGDELQYGGGKTLRDGMGSENFLTQEAGCLDLVITNVTVIDAIQGVVKADVGIRNGRIVGLGKAGNPSTKDGVTRGLVTGASTDAISGEHLILTAGGMDTHVHYIAPQQVEAALSNGITTLWGGGIGPVDGTNGVTTTNGPWNLEMMLRSIEGLPINFGIQGKGNSTGIAPLIEQLEAGAAGFKVHEDYGATPATIRACLSVADEYDVSVAVHTDTLNESGYVEDTIAAFDGRSVHTYHSEGAGGGHAPDLLKVVGQNNILPSSTNPTLPCGKNSVAELFDMIMVCHNLNPKIPSDVAFAESRVRAETIVAESVLHDMGAISMIGSDSQAMGRLGETFLRAIQTADAMKKARGPLPEDAP…
WP_002963491.1	NL70_01710	membrane protein	235	Extracellular/Membrane	1		0	0.5749	0.5		0	0.846043	1	0.365	0.5	0.5		COG1346	Putative effector of murein hydrolase	MLPGDPLGNPFVATLFWSAATILLYLAAKRVYRRFPLWWLTPLAVTPLLLMALVIGLDENYRVYFSATHWLVALLGPATVAFAIPIYQQRATIRRYWPVLLAGVLVGSSAAMASAWGLAHLLGLNEAISLSLMPRSMSTPFSMTVSGDIGGRPDLTAIFVVLTGIFGAALGEIMLHWLPVRSALARGALFGMGAHGAGVARAHQIGSEEGSIAGLVMVLVGLVNVLAAPLIAHFL
WP_002963530.1	NL70_01895	DSBA oxidoreductase	204	Periplasmic	0.5		0	0.4618	0.5	11.1	1	-0.91771	0	0.549	1	0.5		COG1651	Protein-disulfide isomerase	MMNRRQILAATAAGAATFALSGGSGLAQRVPSVAEVLYDKEIPVLGNPNGDVTIVEYFDYQCPYCKKSHADLMRVVRKDGNVRLVMKDWIIFGETSAYAARLVLAAEKSGNYEKAMEALMTTPGRLTRDQVDGALKKAGLDAAKLQAAYKADAKRIDGILQRNMKQGEAFNFAGTPSFVIGTRLYGGVMKEKELLEAIKNARKT
WP_002963637.1	NL70_02400	hypothetical protein	266	Periplasmic	0.5		0	0.802	1	7.35	0.5	-0.530495	0	0.462	1	0.5	ribosome [GO:0005840]	COG4233	Uncharacterized protein predicted to be involved in C-type cytochrome biogenesis	MKICTSILAPFILAVLAIPAQASTSAWTETPGGRVRVVIEGGDPAITGKQEVRGALQIELRPGWKTYWRNPGDAGVPPQISIEGDAKAQIAFPAPVRFAGDEEGGIGYKKPVSLPVTFHIEPGGKRLKGHAFLGMCENICVPVLAEFDFPLDADRQKSSSENLAARTVVETAFAQLPAPASPDFGVSAVKHDKDEAIFDVALPDPNAPAELFVASDTVNLSAPVSVEDGKASQRFIAKMQGKTKDAVIDYTIVQNGKAVSGRLELD
WP_002963708.1	NL70_02775	AbrB family transcriptional regulator	76	Cytoplasmic	0		0	0.6564	1		0	0.750189	1	0.440	1	0.5	DNA binding [GO:0003677]			MNITLRKIGNSYGVIIPKEVLERLNLQTGDTLTLTTDENGLRLARSTEDAEVLEKKMQIARERMKKYETAYRVLAQ
WP_002963732.1	NL70_02895	hypothetical protein	203	Periplasmic	0.5		0	0.5235	0.5	8.97	0.5	0.441756	0.5	0.428	1	0.5		COG5402	Uncharacterized conserved protein	MFKTIFKVVAVLALALGGGIWSVDYALDSFEGFGELRVGAWRAYPAAGTPDADPYSKARAARKAYLPLGTTEGLPFYAQRDSAGRELRRGCTYRLSGFTPPARFWTLYPATPDLKPIAPREGLQSALHSRAVLYEKDGSLSITISPDASPGNWLPVEGRGNFVLVMTLYDTPAGSSSGLSDLVMPSLVRIANQGPKGQEACRG
WP_002963779.1	NL70_03135	membrane protein	256	Extracellular/Membrane	1		0	0.631	1		0	0.466087	0.5	0.309	0.5	0.5		COG1284	Uncharacterized conserved protein	MQSNSGEDGILGTALFRCFTHYPKQSRFALLLEMLWSLKLADIADSAPSLADASSPISVDRHRLYEDAIAMLIGTSFIALGITLYSHAMLMTGSTAGIALLIHYATGTGFGLLYFLINLPFYYFAVRRMGWAFTIRTFAAVALLSGFTRLMPLSVDFKSINPLFAALMGGTLMGMGVLALFRHRSGVGGVNILALYLQDAYGIRAGWFQLGLDVLIMLASLFFIPWENMVLSLVGAVAMNVIIAINHKPGRYIGIS
WP_002963800.1	NL70_03240	fosmidomycin resistance protein	403	Extracellular/Membrane	1		0	0.422	0	23.15	1	1.19272	1	0.232	0	0.5	integral component of membrane [GO:0016021]; transmembrane transport [GO:0055085]	COG2223	Nitrate/nitrite transporter	MSVSAAQQPSNSSADNTVLTIILATSLGHFLNDMMQSLLPAIYPMLKENYSLSFWQIGLLTFTFQMTASILQPLVGIYTDRKPMPYSLTFGMGCTLIGLVFLATAHHYSFLLLGAACVGFGSSVFHPEAARVARLASGGRHGFAQSLFQVGGNFGSSIGPLLAAFIVLPFGQISVSWFSVAALIGMFVLWYVGNWYNRYRLANASKPKPDKTLPLPRNRVIASVAVLALLVFTKYIYMASLTSYYTFYTISHFGVSVQTSQLLLFLFLGAVAAGSIIGGPIGDKIGARKVIWASILGVLPFTLALPYANLEMTAVLTIIIGLILASAFPAIIVFAQELLPGRVGMVSGLFFGFAFGMAGIAAAVLGIVADQKGIEFVYRICSYLPFLGLLTIFLPKLER…
WP_002963970.1	NL70_04085	hypothetical protein	133	Periplasmic	0.5		0	0.4641	0.5	6.31	0.5	0.242207	0.5	0.432	1	0.5				MKTKTFALLALPAIALLAACTSSKPTRPVAADTSKAALPTMERIALAANSCWFKSKDKDFRGYSLAPELNSFTGRPRILVVPARNPTSRPLLVVQAQGNPAHVETFGPMMQESHGGRIAADINRWASGQSGCQ
WP_002964021.1	NL70_04335	immunogenic membrane protein YajC	113	Extracellular/Membrane	1		0	1.043	1	13.73	1	-1.75109	0	0.161	0	0.5		COG1862	Preprotein translocase subunit YajC	MFVTPAFAQASGSVVGPDMLMSILPFILIFVIMYFLIIRPQRTQMKKRQEMLNSVRRGDTVVTGGGIVGKVLKVVDDNELELEIADGVRIRVVRATLMDVRVKGEPVADNKNK
WP_002964065.1	NL70_04575	hypothetical protein	66	Cytoplasmic	0		0	0.6796	1		0	0.836517	1	0.541	1	0.5	metal ion binding [GO:0046872]; metal ion transport [GO:0030001]			MMKFSIPKMKCGGCAEAVTAALRKLDAEAPVVVDLANKEVAYGGTVAPEAVLSALAAAGYPATSAQ
WP_002964104.1	NL70_04805	acetylmuramidase	252	Periplasmic	0.5		0	0.3406	0	7.24	0.5	0.73241	1	0.457	1	0.5		COG3926	Putative secretion activating protein	MAKGTFAKAMPHVFSDEGGYVDHPKDPGGATNMGITLATLSAWEGRKVSKAEVKALTKTKATDIYRENYWNKVAGDDLPAGVDHATLDFAIHSGPARAVKMLQKVVGVDQDGVIGAKTLAAVRKMAADRIINELCDARLAWLKGLGTFSTFGKGWTSRVSRVRSRALAFSRDSAPAPSPVPQVPTGKAVQSDTSLKEVLKKPEAWGPLGGMITGVGAMADGSGPMQWALAIAMVALVGVGLYFFIQRVRKEA
WP_002964109.1	NL70_04830	D-alanyl-D-alanine carboxypeptidase	396	Periplasmic	0.5		0	0.3764	0	11.12	1	1.29488	1	0.390	0.5	0.5	serine-type D-Ala-D-Ala carboxypeptidase activity [GO:0009002]	COG1686	D-alanyl-D-alanine carboxypeptidase	MGLFSRITAIRAGLLLGTVFAAVPPAWAAPANSSIVTKAPQALLIDDRSGTVLLSKGADKPVPPASLAKLMTAEVVFEALEKGRTTLETAYPVSEYAWRTGGAPSGTSTMFARIKSTPTVADLLQGMIVQSANDGAIVLAEGLAGSEQTFAGAMNQRAKELGLSSSKFVNSTGLPAAGQVVTLEDLLNLARHIHAAHPEYYRYYEQPAYTWNNITQRNRNPLLRLEVGADGMGTGFTEASGYALVGSAEQNGRRLFLAMSGLASVKEREEEARKLIQWGMTGFDDMRIFAANDKVGDAQVFGGQSSTLPLVVKKDVELLLPKEAREKLKARIIYEGPLQAPIAAGTEVGRLQFELNGSVLQQVPVFAAQSVAQGSLPQRALGSVVEFSTGWLRKYL
WP_002964139.1	NL70_04970	ABC transporter substrate-binding protein	331	Extracellular/Membrane	1		0	0.406	0	9.41	0.5	0.415444	0.5	0.411	1	0.5		COG1463	ABC-type transport system involved in resistance to organic solvents, periplasmic component	METKANYVLVGVFTLLVSLLAFGFVYWIARYGEARDSLPLDVRIQGSVTGLGIGSQVLFNGIKVGDVRRLHLDDSNPGMVIVQTRVNATTPITRSTTATLGFQGLTGQAYIELKGGRLDEPNLLTEAAKEDTVARIDADPSAVNNLLATAQDIAARANNVLSQLEGFVKDARGPLTDTINNTKTFTQALADNADIIQELGQNAGNIRQIVVDAKDMMARLNAASVKVESILNKTDKMLSADDKNGLVAQAITTLQSIRETSNNLDARLAPIANNLDRFSGQGLREMQGVVIDSRRAIQRIEQVITELERNPQRLIFGGPVSVPQYDGRKRH
WP_002964140.1	NL70_04975	ABC transporter	209	Extracellular/Membrane	1		0	0.5201	0.5		0	0.938975	1	0.332	0.5	0.5		COG3218	ABC-type uncharacterized transport system, auxiliary component	MISKTCSSDMKSRRMFRHRGSVAILLTAFLAGCGTTTPLDTFNLSTPQPMVTVPKRKNLQLLIPGPAALKALDSENIVVSSAPGSIEYLKGAQWGDRLTNIVQSRLVQAYENTSAFGGIGRPGDGLAINYQVLTDLRMFGIQAYTSPQTAVVEMAVRLLSDKTGEVRATRVFRTAIPVTGTSNAAYVKALDKAFDQTVNEIVSWTISTL
WP_002964304.1	NL70_05720	hypothetical protein	264	Extracellular/Membrane	1		0	0.3432	0	9.72	0.5	0.0259347	0.5	0.403	1	0.5		COG1434	Uncharacterized conserved protein	MFYGFSKIFWLFFQPLTIIFLLVAIGLLAAWRGFRRLGIAVLIPATALLFFGAFTTGGAMLLSPLENRFPKSESLPQHVDGIIVLGGYMNGEIVAGRQNFELNSAADRIVETMRLARLYPDAKILVSGGEGTFFEKSAREAETTRALLLDLGFSGNRYIFEGKSRNTVENAIFSQALAQPKPGETWLLVTSAYHMPRAVGCFRKAGFDVTAWPVDYKTRTRETFGLYLESPNDALSRFSMALREWTGLAAYWWTGRTDMLLPHS
WP_002964326.1	NL70_05815	hypothetical protein	136	Extracellular/Membrane	1		0	0.4813	0.5		0	0.823073	1	0.350	0.5	0.5		COG4321	Uncharacterized protein related to arylsulfate sulfotransferase involved in siderophore biosynthesis	MCRLFIGADAELWQSVTRSLRIDRAVTSVRLENFFWWTLEDIAARDNLTVSRLLGKLYDESRNEGHDLDNFASFLRVCCGRYLSLQLNGFVPTEKTTPISALDAQTILAREQENYRQQRASWKKSAAGTDAAHRAA
WP_002964396.1	NL70_06175	hypothetical protein	115	Periplasmic	0.5		0	0.7649	1		0	0.209205	0.5	0.594	1	0.5				MTKRTRQIANFLLAAMAAAMLTACAGGKEFQGTPQEGASRTGVYPKFGHLPKAATAQITPEEKQQLTTTLDADRTRLAPQKAPGGGFTAAEAQAMRRQAQEQTNATLKQIESGQE
WP_002964408.1	NL70_06245	hypothetical protein	155	Periplasmic	0.5		0	0.9311	1		0	0.161892	0.5	0.549	1	0.5				MYGRARSGARFLAIAMLAPLAAACTTTVPTSTATPGKAEAPVSAPTISLPRFTPTSYVDPALAQPCITAAANKYFLPERVISAVNSRPGAGGGMDVDLKVDLRTAVCHLNSSGGVRAVIDTSPKSADQIAAEEAAAKADAAAAAQPKKAAAKKKK
WP_002964441.1	NL70_06415	preprotein translocase subunit SecD	845	Extracellular/Membrane	1		0	0.6389	1	8.92	0.5	0.294699	0.5	0.114	0	0.5	intracellular [GO:0005622]; P-P-bond-hydrolysis-driven protein transmembrane transporter activity [GO:0015450]; intracellular protein transport [GO:0006886]	COG0342	Preprotein translocase subunit SecD	MRTSKWVVALYSLVVLIGIIIALPNFFTQKQLDALPSWLPKRQVTLGLDLRGGSYLVLEVDAAALKKDRLRTLLDDARSKLRADRIQPQSIRVVGDAVVVTIPDADQRAKAETALRTLISQVNTSGFGTAINDIDVTENDNNQIRLTLTEAGFNYHLDSALQQSLEIIRQRVDQVGVAEPSIQRVGSDRIVVQLPGLQDPAQLRQLLGSTAKMSFHMVADANPNDPPPPGVTIMPDSKNPAIKYPIEDQVALSGERLTDARAGFDPRTNEPIVSFRFDSLGARQFADITTKNVNRPFAIVLDGKVLSAPVIREPITGGSGQISGSFTVQDTVVLSALLRAGALPAPLTVIEERTVGPDLGGDAIKMGLMTGIIGFLLVAVFILLLYGFWGVIANVALLL…
WP_002964481.1	NL70_06620	camphor resistance protein CrcB	270	Extracellular/Membrane	1		0	0.5304	0.5		0	0.147556	0.5	0.428	1	0.5	integral component of plasma membrane [GO:0005887]; inorganic anion transmembrane transporter activity [GO:0015103]	COG3439	Uncharacterized conserved protein	MLDIIILVVIGGAFGAMTREFIMLMVPPLTDGFPLDILVANVVACFLLGTVTALYARKIHSRDVHTIIGTGMMGGVSTFSSFAYGSVVLASASMSAFLIAAAYVTVSVVAGYVAVLAGMKFGEKSADILHRYPPMASIIDSGLVTVESRHSVAETIERVAAKAKSMGMNVFTRVDHGAGAKEAGLGLPPTELIIFGNPQNGTVLMQDKRTIGLDLPIRALAWEDGSGKVWLTVNDPAWLAQRHSLGLSSDVAIKAMVTGTGTVTKYAAGD
WP_002964574.1	NL70_07060	choloylglycine hydrolase	367	Periplasmic	0.5		0	0.4898	0.5	10.1	1	-0.0930835	0	0.577	1	0.5	hydrolase activity, acting on carbon-nitrogen (but not peptide) bonds, in linear amides [GO:0016811]	COG3049	Penicillin V acylase and related amidases	METKSSLWKSSRRVLAHGAATVLVAAGLIVPQAAMACTSFVLPTSDGGMVYGRTMEFGFNLKSDMIAIPRNYTITASGPDGAAGKKWKGKYATIGMNAFGIVALTDGMNEKGLAGGLLYFPEYAKYQDPSTAKPEDSLAPWDFLTWALANFSTVAEVKDALSTISIVDVKQKDLGFTPPAHYTLHDATGASIVIEPIDGKLKVYDNKLGVMTNSPSFDWHMTNLRNYVYLSRENPKPLQILGETIQSFGQGAGMHGIPGDTTPPSRFVRASAYVLSAKKVPSGLESVRLAEHIANNFDIPKGWSEEQNMFEYTQWTAFADMKNDVYYIKTYDDQVLRSFSFKDFDVDSKDILTIKFEPKLDAPSLKK
WP_002964582.1	NL70_07105	hypothetical protein	114	Periplasmic	0.5		0	0.8119	1	18.05	1	-0.989337	0	0.309	0.5	0.5				MSVISLKSFVVTAAIGVAAMFSASASANAASAVMAPAITTAAHSSVMNVDYRRHHHRPIVRGCSVEGAKMKAHRMGIRNARVTYRGRTVTVRGFRHGRPTSVTFADTRGCPIIR
WP_002964611.1	NL70_07230	hypothetical protein	351	Periplasmic	0.5		0	0.5366	0.5	8.77	0.5	0.427307	0.5	0.682	1	0.5				MFFKNHGSRIGALSGFATTFLLLAGSPSQAGYKQIRDVSVLCDFAANCTLSLNPGTGENAPGIGLYRSSKADSIPELRLSFSEQMPKTGKLEILVDGKPELDTNIAALKVRNNELVYVDEAGVAKLIGAMKNGQKLQLKLADKVSGYSLSGFVGGLIYLDEQQARDGTVAALQVKGTKPAPAAPDITLIETVEQIPEGIRKDFSDDAATCGGASPESFRLAGGFVTKIADGLNLVGLPCGAPGAYNQPYVFYSRYENRIVPVSLPVISDDGPTTTDSAWNIDWNNRTRTLTGFFKGRGIGDCGTYDVWKAVDSGEGRVSFVLKEERAKGDCDGNYAGGPQNWPASWPPKTK
WP_002964697.1	NL70_07655	hypothetical protein	198	Extracellular/Membrane	1		0	0.4817	0.5	4.56	0.5	-0.312606	0	0.525	1	0.5		COG5400	Uncharacterized protein conserved in bacteria	MAIPSLSQIRFRNAACFVAFFAALFVSFIALPREARAENTYTAEEVVESGHRFFGSTSGGIASAVEKAFQSFGLPNGYILGEEGSGAFIGGLTYGEGTLYTKNAGDHKTFWQGPSLGWDFGGQGSRVMMLVYNLDDIQHLYGRYAGVAGSAYVIAGVGFNVLKRENIVLVPIRTGIGARLGVNIGYLKLSAAPTWNPF
WP_002964728.1	NL70_07840	sugar ABC transporter permease	334	Extracellular/Membrane	1		0	0.4669	0.5		0	1.00774	1	0.357	0.5	0.5	membrane [GO:0016020]; transporter activity [GO:0005215]	COG1172	Ribose/xylose/arabinose/galactoside ABC-type transport systems, permease components	MSTTENNSSTSWFGSERRRLVIQEYGIFIAFLLLATILSFSNEYFLTAGNISNVLLQTSINGILAIGMTFVILTRGIDLSVGSVVALAGIVSASFATTSAMAGIAGAPYSPFIAICVGLLVGIGCGALVGTIVSRFAVPAFVATLGMLSAARGLTLIYGGGKPVPALVPDFRWIGTGNILGVPVPVILLAIVFLVSWWILNRSRFGRYIYAVGGNPHAANTSGINISRVRFSVYVISGGLAGLAGMILSARTGSALPQAGISYELDAIAAVVIGGTSLSGGIGRITGTLIGALIIGVMNNGLDLMGIQSYYQQVLKGALIVGAVMLDQKRSQGG
WP_002964730.1	NL70_07850	hypothetical protein	105	Periplasmic	0.5		0	0.7608	1	7.43	0.5	-0.627113	0	0.584	1	0.5		COG5591	Uncharacterized conserved protein	MKIIITAAALVALSATGAMAQKTQCDAKPLDEKSIDALVQLSNEFTWKISEMEIDDGCYELHVTDENGNVLKVKVDPETMKVVAGKVKRYGDGTPAKDKGHAPKN
WP_002964804.1	rpmE NL70_08210	50S ribosomal protein L31	73	Periplasmic	0.5		0	0.7522	1		0	0.401432	0.5	0.640	1	0.5	ribosome [GO:0005840]; structural constituent of ribosome [GO:0003735]; translation [GO:0006412]	COG0254	Ribosomal protein L31	MKANIHPDYHTIKVVMTDGTEYMTRSTWGKEGDTMNLDIDPTTHPAWTGGSQTLLDRGGRVTKFKNRFGNLGI
WP_002964807.1	NL70_08225	biotin biosynthesis protein BioY	191	Extracellular/Membrane	1		0	0.4509	0	12.67	1	-0.797366	0	0.427	1	0.5	plasma membrane [GO:0005886]; biotin transporter activity [GO:0015225]	COG1268	Uncharacterized conserved protein	MATFAPSQPSFSPLHLEARSASMRLAAVAFGTLVLAVSSQIEVPMVPVPITLQTLIVPLIGALYGWRLGLATVLAWLGEAMIGLPVLAGGASGLVHFMGPTGGYLAAFPLIAVMTGYLAERGWNGHNVGLAFVSFLAANLFALAMGALWLSSVIGIEKAVALGVMPFLIGGVIKSALGAAILKATARDGKA
WP_002964841.1	tbpA NL70_08390	thiamine-binding periplasmic protein	334	Periplasmic	0.5		0	0.3367	0	10.21	1	0.290797	0.5	0.457	1	0.5	outer membrane-bounded periplasmic space [GO:0030288]; ATP binding [GO:0005524]; thiamine binding [GO:0030975]; thiamine-transporting ATPase activity [GO:0048502]; thiamine transport [GO:0015888]	COG4143	ABC-type thiamine transport system, periplasmic component	MRLLSLLTFSLFAVIGLAPAAQAKDKLTIYTYDSFVSEWGPGPKVKENFEKECDCEVNFVASADGVALLNRLKLEGSKTAADIVLGLDTNLTTEARASGFFAPSGIDQTNVKVPGNFKDDIFVPYDYGYFAVVYDSEKLPNPPKSLKELVEGDPAQKIVLQDPRTATPGLGMLLWMKSVYGDEAGAAWQKLQKRVLTVTPGWSEAYGLFTKGEAPMVLSYTTSPAYHMVVEKTDRYKALAYPEGNYLQIELAAQTTTGAKNPLAKKFLAFMTGPGFQDLIPETNWMFPAGKTSKPLPAAFDALPKPEKTLLIPPYEVAKNRRLWVNEWLAATSR
WP_002964866.1	NL70_08495	membrane protein	114	Extracellular/Membrane	1		0	0.4647	0.5		0	0.00112691	0.5	0.438	1	0.5				MQGILYEEPSFWLFFLITCLLGGWAAWMAGRACASTWRTYVQFLIYMIPLGAAVRFIHYALFGGTLLSLHYYLVDTIVLMIIGTVGFRYTRTKQMVRQYSWLYEKTSPFGWKAK
WP_002964870.1	NL70_08515	branched-chain amino acid transporter permease subunit LivH	302	Extracellular/Membrane	1		0	0.4205	0	19.33	1	0.683065	1	0.277	0	0.5	membrane [GO:0016020]; transporter activity [GO:0005215]	COG0559	Branched-chain amino acid ABC-type transport system, permease components	MEYFFQQVINGLALGSIYGLIAIGYTMVYGIIGMINFAHGDIFMLGAFMALIVFLIITTFIGMLPVALMLLLMMIVAMLLTGLCSWAIERVAYQPLRGSFRLAPLITAIGMSIALSNFVQVTQGPRNKPVPQLLNGSYELFGSGVTISLKQIVVIVVTAILLTIFWYVVNRTSLGRAQRACEQDRKMAALLGINVDRVISLTFVMGAMLAAVAGTLYLSFYGVISFADGFIPGVKAFTAAVLGGIGSLPGAVVGGLLIGLIEALWSAYFSIDYKDVAAFSILAIVLIFMPSGILGRPEVEKV
WP_002964905.1	NL70_08675	murein transglycosylase	275	Periplasmic	0.5		0	0.4858	0.5	7.43	0.5	0.184597	0.5	0.638	1	0.5		COG2951	Membrane-bound lytic murein transglycosylase B	MAFVAKGRSWTAAAVIAVGMMAGAGIAEAAQCGNNAAGYNAWLQQTMKEAASRGIGKAGINALANTKYAQATINADRNQKSFKLSFEQFMQKRGADTIIKRGRAMKQQNAALFANIEKRYGVPAGPLIAIWGMETGFGSYMGKQHTLSAVATLAYDCRRSDYFTDQLYAALKLIDREDLSPAAIGAMHGEIGQTQFLPVNVLNYGVDGDGSGHIDMARSKADALYSTANFLVGHGWQRGGGYQPGEPNYAAIQGWNAAQVYQRAIAVMGKAIDGK
WP_002964912.1	NL70_08705	hypothetical protein	214	Extracellular/Membrane	1		0	0.4444	0	21.63	1	0.0425535	0.5	0.318	0.5	0.5		COG3619	Predicted membrane protein	MTPNSKLTLGLVLTASAGFVDAIAFLQLGGFFASFMSGNTTQLGTAIAGQPGVQGEVLVWFPAILIVLFFSGAFLGTLIVRAYGRWGSFYVMASVVAILLLVSVLRREGALVIQPVLLLAAAMGAQNAAVQPIGAARLGVTYVTGTLFNAAADLACSLRGETPKWRWLQHVAVWLSLMLGAVGGGLGHSFIGLDALFVPAAMIVGVMVAYVRLN
WP_002965097.1	NL70_09630	hypothetical protein	403	Periplasmic	0.5		0	0.5612	0.5	7.88	0.5	0.430647	0.5	0.724	1	0.5	transferase activity [GO:0016740]	COG3034	Uncharacterized protein conserved in bacteria	MKIKTALLGSILATALLAGCQGSSVSDLAMRAEKPLPQKIVAKMQAKGMTRTSPILVRIFKEEGVLEVWKQKNNGKYDQIASYEICKWSGKLGPKYIEGDRQAPEGFYTVRPAQMNPHSNYYLAFNIGFPNAYDRANGRTGQHLMVHGACSSSGCYSMTDEQVAEIYAFGRDAFKGGQREFQIQAFPFRMTAANMTRYKNDPNYSFWKMLKQGYDAFETTKVPPKVDVCEKRYVFNVPTPDSQPLSPTGACPPSVGGEAMSYASYEKTFQTAFSAAQKAPAPSIQGLAEAKLVSAWSAARARGEKVTREPPSLSPASAEKPGAPDIRPATPAIQPTAIATAPQQAAPATPAPQIASVPVPQQNPAEATAVANPQMSSMTIASTVAQNIEQPGPKKPWWK…
WP_002965157.1	NL70_09925	histidine kinase	601	Extracellular/Membrane	1		0	0.2313	0	14.7	1	0.537344	1	0.098	0	0.5	integral component of membrane [GO:0016021]; intracellular [GO:0005622]; phosphorelay sensor kinase activity [GO:0000155]	COG0642	Signal transduction histidine kinase	MVAETQKDSLSGMRERRARRQRSVFLRRFLSPLRKFLGQYLFSSLTRRILFLNLAALAVLVSGILYMNQFREGLIDAKIESLLTQGKIIAAAISASVTVDTNSLLIDPEKLLELQAGQSITPSPDSPDNWEFPINPEKVSPLLRQLISPTSTRARIYDRYANKLLDSRALYSTSFPSSGPVLRYDLPPIEDETPALWERIGSWLSRLFYGGGLPLYQEQPGGNGLAYQEIVKALSGSPQMAQRRNQRGELIVSVAVPIQRSRAILGVLLLSTEGDDIDKIVQAERMAVFRVFGVVSAVMVILSLFLASTIANPLRKLSAAADRVRHGVKNRVEIPDFSERQDEVGHLSTSIRDMTDALYTRIEAIESFAADVSHELKNPLTSLRSAVETLPLAKTDESR…
WP_002965199.1	NL70_10130	hypothetical protein	118	Periplasmic	0.5		0	0.5894	0.5	10.31	1	-1.1035	0	0.579	1	0.5		COG0797	Lipoproteins	MNFKTRMAMLAVAATGLLAATAIEASAEQCGGASWYALTSRTASGERMNPAGLTAAHRTLPLGSKVKVTNQKNGKSLVVRINDRGPFIKGRVLDLSKGAASRLGFIGAGHTKVCFKPL
WP_002965202.1	NL70_10140	phosphonate ABC transporter substrate-binding protein	348	Periplasmic	0.5		0	0.6376	1	7.57	0.5	-0.739676	0	0.510	1	0.5		COG0226	ABC-type phosphate transport system, periplasmic component	MNKMISSTAALAIAAVLSVSAAQARDQIQIAGSSTVLPYAKIVAETFGETYPNFKTPVVESGGSGAGIKEFCKGVGENTIDIANASRAMKDSELKSCIDAGVKDVQEVRFGYDGIVFATDAKGPDWKLTPEDIYKALAARLVVDGKLVDNPNTKWNQVNPNLPDWDIAAYIPGEKHGTREVFEEKVLADGCKHSGALDEIRKTGLDDKAAASACIAVRKDGKAVDIDGDYAETLARIASNKTGVGVFGLYFFENNADKLKVATVNGVKPSAETVASGEYPVSRPLYFYVKKAHLGVIPGLKEYVEFFLNDQMIGPDGPLAEYGLVPAPDAEREAQRTAFSEGKTLAAK
WP_002965269.1	NL70_00105	CHRD domain-containing protein	144	Periplasmic	0.5		0	0.7731	1	5.45	0.5	-1.62707	0	0.430	1	0.5				MKYRFILLLGIASVFTMPAMAEVLHFKAELTPQAEVPAVHNSRGKGSVEVHFDTRTRRLVWQSEQSGLSGPATMAHFHGPADPTKNANVQIPVSAGQLGHKGRGDVKLTNEQAKQLMDGLWYFNYHTKAHPGGEIRGQVLRVKQ
WP_002965333.1	NL70_00405	arylesterase	241	Periplasmic	0.5		0	0.6907	1	14.65	1	-0.0265807	0	0.395	0.5	0.5	hydrolase activity [GO:0016787]	COG2755	Lysophospholipase L1 and related esterases	MMRFKLQIPAAAMLKALLVSLLALFVAAASASAQEEPTGLEDALPTEQLSQVKIVGFGDSLMAGYLLPSNAAFPQQLEKALNDKGYEVTVENAGVSGDTTTGGLSRIDWSIPDGTNLVILELGANDALRGIQPDITEKNLDEMLAKLKARGISVILAGMVAPPNMGKDYAGKFNPIYPRLARKYDVPLYPFFLDGVATRKGLLLEDGMHPNEKGVETIVANFMPSVEKALKNLQNTGTSGG
WP_002965353.1	NL70_00500	hypothetical protein	134	Periplasmic	0.5		0	0.7555	1	5.49	0.5	0.185231	0.5	0.368	0.5	0.5				MKFLPVLSPFAILLSLAAMTLPSVAMNASEKAQLERLDPATRLEQRCDVEAMERISHDQAKFSVDKVLAYAFSDPVTKKNTIRADGAAFRSREHWYRLSYNCKTDDEHINIQSFSYGIGSEVPQDQWDKHYLVP
WP_002965356.1	NL70_00515	sulfate transporter subunit	342	Periplasmic	0.5		0	0.4645	0.5	12.39	1	-0.622187	0	0.544	1	0.5	outer membrane-bounded periplasmic space [GO:0030288]; secondary active sulfate transmembrane transporter activity [GO:0008271]; sulfate transmembrane-transporting ATPase activity [GO:0015419]	COG1613	ABC-type sulfate transport system, periplasmic component	MRLSKFSFALSAFVAVASLAGMIEVGHADQTLLNVSYDPTRELYKDYNAAFAAHWKAQTGENVTIRSSHGGSGKQARSVIDGVRADVVTLALESDIDAIAEFSGKISKDWRKRLPNNSAPYTSTIVFLVRKGNPKGIKDWGDLVKDDVEVITPNPKTSGGARWNYLAAWAWAYRQYGGDEQKIKDYIAELFRHVPVLDTGARGATTTFVQRQLGDVLLAWENEAYLSVAEFGDDAFDIVVPPQSILAEPPVAVVDRNAEENGTTKLATAYLEYLYSPEGQAIAAKHFYRPSRPEIIPANQQRKFPDLTLVTIDDPIFGGWAKAQPYHFGDGGTFDQIYKPGK
WP_002965358.1	cysW NL70_00525	sulfate/thiosulfate transporter permease subunit	288	Extracellular/Membrane	1		0	0.6597	1	15	1	-1.52084	0	0.220	0	0.5	integral component of membrane [GO:0016021]; sulfate transmembrane-transporting ATPase activity [GO:0015419]	COG4208	ABC-type sulfate transport system, permease component	MAHEAACTRHGAVTESPPVRIALIALALAFLALFLILPVVAVFVEAFRKGMSEYIAALVEPDAWAAIKLTLTVAAIAVPLNVVFGIAAAWAIAKFEFKGKALLTTLIDLPFSVSPVISGLVFVLLFSSHSLLGPWLSRHGIEILFAVPGIVLATVFVTFPFVARELIPLMQEQGTGDEEAAISLGASGWQAFRYVTLPNIKWGLLYGVLLCNARAMGEFGAVSVVSGHIRGLTNTMPLHVEILYNEYNFVGAFAVASLLAFLALLTLAIKAVLELRYGDELAGSGNGH
WP_002965400.1	NL70_00730	hypothetical protein	107	Extracellular/Membrane	1		0	0.5372	0.5	4.55	0.5	1.38538	1	0.181	0	0.5	integral component of plasma membrane [GO:0005887]			MLAKRIVTIVILVPLAVILIALSVANRASAILTIDPFNPGNPALSYSAPLFIWLFGALLFGVVIGSAVTWLTQGKYRRKARNSSREAARLLERAESAEKRNIPLANS
WP_002965482.1	NL70_01115	sugar ABC transporter substrate-binding protein	439	Periplasmic	0.5		0	0.4876	0.5	7.59	0.5	0.105439	0.5	0.740	1	0.5		COG1653	ABC-type sugar transport system, periplasmic component	MQDFKSHVLAGAALLAMGIAPAYAADLPGKFEGVTVNAKLIGGQQYETLYARIADWEKATGAKVNILSKKNHFELDKEIKSDMASGSINWCVGSNHSSFAPQYGDLYTDLKPLLPKEEIDAFVPSVIKASMLNGKLVMLPRAQFDVSALYYQKSLYQDEARKKAFKEKYGYDLAPPKTWKEVSDQAIFFADPPNFYGTQFAGKEEAINGRFYEMLVAEGGEYLDKDGKPAFNSDAGVRALDWFVNLYKAKAVPAGTTNYLWDDLGAGFASGTVALDLDWPGWATYFNDPKSSKVAGNVGIVVQPKGSSGKRTGWSGHHGFSVTEACPTKEAAASLVWFLTNEDSQKVEAANGTLPTRTKVWEWDIEQAASDPYKKEVLTVFQEAAKNAFPVPSTPSWIE…
WP_002965584.1	NL70_15885	hypothetical protein	107	Extracellular/Membrane	1		0	0.5968	0.5	26.48	1	-0.381216	0	0.304	0.5	0.5				MIRFVLRSFAVIFLALAVIFAILDGACSVGASQFVARPLLSMWSRNAPEMLADAEATVTHYIGAQAWNVLCIPLLEQPGWLFFGVLALLFYAIGHRRERPLGRFTAR
WP_002965651.1	NL70_12140	hypothetical protein	135	Periplasmic	0.5		0	0.5976	0.5	10.59	1	0.383473	0.5	0.330	0.5	0.5				MVKRGRLQHWAFVLRILCAVALVSVGLAHKIPVFASSSKGYFDLSSYELPDGTFPVFCLTDNGDRTSKQPQSSRSDCDACRISCSVILPVPESGTVNRPLRANVPTVRKSYAACHEQRLPSNRSPRAPPFKLSIA
WP_002965690.1	NL70_12350	ABC transporter permease	327	Extracellular/Membrane	1		0	0.449	0	7.66	0.5	0.182517	0.5	0.420	1	0.5	membrane [GO:0016020]; transporter activity [GO:0005215]	COG4177	ABC-type branched-chain amino acid transport system, permease component	MVDTTLKANAAYSKAPALNSLSAIVLGIALVGLIAAPFMVYPIFLMKMLCFALFASAFNLLLGYTGILSFGHAAFFGGAAYVTAHAVKEWGVSPELGLVLGILAAAALGLVIGYLAIRRQGIYSTMITLALAQMFFFFCLQASFTHGEDGLQGVPRGFLFGFIDLNQPMNMYYFVLAVFVLGVFAIWRITNSPFGMILKSVRENENRAISLGFSVNHYKLAAFVMSAGLAGLAGGMKALVFQFATLTDVSWQMSGEVILMTLLGGIGTLIGPIVGAAFVVALQNWLATSDFPVTIVTGLIFMACVLLFRKGIIGEFYASRIGKKLFG
WP_002965814.1	NL70_12975	hypothetical protein	340	Extracellular/Membrane	1		0	0.666	1	8.55	0.5	0.0167941	0.5	0.169	0	0.5				MESIERAIRNAFAKADAHNPATRQRIYESAWGAHERAMATNTALSAAQKEQRREKLKDAISRIEEEFAKRHQDGEAQREPSLDSPHQNDPVLGSSMAESTPVLDSGDIRPMSRKKRPAADLGYEGGTSRKDHKKKRHSPFYSYGIPALVLLVAVMIGYSLYNSLSDLGRGPSTGPLMSGTSLAPLKEGEEPGGAKWINIFLPDEATRISVQGSATAEILQDGKNKFARIRSSGVGDTVTFDVGEGILDQLVGKKATFDIIARSDDGKLTQMSVNCNLAGLGDCGRRRYDVNESLNDFLFDMDFSASRKPGGAGTITVDSDLSNSGKPVDIYAIRVTTADK
WP_002965823.1	NL70_13020	camphor resistance protein CrcB	133	Extracellular/Membrane	1		0	0.3212	0		0	1.41545	1	0.592	1	0.5	integral component of plasma membrane [GO:0005887]; inorganic anion transmembrane transporter activity [GO:0015103]	COG0239	Integral membrane protein possibly involved in chromosome condensation	MSVEASILVLVGGFIGGVMRFFLSGYVGRRIGETFPWGTFVVNVSGAFVIGTAAGLGARLGGIFSTTIFHEFIMVGLLGGYTTVSSFCLQSVNLMLDGEQRQALFNIVASALLCVLAVAAGYGGIMWIMEWPG
WP_002965858.1	NL70_13200	peptide ABC transporter permease	276	Extracellular/Membrane	1		0	0.3518	0	16.65	1	1.61457	1	0.230	0	0.5	membrane [GO:0016020]; transport [GO:0006810]	COG1173	ABC-type dipeptide/oligopeptide/nickel transport systems, permease components	MSGLKRYFATGEGMAGAAILVLLILAALCAPLFFPGDPLSIVSTPLMQPFENGDFLFGTDRLGRDVLAELFYGARTSLLVGLAAAFAAIVLGSIVGTLAGFAGGFIDEALMRVAEAFQTVPGFLLALALVSIAGPSLPVLIAAIALSSWTQATRLTRAQVLSIRESDYVAAARVIGMHPLEIAFRQILPNALPPVLALVPVIVASAILTEAALSFLGLGDPNRVTWGGMIAEGRTVLRSAPWLSILPGAALALTVVGVYLAGEGLTEAMSRREAQP
WP_002965868.1	NL70_13250	membrane protein	99	Extracellular/Membrane	1		0	0.3642	0		0	0.939565	1	0.428	1	0.5		COG4541	Predicted membrane protein	MIDPRVALTILAMASVTYLTRIGGYVLLRNRTLSNRAMAVMEAAPGCVLISVIAPDFVSDKPANLIALAVTVFAATRFSMLPTVLIGMGAASICRYLIG
WP_002965894.1	NL70_13365	membrane protein	275	Extracellular/Membrane	1		0	0.4904	0.5	16.89	1	0.197195	0.5	0.272	0	0.5	membrane [GO:0016020]; transport [GO:0006810]	COG0395	ABC-type sugar transport system, permease component	MMSAKLKRTVVAWAVLSPLIVLTLFPFAVMFLTAVKPAQEVLSPNWWPSTFRWQNFSEMWVATNFGNALLNSIYVSVIASVGAIIISIPAAYAMSRFRFAAHGAFRQFLLVSQMISPIVLVLGLFRLLAAYGLIESVSAVGAVYMAFNIAFTVWMLQSYFDTIPRDLEEAAWMEGAGRGKTLVKVFLPLCLPAIAVTAIFTFINAWNEFVVALTMLRRQESYTLPIQVFSLVAGRYTVEWHYVMAATFLATLPVAILFIWLQRYLIKGLALGAVK
WP_002965904.1	NL70_13420	binding-protein-dependent transport system innermembrane component	301	Extracellular/Membrane	1		0	0.4887	0.5	14.68	1	0.401416	0.5	0.279	0	0.5	membrane [GO:0016020]; transport [GO:0006810]	COG4176	ABC-type proline/glycine betaine transport system, permease component	MDLNFSVGGWADVAVNYILDHFTPALDMIAAAIGFVTDGIQNALIAVPPFAGVAILSLLALWRVGWKFAVFTLLALALIIHMDLWSGTMESLSLVLASTVIAVVIGIPLGIAMARSDAVASIVRPILDLMQTMPAFVYLISAAMFFGLGAVPSTIATVIFAMPPVVRLTNLGIRQVHAEFVEAGLAFGCTARQLLFKVQLPNAMPSIMAGVNQTIMLSLSMVVIASMIGAGGLGNTVLTGIQRLNVGLGFEGGLAVVILAVILDRITQSFGKGGTGLLKRLAFLKRAAGEQPASSFRKQEA
WP_002965908.1	NL70_13435	lectin-like protein BA14k	147	Periplasmic	0.5		0	0.3828	0	8.4	0.5	0.520184	1	0.421	1	0.5	pathogenesis [GO:0009405]			MNSFRKTCAGALALIFGATSIVPTVAAPMNMDRPAINQNVIQARAHYRPQNYNRGHRPGYWHGHRGYRHYRHGYRRHNDGWWYPLAAFGAGAIIGGAISQPRPVYRAPAGSPHVQWCYSRYKSYRASDNTFQPYNGPRKQCRSPYSR
WP_002965965.1	NL70_13710	iron ABC transporter substrate-binding protein	315	Periplasmic	0.5		0	0.5032	0.5	12.04	1	-0.415204	0	0.599	1	0.5		COG4607	ABC-type enterochelin transport system, periplasmic component	MKGSNIMLTFRQKITRLCGVAAMALALSSAAYAADITVKHAQGETAVPASPEKVVVFDLASLDNLDRLGVKVTGVPSGVPFPEYLKKYQGDDYAKVGTLFEPDYEAVNAAEPDLIIVGGRSAAKYAALKKIAPTVDLTVDARNFIADTEANIEKLGQIFGKEAEAKAEAEKLNKELAALHEKAAGKGTGLLILTSGGKISAYGPGSRFGVLHDSFGVKPAAPNLSIGNHGQPISSEFILETNPDWLFVIDRDAAIGREGNSAKQLLDNELVRQTNAWKKDQVVYLDAQNWYLVGGGFSALHNTIRQLSEAFDKSK
WP_002966119.1	NL70_14485	cytochrome BD oxidase subunit II	384	Extracellular/Membrane	1		0	0.488	0.5	13.74	1	0.00462235	0.5	0.168	0	0.5	membrane [GO:0016020]; oxidation-reduction process [GO:0055114]	COG1294	Cytochrome bd-type quinol oxidase, subunit 2	MILSDLLDYQTLRIIWWVLLGVLLIGFAAMDGFDLGVGTFLPFVARTDVERRVVINTIGPVWEGNQVWLILGGGAIFAAWPPLYAVSFSGFYLAMFVILFALILRPVGFKFRSKRDGETWRNSWDWALFIGGFVPALIFGVAVGNVLQGVPFRLNGDLQIFYEGSFFGLLNPFALLCGILSVTMLTMHGAAWLVLKTDGVIQARARAYGSVAALLTVILYIVAGAISWLWVSGYRITSAVVMDGPSNPLQKTVELDHGAWFANYANYPILLIAPALGILGALAVLATLRGGRELAPLLFGKLSIFGIISSVGVSMFPFILPSSIDPQSSLTVWDSSSSHQTLFIMLVVTVVFIPIIVAYTAWVYKVLWGKVDKSMIEDESNHAY
WP_002966215.1	NL70_14955	Leu/Ile/Val-binding protein homolog 8	403	Extracellular/Membrane	1		0	0.5523	0.5	9.04	0.5	-0.285358	0	0.483	1	0.5	amino acid transport [GO:0006865]	COG0683	ABC-type branched-chain amino acid transport systems, periplasmic component	MRLSRLLIGASLGVALSSTVFTAALADVKFGSLYPISGSLALLGEESARGLELAVDEVNAAGGIKGEKVVLERGDAVDNNQATGEARRLISLVGVKAIFGTYSSARVIAASQVSELAGIPYFEMGAVADEVTGRGLQYLFRTNPTAENMAKDSVDMLIKGIAPGLGKDPKDMKIGIIYEDSSYGTSVAGHQEDNAKAAGLTVVLKSGYPSNTVDMSSLVLELREKGADVVMQTSYQNDSVLFLQQANEAGYKPLAIIGGGGGYSMQPTADAVGHDLIDGVFDADYTQYAVNTSATPGLTEFVEAYKAKYGSQPRSGHSLTNYVGAKAIFQALNAGEGFEPDQIVSAVKALDIPDGQTAAGYGVKFGKNNQNERATMMGMQWQDGKLVTVYPENAAIAKM…
WP_002966257.1	NL70_15135	glutelin	166	Periplasmic	0.5		0	0.5272	0.5	20.89	1	-0.746132	0	0.404	1	0.5				MKTLITALFLAGIALSAASAPAAAAGFECAYKKAPGDMKHVPDIKYLEGGLTPAMFHQRLAEMVQKLVADKVPPALIVDHFVWAYCPSVAADKSLNDKQKTEHVRRFAADVAALAYTAPSADELDVLVTLPLTQNLLDQIDSAAKDKKISRDDWMLNALQHAIPTP
WP_002966309.1	NL70_15390	carbohydrate-binding protein	464	Periplasmic	0.5		0	0.5662	0.5	10.68	1	0.192149	0.5	0.324	0.5	0.5		COG3420	Nitrous oxidase accessory protein	MVLPRLFRTAGIMSLLAAALCAGAQARQIDVAVGESVQAAIEKAEPGDVVRLRAGRHEGAVVIDRAIELTGEPGAVLDGLGTGNAITVNAPNAIVRGLEVHGSGDNLPDLHSGIFVSRTATGARVENNRLIGNTYGIYLHGAADSIAIGNEVLGRRGVRMAETGSGVSVWNAPGAQVVGNTIRYGRDGIYTNASRKNIFRDNVMEDVRFAVHYMYTDDSAVIGNVSRNNSVGFAIMYTNRLKILNNVSEGDRDHGLLLNYANSSIITGNRVVGRMQPIERWLEAGLQKGEHGVPGEEKVEASAGETARLGPEKCVFIYNANKNKFSENSFENCSIGIHFTAGSEGNAMSGNSFINNRNQVKYVGTRNLDWSVDGRGNYWSDNPAFDLDGDGIADSPYRP…
WP_002966326.1	NL70_15460	nitrite reductase	376	Periplasmic	0.5		0	0.4763	0.5	12.07	1	-0.627346	0	0.609	1	0.5	copper ion binding [GO:0005507]; nitrite reductase (NO-forming) activity [GO:0050421]; nitrogen compound metabolic process [GO:0006807]	COG2132	Putative multicopper oxidases	MADQIQVNRRTILAGAALAGALGPVLSATSAWGQGTMRKASAEEIAALPRQKVELVDPPFVHAHTQVAEGGPKVVQFTMVIEEKKIVIDDAGTEVHAMTFNGTVPGPLMVVHQDDYLELTLINPETNTLLHNIDFHAATGALGGGGLTEINPGEKTVLRFKATKPGVFVYHCAPPGMVPWHVVSGMNGAVMVLPREGLHDGKGNKLTYDKVYYVGEQDFYVPRDENGNYKTYEAPGDAYEDTVKVMRTLTPTHVVFNGAVGALTGDKALTAKVGEKVLIIHSQANRDTRPHLIGGHGDYVWATGKFNTPPDVDQETWFIPGGAAAAAFYTFRQPGIYAYVNHNLIEAFELGAAAHFKVTGEWNDDLMTSILAPSGM
WP_002966392.1	NL70_11905	glucose/galactose transporter	412	Extracellular/Membrane	1		0	0.5595	0.5		0	0.0849631	0.5	0.444	1	0.5	Gram-negative-bacterium-type cell wall [GO:0009276]; integral component of membrane [GO:0016021]; galactose transmembrane transporter activity [GO:0005354]; glucose transmembrane transporter activity [GO:0005355]	COG0738	Fucose permease	MATSIPTNNPLHTETSSQKNYGFALTSLTLLFFMWGFITCLNDILIPHLKNVFQLNYTQSMLIQFCFFGAYFIVSLPAGQLVKRISYKRGIVVGLIVAAIGCALFIPAASYRVYALFLGALFVLASGVTILQVAANPYVTILGKPETAASRLTLTQAFNSLGTTVAPVFGAVLILSAATDATVNAEADAVRFPYLLLALAFTVLAIIFAILKPPDVQEDEPALSDKKEGSAWQYRHLVLGAIGIFVYVGAEVSVGSFLVNFLSDPTVAGLSETDAAHHVAYFWGGAMVGRFIGSAAMRYIDDGKALAFNAFVAIILLFITVATTGHIAMWSVLAIGLFNSIMFPTIFSLALHGLGSHTSQGSGILCLAIVGGAIVPLIQGALADAIGIHLAFLMPIICY…
WP_002966420.1	NL70_11785	hypothetical protein	138	Periplasmic	0.5		0	0.5817	0.5	12.97	1	-0.528241	0	0.458	1	0.5		COG4893	Uncharacterized protein conserved in bacteria	MLAACGKPMNIMALISILHLSSGGVALAADTGRIIIRNDLAACVDMRVEKPPFEYPNGSNIVAINANFKLRKPIGACGCMSALARYASSVNERESRLFLQQGLFNLKKSDTKTLPLATEPALVKDGNIEITVGCARPR
WP_002966425.1	NL70_11760	hypothetical protein	186	Periplasmic	0.5		0	0.5903	0.5	10.5	1	0.00312302	0.5	0.399	0.5	0.5		COG3334	Uncharacterized conserved protein	MIMAHKMIRYGSAVALFLAASVPAFADPPALGNLDEIRKFCGNIDDQAADARYALQAKQLTELKADVEERMRALEEKRREYELWLKRRDEFVSKAQDALVDIISKMKPDAAAAQMALIGDEAAAALILKLNPRVSSIILNEMPPEKAAKLARVIVGSQRTSSAAQPVKDQSGRDQRAAAQTGNTVQ
WP_002966429.1	fliE NL70_11740	flagellar hook-basal body complex protein FliE	111	Periplasmic	0.5		0	0.561	0.5		0	2.03281	1	0.404	1	0.5	bacterial-type flagellum [GO:0009288]; motor activity [GO:0003774]; structural molecule activity [GO:0005198]; bacterial-type flagellum-dependent cell motility [GO:0071973]	COG1677	Flagellar hook-basal body protein	MYDSIMSVSARNALSRLSETVAEKGVGSASAPQAVPAAPGASFGEVLSQMTGSVSQKLQAAEATSIQGIKGDAPVRDVVSSVMEAEQSLQTAIAIRDKIVQAYLEISRMPI
WP_002966530.1	NL70_11275	hypothetical protein	132	Periplasmic	0.5		0	0.5335	0.5	10.09	1	1.74411	1	0.288	0	0.5				MKKAALALAALATAATGIATPTLAADNGLRVQIQYYDDDGYRVPRQGFDGPGRHDRRPNWGDGYIRREVMNPRRVARSLERRGYDVGDMRLERDTYFVRATRPSGRRVVVMVDAYNGNIIGERRAGPRPSGY
WP_002966741.1	NL70_03415	hypothetical protein	271	Cytoplasmic	0		0	0.5143	0.5	10.64	1	0.243303	0.5	0.443	1	0.5		COG3126	Uncharacterized protein conserved in bacteria	MRQGLAKTLSIAAAFVVGIGALGGAAVFVATSMPTTSVAAEKTISGKVLYRERIALPPEASLIVQLVDMSVADTPSRALGETRIESVHGSPIPFAISFDTNAIEQGHSYALQARISAGDTLWFVNDERYVIDPENPAAPLDINVVMVRKNTDDAASIGIEDKDWLAEDIQGSGVIDDAQTTLNVATDGAVSGSGGCNRYFSKATVTGENIAFAEIGSTYVQCPPALMNQERKFLDVLGKTRSYKIEMGKLMLLDESDKEIARLGAEPLGAG
WP_002966980.1	NL70_08855	peptidase M24	651	Extracellular/Membrane	1		0	0.5209	0.5	8.43	0.5	0.50567	1	0.184	0	0.5		COG0739	Membrane proteins related to metalloendopeptidases	MKELGPNNLDPGDEPPLSVGGRRRPPDRREVSARWLAGTFLTGVTSCMLIGIALFAALDGREQLATPPEILARNEMPGITEDDTATKGGRLISTVSQQKTRDRRRFDLSTMQRVGEREVIRTKPFEFVRMALAVDHPTNRKYPPFNAMTIFSEGPAAPQPSDAGQIYGAKVESEVSLRMVDFPISTATFDASSDLTVDEVEKVVRDTGGLLTDGDVQVASLHYVDPARFGGNDSPFALSPPLGVKITQENVSIAPRSDDEQVNEGFSEELIPFRQTADIAQALEDAGYTGEDASNMAEALAKLMNSPRLKQGGVLRVGTESHDGIDRIVRASIYNRTTHLVTVALNDRQQYVPSDEPEETPLLQTAFDGNAAPAAIRGNLPSVYDGISHAALAYGMTET…
WP_002967252.1	NL70_13165	hypothetical protein	319	Periplasmic	0.5		0	0.5699	0.5	6.34	0.5	0.234073	0.5	0.421	1	0.5		COG1525	Micrococcal nuclease (thermonuclease) homologs	MMQRREKSHAHFVFGSLACLTGAVLIAAFVAPFYGALDRRVVVIDSGSAEKSDKGAKNGIVVEQFDYNEPETAPELDTAQQAVPQPSQSAPAEGQPPAWKENGKANDHVNDTGMEREAPRPPLSDLGLASTPKPPEPQPPATSVDAGEQMQLLQRPVAVAAGRLESQGRTIELQGIEIVPVEQTCETASGESWPCGMQARTAFRQWLRSRAVMCRLPENDSGAAVSTKCMLGNEDAAAWLVANGWAKAVPGGTYDEAGRKAVEAHLGIFGDKPDTSLLNPESDSGNMLDNPSPLAPEQEPQPSSPSLQQGDFPPAPAAQ
WP_002967324.1	NL70_14875	peptide permease BMEII0860	275	Extracellular/Membrane	1		0	0.4193	0	13.19	1	0.784353	1	0.235	0	0.5	membrane [GO:0016020]; transport [GO:0006810]	COG0601	ABC-type dipeptide/oligopeptide/nickel transport systems, permease components	MTQAEMDALRAQLGLDRPLPVQYLAWLGQAVQGNLGHSLQRFNETVSGLIASRIGPTLLLMAASLAIAIVIGVTTGIISAVRRNSFPDYSFSVLALLGISSPAFLTALLGLYVFSVRLKWAPSGGMLTPATDFSIPDLLRHLALPALVLSIGHAALIMRYMRSSMLETLNQDYVRTARAKGVREFWVVVKHTLRNAMLPVVTLIGSTIGLAVGGAIFIESVFNWPGMGLLLINAVETRDYPVIMGATLVIGACVIIVNILTDLAYAVIDPRIKVT
WP_002968883.1	NL70_15050	cystathionine gamma-synthase	372	Periplasmic	0.5		0	0.6317	1	6.39	0.5	-0.367437	0	0.511	1	0.5	electron carrier activity [GO:0009055]; heme binding [GO:0020037]	COG3258	Cytochrome c	MRWSDVGIYGVVFCLSLGYFAATSDSSRSKPASARPHASNVAENSTKAAPQNAAAAAAVADKEKEKAPAAKAVEPEQAAWDIADPDTLPDNAWGKIVRQGRDLITETYAHIGPEVADEAKRFAGNNLSCQNCHLEAGTKQYGLPLVGVYGDFPQYRSREGQIGTIEDRINGCMTRSLNGEPLPLDSAEMKAMVAYIKYVSAGTVVGEETKGRGSGKMPELKRAADPVHGEKLYAEICAACHGADGQGKRTGVVGDAKGYEFPPLWGPDSFNDGAGMNRLISAANFIHANMPNGVSLEEPQLEPEDAWDIAAFFQSKPRPAKANLQNDFPNRLEKPVDASYGPYADSFPAQVHKVGPFEEIRAEIKKLKTATN
WP_002968948.1	NL70_13015	camphor resistance protein CrcB	137	Extracellular/Membrane	1		0	0.3896	0		0	0.874251	1	0.442	1	0.5	integral component of plasma membrane [GO:0005887]; inorganic anion transmembrane transporter activity [GO:0015103]	COG0239	Integral membrane protein possibly involved in chromosome condensation	MRNWRQAENIRLYIAVGCGAAIGALLRFLSGWVIVAILGANPLWGTSFVNIVGSFIIMFFATLTGPEGRWLVSPAWRQFVMGGLCGGLTTFSSMSLDTFLLVLHGNAAFALAYLCGLVFLSLSAAMLGLIAAQRINR
WP_002969165.1	NL70_07565	glycine/betaine ABC transporter substrate-binding protein	322	Periplasmic	0.5		0	0.5956	0.5	13.94	1	-0.110322	0	0.788	1	0.5	periplasmic space [GO:0042597]; choline binding [GO:0033265]; transporter activity [GO:0005215]; choline transport [GO:0015871]	COG2113	ABC-type proline/glycine betaine transport systems, periplasmic components	MKHVSTCMFTLALGGFAMGTAMLSTPEIGLAAEPASCSTVRFSDVGWTDITSTTAVATEILKGLGYTTDIKVLSVPVTYASLAKKDIDVFLGYWNPSMSADLQPYLDNKTVETLRTNLTGAKYTLAVPQFVFDEGLKDFKDIAKFKDKLGGKIYGIEPGNDGNRLILSMINKNAFGLKSFELAESSEQGMLAQVARSIKSKEPIVFLAWEPHPMNKRFKIAYLTGGDDFFGPNLGGAKVETNVRTGYTQECPNVGKFLTNLEFNLDMENDIMGKILDDGEEPAKAATEWLKANPGVLNQWLAGVTTVDGKEGLPAVRLALGL
WP_002969309.1	NL70_12990	hypothetical protein	274	Extracellular/Membrane	1		0	0.3149	0	13.6	1	0.982747	1	0.243	0	0.5				MGRLTLFSALLMLLMTGSAAAQVDSSGNGNTVPQLQNPAEESIEIGLSTETIAITSNFGGTGLTIFGALDNADPMIQRQGRYDIIVVLQGPARDIVVRKKERYLGVWVNAASETFLGVPLSYSLASTRNLQDIADEKTYRQLSVGVHNFYLVPDDPDSPSDNIVKFGNELREIKIRQGLYSQRIGGVEFISRTLFRATLNLPANVPVGRHKARALLFRNGVFLREANASLEIVKAGLEQSVYNAAHQNSLLYGLFAVFLAIFTGWFGRILFRKD
WP_002969498.1	NL70_09465	hypothetical protein	300	Extracellular/Membrane	1		0	0.4723	0.5	7.56	0.5	0.588358	1	0.103	0	0.5		COG1434	Uncharacterized conserved protein	MSFFPARTVKKLQISGNFSSYRRSAGYDSKIRETQVTEAASGGYWTGDDAVAQRRTGSSSQADIWRRSHQDAFVPSFLGTPARFAWSVMMRILRRLQPVSIILFLAVIAFLGGFLVFSEKVTGMQPPVLSEPAEAIVVLTGGQSRVKAGINLLKEKRGKRLLISGVHPSTNEEALQRATHADKSLFACCIDLDRTALNTVGNAAESERWIRANDYHRVIVVTNNYHIPRSILEMSSRMKDVEFIPYPVVNGEKREQSWVAEGDTLRVLFTEYVKYLGAVVRLGSASFYGNGASHGGDMRE
WP_002969519.1	NL70_00300	hypothetical protein	69	Extracellular/Membrane	1		0	0.852	1	28.55	1	-5.67287	0	0.140	0	0.5				MAKQPQNGAGRKTALGRRLLILMIVAILLVIALVWMSIYLFDPDGGINFDDLGIFAYDFNALIEWVARI
WP_002969578.1	NL70_07000	alpha-ketoglutarate transporter	446	Extracellular/Membrane	1		0	0.516	0.5		0	0.597024	1	0.326	0.5	0.5	integral component of membrane [GO:0016021]; transporter activity [GO:0005215]; transmembrane transport [GO:0055085]			MNNAGMHVDANGEVEAPHDAHDTRRRVYAIVASASGNLVEWYDFYVYSFGALYFASQFFPAEDQTSQLLNAAAIFAAGFLMCPIGGWLFGRIADKLGRRLSMLVSVTMMCFGSFAIAILPTYETIGVLAPFLLLVVRLVQGLSVGGEYGTTAIYMSEVALAGRRGFFSSFQYVTLIGGQLLAVLVIVVLQFLLTSEQLHSWGWRIPFAIGGLAAIVALYLRRTLHETSTEKTRGNKAAGSFSNIWKNHRKAFLVVVGFTAGGSLSFYTFTTYMQKYLVNTAGMSKETASETMTFVLLVFMLMQPLFGALSDKVGRKTMMMGFGGISILTTIPLMTVIGSVQSSTWAFIYIVIALAVVSMYTSVSGIVKAELFPAEVRALGVGFSYAIANALFGGTAEYV…
WP_002969599.1	NL70_07795	patatin	476	Extracellular/Membrane	1		0	0.4913	0.5	8.89	0.5	0.67248	1	0.213	0	0.5	lipid metabolic process [GO:0006629]			MHKSIISLLASTFLLGGCVSDVGPINSLSLQPINNRNEFVPDPGDDGSTVVGLAFSGGGTRAAAFGYGILRAMDETIIDTSPYERSLVDDIRMMSGVSGGAVLAAYFGLKGRDGYRNFREDFLIKNGEKNMHTSVLSPVVAIGALKGGANDRSSFAKWLDENVFHGATYAGLKWKNAPSIWISASDIYHRVPFHFSAETFAALCSNLDDIRVADAVAASAAVPVVFKPINISTHSGRCAPKNPEWLQNALDDPDASIRLKAYGRALQSYRSADVNYIKLLDGALTDNLGVTPLALARASSLTPYGPLSEKETVRLKTLIYVVADAGRETEYPWVRKLDGPAITEILGAVTDTTISSSVREGFDALNLALSQWRNDLIDYRCKLPAATVKKYRGTLKGWN…
WP_002970474.1	NL70_11365	type IV secretion system protein virB1	238	Periplasmic	0.5		0	0.5342	0.5		0	1.01395	1	0.669	1	0.5				MVPFLVLAQQCAPTVAPQTMAAIVQVESGFNPYAIGVVGGRLVRQPVSLDEAITTAQSLEAKGWNFSLGIAQVNRYNLPKYGSTYAQAFDPCKNLKMGSKILEDCYRRAIVKMPGQEQGALRAAFSCYYAGNFTGGFKTKPGSPSYVQKVVASADVTTKPIVVVPMIRKTPDAAAAVAAPVKKRQPADRNSVLVDLHPSSQSMPATGTANAPVRLKTEQPATTDAPPGKDNTDGVVVF
WP_002970991.1	NL70_03260	S26 family signal peptidase	260	Extracellular/Membrane	1		0	0.5818	0.5	8.69	0.5	1.02373	1	0.189	0	0.5	integral component of membrane [GO:0016021]; serine-type peptidase activity [GO:0008236]	COG0681	Signal peptidase I	MSVSSKNETKKSGGLGETISVIVQALLLALIIRTLLFQPFSIPSGSMRPTLLEGDYLFVSKYAYGYSRYSLPFGLDLFSGRIWSAEPKRGDVVVFKLPSDTSVDYIKRVIGLPGDRVQMRGGVLYINDKPVKRERVGTINNPDVTEENRPVEVYRETLPNGVTYDTLELAPNSIGDDTRVFEVPAGHYFMMGDNRDNSLDSRFGVGYVPFENLVGRANIIFFSIADKASPLEIWKWPTDVRFNRLFTWVSGEPHTAVTGN
WP_002970999.1	NL70_03505	hypothetical protein	261	Periplasmic	0.5		0	0.5381	0.5	6.63	0.5	0.142344	0.5	0.534	1	0.5				MAARKRSSSSRSPKRSSRRKSGSGSSTPILALGAILALGAFSLWSTAQHKSPQAALSALFQRPAPKPAPAATAKAENKPAPGKTADTKAPARDYAAAVGPVPRPAAPVAPTPQKPVQTAAVAAPKPPRPSGSVVASVTPAAPHAMPPRGVNTPANSPSVIYAKAKLTIHKNAWDRSPAIATIEKGREMRSYGKTGRWHRVVVPSTNIIGWVHEDQLIGGHNKPDSATLITGSVAKKAPSPASTPAHVQSHILPPKAVGAKN
WP_002971030.1	NL70_05065	6-aminohexanoate-dimer hydrolase	440	Extracellular/Membrane	1		0	0.4904	0.5	10.03	1	-0.453692	0	0.327	0.5	0.5	hydrolase activity [GO:0016787]	COG1680	Beta-lactamase class C and other penicillin binding proteins	MRILKTLAGILALLVLGLVIWLAVKPPELLRLGTAYAAKIVCSNVFIAGRDADAVLADDVQAPGNPLLKLLNVSVDHDTKTVTTYFLGFFAPSSASYRPGLGRANIHGKDLRPAHGPISKIEAQPIDIAIDPAIQELIEKPALAGPGIRAIVVMHDGKLIAERYGPGFSAQTPLLGWSMTKSVMATLIGMRIAEGRMALARYNLFPQWKTDGRSQITLANLMAMESGLRFDENYGTVTDVTRMLFLEQDMAGFAASIPLVTAPATHFNYSSGTANILSRLFMQSFENGKEALDFPMHALFDPLGLSNAVLEMDASGTFAGSSYMYATARDWARIDAFLADGDVIDGKRLLPEGFVSFMAKPSQASLGRYGSALVWRQISGVRAGTEGIPKDAFWMFGHN…
WP_002971287.1	NL70_11955	hypothetical protein	223	Periplasmic	0.5		0	0.6513	1	6.25	0.5	0.88868	1	0.287	0	0.5				MKIEGRVLVLMTALAGLSLSGCVSSPTYGTDKSAGAQLLDDVSNMASFGQGKKKERIDYKPRPDLVRPAPGDKGYLPAPQQSLASSSDPNWPESPEQRRKRVRDEITAHRDDPNYVSPVLQDAPVADNIRTALPRGNSRREDYASRTPTSDPAKVAALKAARAQQNQGSATTRRYLSEPPLAYRQPASTAAVGELGPDEAQKERERKKAASGSRGWRDYLPWN
WP_002971601.1	NL70_01770	histidine kinase	455	Extracellular/Membrane	1		0	0.6678	1	14.33	1	-0.58955	0	0.223	0	0.5	integral component of membrane [GO:0016021]; intracellular [GO:0005622]; phosphorelay sensor kinase activity [GO:0000155]	COG4564	Signal transduction histidine kinase	MTLRYQIVALAIIPLIVAILTITAFITWQSANLVQSSIATFEKNMLKAKETELLNLTDLALSAIQKVYEEAGPNDEDAMEKVRAILTSLDYGRDGYFFVYDYNGNNVVHPRQLFRPGHNWLNLTDPDGDRVIANLIAKAKEGGGLHRYKWEKPSSHEMADKLSFAVGIDKWKWMLGTGVYLDDVYAQTAAANADFRANIRTTFLIVSLIAVPAVMLVFATCMLLNLRERRMADTKLKELAQRIIDTQEEERARLARELHDGISQNLVGVRYAIDLASRQVRTGSGGAPQTIEKASDALNGAIKEVRRLSHDLRPRILDDLGLTVALKALCERTGIETRFKADSLQETIKPEPSTALYRVVQEALTNVERHSGATRVDIRLKGAHGKVTMTIGDNGNGFA…
WP_002972196.1	NL70_11560	spermidine/putrescine ABC transporter permease	272	Extracellular/Membrane	1		0	0.602	1		0	0.668743	1	0.232	0	0.5	membrane [GO:0016020]; transport [GO:0006810]	COG1177	ABC-type spermidine/putrescine transport system, permease component II	MKSKGSNLRKISAQKIGAWIAFFVGAIYFLVPLIGTFEFSLRMRRGEYSFDAYRVVFADANFQATFTYSIVLGLLTIIFGVLLAVPTAYWVRLRLPQLRPVMEFITLMPLVIPAIVIVFGYLRIYNSSSWLPFTASTRATDVLLMFGYMTLSLPYMYRAVDTAMRTIDVNTLTEAAQSLGAGWGRIMFKVIFPNVISGVMSGAFITFAIVIGEFTLASLLNRPAFGPYLQLVGANRAYEPSALAIISFGITWLSIIMLQLVSRLNKFKTTAG
WP_002975819.1	NL70_06475	calcium-binding protein	179	Periplasmic	0.5		0	0.9522	1	3.41	0.5	-1.05652	0	0.453	1	0.5	calcium ion binding [GO:0005509]			MKSKTAFIAVIATSLFAIPALAQEKSNANTDKPAAEAAVSSNQDAKNKRGPIDLEKFSRMDQLKAADTNGDGVLSRDEIEALALKRVVSRAADRMERRLDVNGDGKVTLDEIQNQRKKEFAALDRNDDGKLDRHEMRAAKMSHRGHKGHHEMGKHHKSGDHKGGDHKGPMKTKAQKPQE
WP_006209966.1	NL70_01235	hypothetical protein	706	Periplasmic	0.5		0	0.5981	0.5		0	1.70359	1	0.609	1	0.5	amidase activity [GO:0004040]	COG1705	Muramidase (flagellum-specific)	MTPIGNRNFQNFSKLLPIVSAQPFVWGGDGSKKTPEQLDRERRLAQAMIDRGIDFSPVGHWTQGAARMMSALAGNIKQARADNAEKAGIEGAAKKFAGLDLGSLLSGGAAYPSAVAGGASPTSGAATGTTPTTGATVDLSGDKQKFIDTLLPAAIEHGQRIGVDPRIIVAQAAQETGWGRSAPGNNFFGIKSHGQGGGQNLTTHEVINGQRVKINDSFRTFASPQDSVAGYADFIASNKRYRPMREAQGLDAQLQALGASGYATDPNYARSVGAIARSINLPQQAQPQGVQVASLDPSIGMAQAYAPEPQPQTAAAAINQIAPQQPVPEAKISDALLRQNDMALGGALAPQGQAPQQVADTSGYFPAAPSADSAPIMGSYAAPRQGGVNIQRLLEAASD…
WP_006210314.1	NL70_15260	hypothetical protein	421	Periplasmic	0.5		0	0.4819	0.5	8.29	0.5	0.397605	0.5	0.622	1	0.5	transporter activity [GO:0005215]	COG1653	ABC-type sugar transport system, periplasmic component	MRVLTGALVACAAFGFATGWAQAVEISIAANSTGDNIKFLQERVAKFEKDTGNKVNIISMPSSSSEQFSQYRLWLAAGNSDVDVYQTDIVWAPQLSDQFIDLTEATKDVTDAHFPSIIASQTVNGKLVALPFYTDAPALFYRKDLLEKYNKPVPKTWDEMAATAKDIMEKERADGKADLWGFVFQGNAYEGLTCNALEWIKSSGGGQIVEPDGEISVNNEKAAAAIDRARGWIGTISPQGVLGYQEEESRGVWQTGNAVFMRNWPYVYALSNSADSAVKGKFDVAPLPAMAEGEPPASALGGWNLAVSKYSTKQDAAIALVKFLASPEVQKAEAVELSRLPTIEALYDDKDVIAAQPFMANWKPIFQNAVPRPSAATKVKYNEVSSKFWTAVHKTLAGS…
WP_054173954.1	NL70_00640	ATPase	430	Extracellular/Membrane	1		0	0.6423	1		0	0.788628	1	0.257	0	0.5	intracellular [GO:0005622]; phosphorelay sensor kinase activity [GO:0000155]	COG0642	Signal transduction histidine kinase	MHAEFENRASNLSRRPRLTTLVRVRWLAIAGQTAAVMFVALYLQFPFSVGICFALIACSAWLNLYLAFRFPANHRLNPTAASLVLAFDVLQLAGLLYLTGGLQNPFIVLMIVPVIISATSLSARDTIVLALLVVACTSFLTIHYDPLPWYPGETLNLPLLFVIGIWCAIISALGFTGVYAYRIAEEARQLGDALSAAELILQREQHLSALDGLAAAAAHELGTPLATIALVVKEMQRAHTKDPGLEEDIALLHSQTQRCREILQRLTSLSSEGEEHMPRLPLSSLIEEVIAPHRNFGIMIEVQKEEGPKPEPVTRRNPGLLYGLGNLVENAVDFARGEVTVTWGWTDGHVSVTIQDDGEGFRPEILDRIGEPYMTSRDNTRNGGGLGLGLFIAKTLLER…
WP_002964788.1	NL70_08140	Tol-Pal system subunit TolQ	236	Extracellular/Membrane	1	87	0	0.3801	0	24.18	1	0.252913	0.5	0.237	0	0.5	integral component of membrane [GO:0016021]; protein transporter activity [GO:0008565]	COG0811	Biopolymer transport proteins	MENVALAAPAADVTLWGLFMQANWVVKLVMLGLLFASIWTWAIIVDKTIAYGRARRAIDRFEQSFWSGQSLEELYRNLSERRTSGMASIFMAAMREWKKSFEKGARSPIGLQMRIDKAMDVALARESGKLESRLGFLATIGSAAPFIGLFGTVVGIMTSFQAIAASKNTSLAVVAPGIAEALLATAIGLLAAIPAVIAYNKLSADAGKIGGRLEGFADEFSAILSRQIDEKLTPRG
WP_002966661.1	NL70_10640	zinc uptake system protein ZnuA	334	Periplasmic	0.5	82.8	0	0.645	1	8.42	0.5	-1.49491	0	0.397	0.5	0.5	metal ion binding [GO:0046872]; metal ion transport [GO:0030001]	COG4531	ABC-type Zn2+ transport system, periplasmic component/surface adhesin	MKNLHSLFLASAFLAGFCGSSLAGEREGVVVSIKPLHSIVSAVMQGVGKPKLIVQGAGSEHVYSLKPSDAEAIEHAKVIFWAGPSMETFLDKPIDTLGEGAKVVALGDAKGLTKLKFREGGPFEAHDHGHGGSHEEEHDAHGSGDHDHAAEVAEEGHEHHHHGEYDLHFWLDPQNGKILAADIAKTLGESDPEHAAQYEKNAKAYGEKLDALTREVAAELKPVKDKPFIVFHDAYQYFENRFGMKAAGSITVSPEKAPGAARIQQIHDKIKSLGATCVFSEPQFEPKLVKTVVDGTKARTGVLDPLGAELKDGPDLYPQLIRNLANSLKDCLPK
WP_002965959.1	NL70_13680	amino acid ABC transporter substrate-binding protein	257	Periplasmic	0.5	63.5	0	0.4915	0.5	8.7	0.5	-1.01467	0	0.474	1	0.5		COG0834	ABC-type amino acid transport/signal transduction systems, periplasmic component/domain	MKFAQILATAGIIQAVLFTGAMAGENLDAIKSAGVLKIGTEGTYAPFTYHDKDNKLVGFDVEIGEAIAGKLSVKPEFVEGKWDGLIAGLDANRYDAVINQVGITEERKKKFNFSNPYIVSKVVLIVNDKNDTIKDFADLKGKKAAQSLTSNYGRLAKEAGAKLVATDGFDQSIQLVLTGRADATLNDSLSYLDFRKHQPKAPVKVVAEKDEATASGIIVRKGDDELVAAINKALDKIKADGTYNKISQKYFGQDVSK
WP_002971243.1	NL70_14185	invasion protein B	205	Periplasmic	0.5	55.5	0	0.4253	0	7.52	0.5	0.0886267	0.5	0.456	1	0.5		COG5342	Invasion protein B, involved in pathogenesis	MSSTKTIAAASAIAGAFALLASATMPASAQQPPQGWFKVCSKQEDNDICNTQNIVTADSGQLLTAVNLIEIKGKINRKIFQVTVPIGRLIPAGVGLQIDNNKPVKLEYGICFPDRCIAEAPLTDELINALKKGSKLTLTSVNYQNKPNPIPVALTGFSQALTGPALKQSELEERQKELQDAVQKRQKEFEAKMKAEQDKAKGAAK
WP_002965982.1	NL70_13795	sn-glycerol-3-phosphate-binding periplasmic protein UgpB	433	Periplasmic	0.5	49.3	0	0.4221	0	9.81	0.5	0.347933	0.5	0.720	1	0.5		COG1653	ABC-type sugar transport system, periplasmic component	MFTRLITTSVLTGAIALTIGSQAFAQTELAWWHGMTGANNEMVNELSKEFNESQSEYKIVPVYKGNYPETLNAGIAAFRSKQPPAILQVFDAGSGVMMAAEGAIVPAAEVLEKGGYKFDKSQYLPGIVAYYSKPDGTMLSFPYNSSSPILYYNKDAFKKAGLDENKPPKTWPEVFEAAKKIKASGASPCGFTSTWLTWIQTENFAAWNNVPYGTNENGLAGTDVKLEINSPLYVEHFQAIADLAKDGTFRYGGRTSEAKQLFTSGECAMLTESSGGLGDVVKSGINYGIGQLPYYEGHGPQNTIPGGASLWVFAGLSDDQYKGIAEFFNFLSQTKIQVKLHEKSGYLPVTLAAYEETKKSDFYEKNPGRETPILQMMGKEPTENSKGVRLVNLPQVRDI…
WP_002966847.1	NL70_05625	zinc metalloprotease	379	Extracellular/Membrane	1	43.9	0	0.5134	0.5	8.14	0.5	-0.18051	0	0.312	0.5	0.5	integral component of membrane [GO:0016021]; metalloendopeptidase activity [GO:0004222]	COG0750	Predicted membrane-associated Zn-dependent proteases 1	MQEALALFFGSESLLVGTIIPFLFVLTVVVFVHEMGHYLVARWCGIGAQAFSIGFGPELLGFTDRHGTRWKLSAIPLGGYVKFIGDESETSSPVGVNESALSEEDRKRAFHTQPVWKRAATVFAGPAFNIILTIAIFSVFFALYGRQIADPLIAGVQPGSPAAEAGFEPGDRFVSVEGEKITTFADVQRIVSGRAGDKLNFTVERDGKMVDLQAVPKIVERTDPLGNKVKLGAIGVETTEAVGNFRRIEYGPLESVGQAVIETGHIIGRTGEFFKRFAVGREDKCQLGGPVKIATMASKAASQGFDWLIQLMAMLSIGIGLLNLFPLPPLDGGHLVFYAVEAIKGSPVSGAAQEIFYRIGFLLVMGFMGFVLFNDLFAC
WP_002963624.1	NL70_02335	invasion protein B	208	Periplasmic	0.5	42.7	0	0.4985	0.5	7.24	0.5	-0.276653	0	0.494	1	0.5		COG5342	Invasion protein B, involved in pathogenesis	MVFRMFAHRTMIQRLAALAAGAGLSLAAATLPSAAQNNTPGTPGQLPAPQQTPAEPQPTTSATPQQSGALKSQHGAWSILCDTPAGAKTEQCALIQNVVAAKRPELGLSVVVLKTADNKARILRVLAPLGVLLPNGLGLNVDGKDIGRAYFVRCFEDGCYAEVILEDDLLKTLRNGKAATFIVFQTPEEGVGIPVDLKGFGEGFDALP
WP_002963956.1	NL70_04015	multidrug ABC transporter substrate-binding protein	437	Extracellular/Membrane	1	278	0.5	0.4095	0	10.08	1	-0.865101	0	0.279	0	0.5	integral component of membrane [GO:0016021]; lipoprotein transporter activity [GO:0042954]	COG4591	ABC-type transport system, involved in lipoprotein release, permease component	MSNAAAKSGGKATAAVKAPKSGPFSAFERMIAWRYLRARRRETFISVIAGFSFTGIMLGVATLIIVMAVMNGFRAELLTRILGINGHLIMQPIDRPLDDYADLIKRVDAIPGIKFAIPVVEGQALVQGNIGAGTGALVRGLREEDLDKLKLISSNIRQGTLKGFDHSGGVAIGTRMAENLGLSVGDTLRVISPDGDVTPFGVNPRVKAYPIVAIFEIGMSEYDSSIVMMPLSEAQLFFNQEGKVQSLEIFVDNPDKVDAMRAPVEEAAARQLSLVDWRQRNQTFFSALEVERNVMFMILTLIVLVAALNIISGLIMLVKDKGHDIAILRTMGATRGAVMRIFLMTGAAIGVTGTVAGVILGVVVCLNVERLREFFSWLSGTTLFNPELYFLSQIPAKMD…
WP_002965237.1	NL70_10315	metal ABC transporter substrate-binding protein	259	Periplasmic	0.5	196	0.5	0.4289	0	10.33	1	-1.57785	0	0.364	0.5	0.5	dioxygenase activity [GO:0051213]	COG1464	ABC-type metal ion transport system, periplasmic component/surface antigen	MRKLLVAATILAFCTAGSAFAKTLRAGVTPGPHAQIMEKVKEVAAKKGIEIEIQEFSDYVMPNMALADGALEANCFQHKPYLDNQVADRGFEIVSVAETVNFPMAMYSRKLKTIAELADGSTIAIPNDPTNGGRALLVLADNGLIKLDSTKGLKVSPADVTENPKNLKFVELDAAQLPRSLEDVDGAVINTNYALEAGLDPKAGALVREGEKAPYTNILVVRTADKDADWVKTLIESYHSDEVKDFIAKTFKGSVSPAW
WP_002967209.1	NL70_12340	ABC transporter substrate-binding protein	278	Cytoplasmic	0	157	0.5	0.5741	0.5	5.41	0.5	-1.14194	0	0.423	1	0.5		COG1464	ABC-type metal ion transport system, periplasmic component/surface antigen	MSSVLSRYALTRRAGLKALLFTAAALTVGFASAPSHAEDKTIKVGIMGGEDEDVWKVVAEEGKKHGLNIERITFNDYNQPNETLERKEIDANAFQHKPYLDEQIKQHGYKISVAGYTAVWPIGIYSRKVKKLEELKDGATVGVPNDPTNEGRALRVLEEQGLIKLKPDAGILATPIDIVENPKKLEIKELDAGVVGRSIDDLDAAIVNNDWAAKAGLKKEDAIGWESKENNPYNNFIAVRTDDLDQPWVKALVASFQNDAVKTELERAYKGTGIPAWN
WP_002967303.1	NL70_14355	ABC transporter substrate-binding protein	525	Periplasmic	0.5	143	0.5	0.4967	0.5	8.52	0.5	-0.0246326	0	0.333	0.5	0.5	ATP-binding cassette (ABC) transporter complex [GO:0043190]; transmembrane transport [GO:0055085]	COG4166	ABC-type oligopeptide transport system, periplasmic component	MYRKFLLMGVCLLALAGAASAEAVLNRGNDTDPATLDHHHTSTVAEGNVLRDLYDGLTIQDADGKAIPGVAKSWDISEDGTVYTFHLRDNAKWSNGDPVTAGDFQFTFRRLMDPKTAAGYASMLFIIKNAEDAAAGKKPVDQLGVEAVDDHTLKITLNSPAPYFLELLTHQTGFPLHQKSVEANGDKFTTPGKMVTNGAYMLESFTPNDKIVMKKNPYYYEADQVKIDKVNWIPFEDRASCMRRFEAKEVQICSDVPAEQMDYVKKNLSKEFRMAPYLGVYYLPVKGKTADSKLKDPRVRQAISMAIDRDFLADQVWQGTMIPGYSMVPPGIANYVKDAPKLDYSDDMLEREDKAKELLKEAGVEPNTLSIELLYNTSENNKNTMAAIADQLGNIGIKA…
WP_002963517.1	NL70_01830	cysteine desulfurase	416	Extracellular/Membrane	1		0	0.5555	0.5	11.14	1	-0.0231581	0	0.250	0	0.416667	electron carrier activity [GO:0009055]; heme binding [GO:0020037]	COG3748	Predicted membrane protein	MYDFAVAWDWLGFAVRWLHVTTAIAWIGSSFYFIALDLGLRQRPGLPEGAYGEEWQVHGGGFYQIQKYLVAPAQMPEHLTWFKWESYATWLSGFTLLCIVYYAGADLYLVDPNVLDVSVPVAIAISIASLAFGWIAYNTICNMMLGRSDTLLMVILYCILVVMAWGYTHLFTGRAAFLHLGAFTATIMSANVFMIIIPNQKIVVADLIAGRKPDPKYGKIAKQRSTHNNYLTLPVLFLMLSNHYPLAFGTEFNWIIASLVFLMGVTIRHWFNTRHARKGNPTWTWLVTVILFIIIWLSTVPKILTGEPENPKVSALQQSFLNDPHFDKVRDTVLGRCSMCHATEPGWEGIIAPPKGVVLDTDRNIAAHAREIYLQAGRSHAMPPANVTGVTDEERQLLA…
WP_002963522.1	NL70_01855	nitrogen fixation protein FixH	165	Periplasmic	0.5		0	0.5627	0.5	8.39	0.5	-0.805358	0	0.592	1	0.416667		COG5456	Predicted integral membrane protein linked to a cation pump	MSTNSKTSGTFTGWHMLGIMFMFFGVIIAVNLLMAYNAIHSWSGLVVQNTYVASQEFNDKAKTGKEQAALNWQSKPAYENGVFTWQLADHNGKAVAMTGGTVDFKRPVGDAHDTKVTLTVREPGILTAPLELGEGAWIMEVNADAGLEDLYRHIIRVLVKDGKIL
WP_002963537.1	NL70_01935	polysaccharide deacetylase	332	Periplasmic	0.5		0	0.5267	0.5	9.16	0.5	-0.639047	0	0.636	1	0.416667	hydrolase activity, acting on carbon-nitrogen (but not peptide) bonds [GO:0016810]; carbohydrate metabolic process [GO:0005975]			MRFPLSRLVAFCAFAVTSLAGQALAGEPPKTQYVLISFDGAHDNTLWTRSRELARKNNAHFTYFLSCVFLMTKQDRSGYKPPHKKAGASNVGFALSRDEVATRLDNIWQAHLEGNEIASHGCGHFDGTKWSTADWKKEIGEFRRIVADAYRNNGIGGEPEGWRALALTGINGFRAPYLAAGKPVQDVLKATGFRYQASSVTRGPELPQMTDRLASFGLPLVPEGPSQRPVVAMDYNLYVRHSKAVEAPQKAAEFEARTYKAFRAAFDKQYAGKRIPLQLGFHFVLMNDGAYWRALERLVSEVCTKPDVKCTTYGAYLDQLQNTGSNTAHNRS
WP_002963538.1	NL70_01940	membrane protein	223	Periplasmic	0.5		0	0.3911	0	10.49	1	0.50563	1	0.275	0	0.416667		COG4649	Uncharacterized protein conserved in bacteria	MADDSFIREVNEELRSERAKQVWRNFGPALIGAAVAVVLGTAGWVGYQHWTDSKASASGDKFLAALDLAAAGKTDEALAAFTDLEKTGYGSYPVLARLRAASVLADKGDAAAAVKAFDEISADNSVPEPLRNIARLRAGYLLVDNGSYDDVAERVEPLSADGNPMRTSAREALGLAAWKAERFDDAAKLFKLVAEDSLAPANARQRANIMLDLMHSAGVAAQG
WP_002963545.1	NL70_01975	F0F1 ATP synthase subunit B'	208	Cytoplasmic	0		0	0.636	1	2.66	0.5	-0.971558	0	0.433	1	0.416667	plasma membrane [GO:0005886]; proton-transporting ATP synthase complex, coupling factor F(o) [GO:0045263]; proton-transporting ATP synthase activity, rotational mechanism [GO:0046933]; plasma membrane ATP synthesis coupled proton transport [GO:0042777]	COG0711	F0F1-type ATP synthase, subunit b	MFVSTAFAQTATESQPASTAGEHGAADAVHTETGVAHDAGHGSGVFPPFDSTHYASQVLWLAITFGLFYLFLSRVVLPRIGGVIETRRDRIAQDLEQAARLKQDADNAIAAYEQELAQARSKAASIAEAAREKGKGEADAERASAEAVLESKLKEAEERIAAIKAKAMSDVGNIAEETTATIVEQLLGLTADKASVSEAVKAIRASNA
WP_002963554.1	NL70_02015	membrane protein	61	Periplasmic	0.5		0	0.8947	1		0	0.841123	1	0.295	0	0.416667				MPQLIFLLLIIAAAWYGYRSFKREAARVSQRVRQAEKEAQNRAHGTLVQDPKTGEYYVRKD
WP_002963601.1	NL70_02240	CDP-diacylglycerol--serine O-phosphatidyltransferase	278	Extracellular/Membrane	1		0	0.7141	1	9.11	0.5	-0.522128	0	0.162	0	0.416667	membrane [GO:0016020]; phosphotransferase activity, for other substituted phosphate groups [GO:0016780]; phospholipid biosynthetic process [GO:0008654]	COG1183	Phosphatidylserine synthase	METPFPPFEPNGRVDASRGPKLSQIPLRIVVPNVITVLAICAGLTGIRLAFENRFELAVAMVLLAAFLDGIDGRIARMIKGSSKFGAQMDSLADIVNFGVAPALVLYAFMLDQARSFGWIAALLYAIACCLRLARFNVMLEDPNRPAWQNNYFIGVPAPAGAMLVLLPVYLGFLGLMPTRALAFGVAAYTVAIAFLLVSRLPVYNGKSAGSLVRRDIVMPLILCVVIYVALLMSFTWQTLSLTALAYLAFLPFSLAAWNKREAADRKKAAEEASSGDN
WP_002963662.1	NL70_02510	hypothetical protein	262	Extracellular/Membrane	1		0	0.5458	0.5	14.06	1	-0.503761	0	0.193	0	0.416667				MRKLRYQRRQSRSAVWALRFGVFGALLLAIAFLLHRFWRLETPDFVLVAILSGALALLALICAAKGFRNLWVNGDKGGARSFWGSVFALVVMVPLALVGALWYGSPPFYDVSTDFETPPQFTDNMPARLQWMNPLTERVDGDPLAQLSAYPDVVGRRYEAAPDRVMQGVETTLKAFGWTVIARDVATPEQNAIRFAATAHSFILGLKSDIVIRLLDEGETTYVDMRSLSRYGKRDMGLNAGFITDFLGALEGEVNKAPADVE
WP_002963664.1	NL70_02520	biotin biosynthesis protein BioY	199	Extracellular/Membrane	1		0	0.347	0	11.9	1	-1.43652	0	0.305	0.5	0.416667	plasma membrane [GO:0005886]; biotin transporter activity [GO:0015225]	COG1268	Uncharacterized conserved protein	MPQRAKSRVAAAALIADYLPLGQLSRAFWFVSLALVGTAILTLSAKIKVDLVYVNVTMQTFAVFAIAALYGSRLAVATVALYLLEGALGMPVFTGTPEKGIGLAYMVGPTGGYLLSYLAAAWIVGRAADKGLARNPFALGGVMLLAEAVILVMGAGWMAYLFGFEKGIAFGFGIFIVGDLVKLALAAIGVPAVTALVNR
WP_002963709.1	NL70_02780	magnesium transporter CorA	330	Extracellular/Membrane	1		0	0.3208	0		0	0.00579506	0.5	0.402	1	0.416667	membrane [GO:0016020]; metal ion transmembrane transporter activity [GO:0046873]	COG0598	Mg2+ and Co2+ transporters	MITLYCLSGDHLEQIDVEPGTPLPDNVIWIDIFTPGVSEDHIVEAWTGISIPTREDMTEIEESSRFYMESGAQYLTVPILHAVDLDHRELAPVTFITHGARLITVRYANPKSFSIYISRVTKPGNGLIPAKCTGISIMLGIIEATTNRLADILEGVAGKIDAASHSIYRRQPKAHPMTTEDFRHVLTQIGGQGTFLSRTRESLAGLSRMLVYLSANNSPVSAKKDTRSWIKSLERDAQSLTAYVDFLANKVTFLLDTIVGLISVEQNAIIKIFSVAAVGFMPPTLVASIYGMNFSFMPELHSPWGYPMALIFMVASALLPLLYFRSKGWL
WP_002963714.1	NL70_02810	hypothetical protein	238	Periplasmic	0.5		0	0.36	0	8.62	0.5	0.207559	0.5	0.493	1	0.416667	transferase activity [GO:0016740]	COG1376	Uncharacterized protein conserved in bacteria	MQTTLTRRSFLTAMTATAATGLAGCAQLGQTVPIIDVDAFGNPANRVPQANVDSSYGGWVQMYAAVEDNGYQLPAIPIQKMDTRYLRQVVPDPTGEMPGTIVIDTANRFCYLVLDNGQALRYGVGIGREGFAWSGRAVIQYKRQWPRWTPPDEMVARQPELVQYSAKNGGMAPGLKNPLGARALYIFKDGKDTLYRLHGNPEWWSIGKAVSSGCVRFLNQDIIDLYDRVPAKTPILVM
WP_002963758.1	NL70_03030	heme lyase subunit CcmF	663	Extracellular/Membrane	1		0	0.4647	0.5		0	0.714893	1	0.258	0	0.416667	membrane [GO:0016020]; heme binding [GO:0020037]; heme transporter activity [GO:0015232]; cytochrome complex assembly [GO:0017004]	COG1138	Cytochrome c biogenesis factor	MSVEIGHFALVLALALSIVQSIVPVVGAHRRDAQLMAVAVPTALAVFALIVLASAALIHAYVVSDFSVLNVVENSHSQKPLLYKITGVWGNHEGSMLLWVFILTLFSALVAAFSGNLPETLRANVLAVQGWIGTAFLAFIIFTSNPFTRIFPAPMEGGDLNPVLQDIGLAIHPPLLYLGYVGFSVCFSFAVAALLEGRLDAAWARWVRPWALMAWMFLTGGIAMGSYWAYYELGWGGWWFWDPVENASLMPWLVGTALLHSAIVMEKRSALKIWTVLLAILTFSLSLLGTFLVRSGVLTSVHSFATDPGRGLFILGILALFIGGSLSLFALRVQSLSAGGIFHPISREGALVFNNLFLTTAAATVLIGTLYPLLLEVTTGEKISVGAPFFNMTFGPLMV…
WP_002963787.1	NL70_03180	hypothetical protein	60	Cytoplasmic	0		0	0.4611	0.5	16.04	1	-2.18674	0	0.530	1	0.416667				MTVFPIRPFLCYDYSAKGLKCLAKYYAESLMLYLVETFWPVLVLAILIGAATGWLTAGER
WP_002963847.1	NL70_03460	hypothetical protein	156	Periplasmic	0.5		0	0.3484	0	13.91	1	0.966317	1	0.146	0	0.416667		COG5511	Bacteriophage capsid protein	MQRISDRIGQFSRAALFAASVVPLALASVPTVQAADYIAPAPAGVADAGLCNQQSVLRRVVSGFGYQVRHVPNLPKVGITAISDVRLTRYEPKLSPADIERTYCQATAVLSDGQYRPVWYMVEEGQGFAALGRNVEFCVDGFDRWYVYDGRCRVLR
WP_002963849.1	NL70_03470	membrane protein	281	Extracellular/Membrane	1		0	0.4581	0.5		0	0.759907	1	0.266	0	0.416667	integral component of membrane [GO:0016021]			MSGGVLLIVLFGAFLHASWNAIVKGSGDKFFGAASVTGAAGLIALFLVPFLPLPTAASWIYMLLSTITQTFYMSLVAAAYKFGDMSEAYPIMRGTPPLLVALVGGPLVGEIMGWQSWLGIVLICSGVLAMALDARRRNRGASSRTVLLALANAGFIASYTLIDGLGVRVSGEPLSYTLWLFLLNAVPLAGWALYREPSRFINYIRNRWRPALIGGVGTLGSYGLALWAMTMAPIAVVAALRETAILFGMLISALILKEKVGLPRFVAAGFIVAGAIALRLS
WP_002963855.1	NL70_03495	ATP-binding protein	627	Extracellular/Membrane	1		0	0.3899	0	20.65	1	0.198797	0.5	0.251	0	0.416667	ATP binding [GO:0005524]	COG0628	Predicted permease	MEVESFSGASVRRQAGFWLGAMAFFVLFLVVFSSVLLPFVAGMALAYFLDPVADRLEKVGLSRLAASIVILLIFLMILIIGLMIVVPILATQLADFISNLPGYITQLQSLLANRDSEWLKKYIGIDSTVIQQNLSSLLQQGAGFLSTLLQSLWNSGKSLIDIAGLFVVTPVVAFYMLLDWDRMVNSIDSWVPRKQLHTVRRIAREMNAAVAGFIRGQGTLCLILGTYYAIGLTLTGLNFGLLIGFFAGLISFIPYIGSFVGLALAIGVALVQFWPDWIMVCTVAAVFFLGQFIEGNILQPKLVGSSVGLHPVWLMFALFAFGSLFGFTGMLVAVPAAAAVGVLVRFALNSYLRSPMYDPANNRSNPDAGPLIEAGDNTGREKWDGAKIRWDLMGAAMHD…
WP_002963895.1	NL70_03710	membrane protein	156	Extracellular/Membrane	1		0	0.6452	1	8.1	0.5	-0.636126	0	0.107	0	0.416667		COG1714	Predicted membrane protein/domain	MSDHILHGEIVGPRYESRSFFEGVRTRRIMAFLIDYLIVFLLCIPVAIVIAILGIITFSLGWMLYGIMFPMVALFYVAHTLGGPQQATKGMQMMNIKLVRLEGGTVDPVLAIVHTVLFWGLNVVLTPLILLATLVLDRKRTVHDLLLGTAVIRSDR
WP_002963908.1	hppA NL70_03770	K+-insensitive pyrophosphate-energized proton pump	718	Extracellular/Membrane	1		0	0.4769	0.5	5.44	0.5	-0.421685	0	0.364	0.5	0.416667	membrane [GO:0016020]; hydrogen-translocating pyrophosphatase activity [GO:0009678]; inorganic diphosphatase activity [GO:0004427]; proton transport [GO:0015992]	COG3808	Inorganic pyrophosphatase	MQMGMAVLVLVIACGVLSVLFAIWAIRSVLAADQGTQRMQEIAEAIREGASAYLTRQYSTIAIVGIVVFLLAWYLLSLNAAMGFLIGAVLSGVTGFIGMHVSVRANVRTAQAASLSLAGGLELAFKSGAITGLLVAGLALLGVSVYYFVLTVWLGYAPADRTVIDSLVSLGFGASLISIFARLGGGIFTKGADVGGDLVGKVEAGIPEDDPRNPATIADNVGDNVGDCAGMAADLFETYAVTVVATMVLGAIFFHGSDALTNVMLYPLMICGACVITSIAGTFFVKLGVNGSIMGALYKGLIATGLLSIVGLGVANTLTVGWGEIGTVAGKSITGTNLFVCGLIGLIVTGLIVVITEYYTGTNKRPVNSIAQASVTGHGTNVIQGLAVSLESTALPAIV…
WP_002963966.1	NL70_04065	Bcr/CflA family drug resistance efflux transporter	421	Extracellular/Membrane	1		0	0.4826	0.5		0	0.935812	1	0.268	0	0.416667	integral component of membrane [GO:0016021]; transporter activity [GO:0005215]; transmembrane transport [GO:0055085]	COG2814	Arabinose efflux permease	MPLDIKDGSPSHQTSIRGRGEFIALIAAIMAINALAVDIMLPGLPQIGASLGVHSENHVQFVITAYLLGFGVSQLFYGPLSDRFGRRLPLFGGLAIYVVAALGSAFVTDFTTLIILRVLQGLGAAATRVIAVSVVRDKFSGRQMAEVMSLVMMVFMILPVVAPATGQLIMLFGEWHLIFMFMAIMALVVGLWAFLRLPETLPVSHRRPLTMKSTLGGFVIVLTNRVALFYMLGTSFILGALFGYINSAQQIFVGIYQLGTLFPLAFAAVAMTLALASFLNSRLVGRFGMRRISQTMLLVFTSFSLLWMVLSIVMDGPIPFAVLMIIYMTIMLSFSLVTANFNALAMEPLGEVAGTASSVLGFAQTVIGAALGAVIGQAFDGTTTPVATGYCVLGFVALA…
WP_002964234.1	NL70_05395	transcriptional regulator	91	Cytoplasmic	0		0	0.6993	1		0	0.169136	0.5	0.431	1	0.416667	DNA binding [GO:0003677]	COG0776	Bacterial nucleoid DNA-binding protein	MNKNELVAAVAEKGGLTKADAGTAVDAVLASVTAALKAGEEVRLPGFGVFSVSHRAASTGRNPSTGKEVAIPARNVPKFSAGKGLKDAVNG
WP_002964320.1	NL70_05790	C4-dicarboxylate ABC transporter permease	682	Extracellular/Membrane	1		0	0.5935	0.5	17.44	1	-0.36947	0	0.267	0	0.416667		COG4666	TRAP-type uncharacterized transport system, fused permease components	MTEEQNAKLAPMELDEVKARELEEKFDSEIRFRPLAPVAARIVGTLLIILSLFHYYTAGFGLLPEMIHRGIHLAFVLGLVFLVFPFSRKGYDEPAKPSLLRPLGISVIDWGLAIIAVVAVIHVPLIPLDDLAFRVGNPTSTDVVLGSLLILILLEATRRSVGWPLPIISVLFMLYALYGPSMPGILVHPGATVSQLVDHLYLTTQGIYGIALGVVATYVFHFVLFGVFATRIGLGQLFLDCAAWVAGRFAGGPAKVSIFGSALFGMISGSSVANAVTVGSLTIPAMIRLGYKRHFAAAVESASSTGGQITPPIMGAAAFLMIEFLNLPYTTIILAAIVPAFMHFFGVLMQVHFEAKRTGLRGMTKEEMPDLKEALKRDWPTIIPLVVLIAVLLSGYTPY…
WP_002964322.1	NL70_05795	hypothetical protein	329	Periplasmic	0.5		0	0.5472	0.5	9.88	0.5	-1.10652	0	0.662	1	0.416667		COG2358	TRAP-type uncharacterized transport system, periplasmic component	MKFGSKIRRLAVAAVAGAIALGASFAVAQAPTFFRIGTGGTAGTYYPIGGLIANAISGAGEKGVPGLVATAVSSNGSVANINAIKSGALESGFTQSDVAYWAYNGTGLYDGKGKVEDLRLLATLYPETIHIVARKDANIKSVADLKGKRVSLDEPGSGTIVDARIVLEAYGLTEDDIKAEHLKPGPAGERLKDGALDAYFFVGGYPTGAISELAISNGISLVPISGPEADKILEKYSFFSKDVVPAGAYKDVAETPTLAVAAQWVTSAKQPDDLIYNITKVLWNEDTRKALDAGHAKGKLIKLDSATSSLGIPLHPGAERFYKEAGVLK
WP_002964379.1	NL70_06090	rhomboid family intramembrane serine protease	242	Extracellular/Membrane	1		0	0.5599	0.5	11.21	1	-0.554238	0	0.142	0	0.416667	integral component of membrane [GO:0016021]; serine-type endopeptidase activity [GO:0004252]	COG0705	Uncharacterized membrane protein (homolog of Drosophila rhomboid)	MSIPQPEMRGTGGREPIFNIPGVVIALIGLCVAVYVYQNYILSERQDFEFMMNFALIPARFSMASGFVDPAVIFTFISYSFMHGSFAHIAVNMIWLAAFGSPLAGRIGAVRMILFWVFTSVVAGLTHYALHPESLSPLVGASGAISGMMGAAARYGFRRVGYGRRSEFAGPVLPIGLTLTLKPVLIFVGVWFLINIVTGLYSTGGADFSSIAWEAHIGGFIAGFFGIPLMDRPRSYDAVLRR
WP_002964381.1	NL70_06100	hypothetical protein	201	Cytoplasmic	0		0	0.3643	0	9.45	0.5	0.649494	1	0.550	1	0.416667		COG3672	Predicted periplasmic protein	MTKQIFIAAILMLLGAGLAQAANPASTSPWMTTGERTSQPIGHYEFCQRHPAECSSTSRSSASLKLTQRLWQQIIDVNERVNTTIAPMTDMEVWGQEEYWEYPTTAGDCDDYMLLKRRELMALGVPANTLLFTVVRQPNGEGHAVLTVRTDRGDFILDNLDPRVLAWNKTDYTYLKRQSTYSTGSWVSIRDDRDILVGSIH
WP_002964419.1	NL70_06310	precorrin-3B C(17)-methyltransferase	131	Periplasmic	0.5		0	0.6524	1		0	-1.07696	0	0.584	1	0.416667	cobalamin biosynthetic process [GO:0009236]	COG2073	Cobalamin biosynthesis protein CbiG	MADPKFYLGMGCSSAVTYDELLPLAEEALTKGGCSRPDGIATLSTKRGNPAWVQLAVHYGCELRFFDASRLEDETPRLNSPSQETFKAVGCHGVAEAAALAAAGPNGHLVVGKIASARSTAALAMVPTFPL
WP_002964457.1	NL70_06505	LacI family transcriptional regulator	309	Periplasmic	0.5		0	0.5355	0.5	6.86	0.5	-0.329997	0	0.576	1	0.416667		COG1879	ABC-type sugar transport system, periplasmic component	MKSLLKSAVAGTALLAAAFAAQAADIKIVVVSHGQASDPFWSVVKNGVAEAAKDTGVQVEYRAPETFDMVQMAQLIDAAINQKPQGLVVSIPDADALGPSIERAVAAGIPVISMNSGSDASKKLGALLHVGQDEFDAGKVAGEALKKAGGKKGICVNQEVGNVSLDQRCAGFKEGFGDVKVLPTSADPAENESKVRAALASDPAVDTILTLNATLAGEPAVKAAAESGRSGIHIATFDMSAGFLEAVEKGQADFAIDQQQFLQGYLPVSFLALNAKYGLMPGGNVPSGPNLITKDKAKQVVELSAKGIR
WP_002964460.1	NL70_06520	ABC transporter permease	333	Extracellular/Membrane	1		0	0.573	0.5		0	0.764119	1	0.146	0	0.416667	membrane [GO:0016020]; transporter activity [GO:0005215]	COG0609	ABC-type Fe3+-siderophore transport system, permease component	MTERHRFHLLLAGLALLVIVLFAVSLLTGPAALGIGESFKALLGDDRDMTVLVMREIRLPRALLALLIGASLGLSGAALQGYLRNPLAEPGLLGVSASASLGAVIAIYSGLSLLFPLALPLLALAGAFVSVFLVKLLAGRNAGTLAVILAGVAVTSLAGALTALALNLSPNPFAAMEIMFWMLGSLADRSMTHVALVIPFILIGWLMLLSLGRSLDSLTLGSDAAATMGVSLGRVQLFAVLGTAACVGASTAVAGSIGFVGLVVPHLLRPLVGARPSRLLVASGLGGAALLLAADILVRVVMPGRELKLGVLTAIIGAPFFLWLVFKYRRQLV
WP_002964463.1	NL70_06535	membrane protein	374	Extracellular/Membrane	1		0	0.4961	0.5		0	0.299141	0.5	0.357	0.5	0.416667	membrane [GO:0016020]; transport [GO:0006810]	COG0842	ABC-type multidrug transport system, permease component	MRIANIFRLGIKELRGLMRDPMLLILIVYAFTLAIYTAAKAMPETLNNAAIAIVDEDQSPVSGRITTAFYPPYFVPPKLISSYEMDNRMDEGLDTFALNIPPDFQRDLLAGRAPTIQLNVDATRMSQAFTGGGYVQSIVAGEVSEFLNHYRGSAPAPVDLNLRARFNQELNKGWFGAITNVISSVTMLSIILTGAALIREREHGTIEHLLVMPVTPIEIMISKVWSMGLVVLVASAFALTFVVQGLLSVPINGSILLFLAGAALQLFATTSLGIFLATVAGSMPQFGLLLMLILLPLQVLSGATTPRESMPEIIQTIMLAAPNTHFVILAQSILFRGAGLGVVWPQFLALFVIGSVLFLFALRRFRAFLRYGKR
WP_002964477.1	NL70_06600	cobalt transporter CbiM	211	Extracellular/Membrane	1		0	0.4955	0.5		0	2.57371	1	0.181	0	0.416667	integral component of membrane [GO:0016021]; transition metal ion transport [GO:0000041]	COG0310	ABC-type Co2+ transport system, permease component	MAHIPDGLLSLPVVVGGGVAAAAAVAVALGRLEEERIPQTAILAAMFFVASLFAVPVGPSSVHLLLSGLMGLTIGLATFPAVMVGLLLQALLFGFGGLTTLGVNTINIALPGVVFGWLFLPFVRRLPPFSAGVVGFICAALSVAGTGCGVMLALVLSSSDFVPSVKIIGITYLPLMVGEGLITGFAIAFLKRVRPEIFASQPPLAQRNHTQ
WP_002964479.1	NL70_06610	cobalt ABC transporter permease	254	Extracellular/Membrane	1		0	0.5283	0.5	25.12	1	-0.118528	0	0.241	0	0.416667	ATP-binding cassette (ABC) transporter complex [GO:0043190]; integral component of plasma membrane [GO:0005887]; cobalt ion transport [GO:0006824]	COG0619	ABC-type cobalt transport system, permease component CbiQ and related transporters	MTPATDFADQGPANNPIDRLHPKTRLVMTLAILIFATIIHNPIVLAISMAAAIILVRIAKAPWHKLRHRLLHLEGFMIVLLVLLPFTMPGRPLLELGPLVATVEGTVRALTVAIKVNICVLSIYALLGSLDPIRIGQAAESLGLSPKFVRLFLITVRYVSVFRAETGRLSEAMRVRGFRPRSNMHTWRTFGNLAGTMVVRSIERAERGDEAMRCRGFSGTMPATPATAAQRRDAVFASLFFCAMFGLLLVEFIA
WP_002964482.1	NL70_06625	chromosome condensation protein CrcB	129	Extracellular/Membrane	1		0	0.1661	0		0	0.218141	0.5	0.676	1	0.416667	integral component of plasma membrane [GO:0005887]; inorganic anion transmembrane transporter activity [GO:0015103]	COG0239	Integral membrane protein possibly involved in chromosome condensation	MTPLDVMWVCLGGGVGSLGRWWIGRIVGEYHHGAFPLGTFLINISGAFVIGYLSVLFGVDWHDRYGTMLNAGVLTGILGGYTTFSSMQLDAVKLSHKGQGGLAVFYLVASVLSGLFAAWLGAMLAHLQG
WP_002964493.1	trkD NL70_06680	potassium transporter kup	651	Extracellular/Membrane	1		0	0.5022	0.5	11.14	1	-0.357877	0	0.194	0	0.416667	plasma membrane [GO:0005886]; potassium ion transmembrane transporter activity [GO:0015079]	COG3158	K+ transporter	MSGELNGNDTSAQAAVSAGSVLEGAAFADEGEQHNESMKTLVLGALGVVYGDIGTSPIYAFREALHAAATNGILARSDILGVVSLIFWALTLVVTVKYVLFVLRADNNGEGGILSLMALVRGALKGRPDLILGVGICGAALFFGDAVITPAISVLSAMEGLEIVAPNLTPFVVPAAVVILVTLFSVQKLGTGRVAIVFGPIMALWFVALGASGLWHIFDDPTVMAALNPYYAVRFLTVSPAVAFVTVGAVFLAMTGAEALYADLGHFGRKPIVRAWLWIVFPCLLLNYFGQAAFILSHGEAAALPFFQMIPSFALWPMVLLATAATVIASQAVITGAYSVARQAVQLNILPRLEIQHTSEKLHGQIYIPRVNLLLGLAVVILVLGFEKSSNLAAAYGIA…
WP_002964522.1	NL70_06820	hypothetical protein	165	Periplasmic	0.5		0	0.3374	0	6.97	0.5	0.0513536	0.5	0.409	1	0.416667		COG3045	Uncharacterized protein conserved in bacteria	MVRLKHFAGLLLAPMLVFAASAAPAEEVGKVGVDWFGNDIVVDAVHDPKVKGITCYLASFSRGMIDRLQKGNWFENPSNASISCEQTGPIVIGDIKLGKGGERVFAERTSLIWKKLVITRIYDKTNNTLLYLAHATQVQDGSAKTSLSTVPLYKGDVTWQNGKPE
WP_002964542.1	mraY NL70_06915	phospho-N-acetylmuramoyl-pentapeptide- transferase	360	Extracellular/Membrane	1		0	0.5229	0.5	25.36	1	-0.393069	0	0.264	0	0.416667	integral component of membrane [GO:0016021]; plasma membrane [GO:0005886]; phospho-N-acetylmuramoyl-pentapeptide-transferase activity [GO:0008963]; UDP-N-acetylmuramoyl-L-alanyl-D-glutamyl-meso-2,6-diaminopimelyl-D-alanyl-D-alanine:undecaprenyl-phosphate transferase activity [GO:0051992]; peptidoglycan biosynthetic process [GO:0009252]	COG0472	UDP-N-acetylmuramyl pentapeptide phosphotransferase/UDP-N-acetylglucosamine-1-phosphate transferase	MLMFLTHFAEHVTPFNVFRYITFRTGGAMITSALIVFLFGPTIINSLRVRQGKGQPIRADGPQTHFKKAGTPTMGGLMIMTGILASCLLWANLASVYVWVVLMVSVGFGAIGFYDDYLKVTKQSDKGFSGKARLGIEFLIAAIAAFTIMRAGQEPFSSSLTFPFVKQLVINLSWFFIPFAAFVMVGAGNAVNLTDGLDGLAIVPVMVAAASFGFIAYLSGNAIFADYLQIHFVPGTGELAVVLGAVIGAGLGFLWFNAPPAAIFMGDTGSLALGGMLGTVAVATKHEIVLAIIGGLFVMEALSVIIQVGFFKMTGRRVFLMAPIHHHFEKKGWTESQVVIRFWIVAIILAMIGLSTLKLR
WP_002964545.1	NL70_06930	cell division protein	607	Extracellular/Membrane	1		0	0.51	0.5	12.96	1	-0.61271	0	0.180	0	0.416667	penicillin binding [GO:0008658]; cell division [GO:0051301]	COG0768	Cell division protein FtsI/penicillin-binding protein 2	MRLRLFSAKKKAPDGSIHGEVPAGDEKLAGNMAFVGSRKRHGNRARNRLWMAIACFAGIYGVMAGKLVYFGMIGGVDQDAAGPFVHQLASRPDILDRNGEILATDIKTASLYAEPRKIVDPDETIEMLSTVLPDLDWEATYKRLKSGAGFVWIKRGLTPKQQSQIMALGVPGIGFRTEKRRFYPGGPTASHILGLVNVDNQGIAGMEKYIDSQGLSDLRSVGLATGQSLEPVHLSIDIRVQHIMRDVLVKAMERYRAIAAGAVVLNVKTGEVIAMSSVPDFDPNNPVHALDKDRLNRMSAGTYEMGSTIKSFTTAMALDSGKFTLQSKLDASRPLVFGRQTIRDFHGKGRWLTLPEVFIFSSNIGSGREADAVGIEGHRAFLKKIGLLDRMQTELPEVA…
WP_002964559.1	NL70_06995	hypothetical protein	107	Periplasmic	0.5		0	0.5231	0.5		0	0.934524	1	0.304	0.5	0.416667		COG5586	Uncharacterized conserved protein	MSAGTTRQKAIAKSLTLLLPAVPYSDSEPIRAAALAPHMKTLPPSTAVWLATVAHVRHTHTDYDALRDDGYDKDSARFFVLNAINAKLTEWRATRLLSPEDDEAVEM
WP_002964663.1	NL70_07490	membrane protein	689	Extracellular/Membrane	1		0	0.5447	0.5	8.2	0.5	0.264872	0.5	0.259	0	0.416667				MNIEFEPFLSTPWLIAILVPLALLVLATVFLRMRGGLIRLLAAAALALALFNPVIINEEREPLKSVVAVVVDRSQSQQLGIRHADAALKAVQDQLATMPQFETRVAEAGQPGENEDGYATRLFGPLASALLDVPPSRVAGAILITDGQVHDVPANKSALGFDAPLHALVTGRPDEFDRRIRFNKAPRYGISGKPLEMSFTVIDEGKNLGNTAPVQIRVNGEVVSEEEAQVGRETPVTITLPRAGVNIVEIATPALPGEVTDTNNRAVATVDGIRENLRVLLVSGEPHNGERTWRNLLKSDAAVDLVHFTILRPPEKQDGTPINELSLIAFPTRELFVDKVSQFDLIILDRYQHRDVLPLLYYDYIAQYVENGGALLIAAGPEYAGETSIARTPLYSALP…
WP_002964685.1	NL70_07590	peptide ABC transporter	302	Extracellular/Membrane	1		0	0.5508	0.5	22.23	1	-0.380853	0	0.154	0	0.416667	membrane [GO:0016020]; transport [GO:0006810]	COG1173	ABC-type dipeptide/oligopeptide/nickel transport systems, permease components	MTHSTIQPEAVKDVGTLRALRDFWFYFSVNRGAVIGLVVFTALVLVAIFAPVLAPHNPSEQFRDFMLVPPFWEEGGSTQFLLGTDAVGRDILSRLIYGAQYSLLVGFVIVIISMSLGIAIGVFSGYMGGGVDTVAMRIMDVMLAFPSLLLALVLVAILGPGLINAVLAITLVLLPHFSRLTRAAVMAEKEREYATAAKLAGAGKLRLMFKTILPNCLAPLVVQATMSFSNAILDVAALGFLGMGAQPPTPEWGTMLAEAREFIMRAWWVVTFPGLAILITVLAINLIGDGLRDALDPKLKRS
WP_002964737.1	NL70_07890	membrane protein	172	Extracellular/Membrane	1		0	0.3372	0		0	0.0464067	0.5	0.551	1	0.416667	membrane [GO:0016020]; protein disulfide oxidoreductase activity [GO:0015035]	COG1495	Disulfide bond formation protein DsbB	MASLTQPAGKIQAWTAGILTIGLAVTVGIALAFEHIGGYMPCKLCLEERIPYYIGIPVLAVAWIACMAKWPPVLTRGLILVGALLMTIGLALSIYHTGVELKYWPGPIDCSAATMKITRDAGNLLNDLNTHPPACDSAPGYFLGLSFAGWNAVASLLFAAISYYGAFAKSGK
WP_002964748.1	NL70_07950	membrane protein	54	Extracellular/Membrane	1		0	0.8471	1		0	-2.00637	0	0.363	0.5	0.416667	plasma membrane [GO:0005886]			MLYYVLVFLVVALVAGALGFGGIAGASAGIAQILFFVFLALLVISLIASAIRKA
WP_002964787.1	NL70_08135	biopolymer transporter ExbD	150	Extracellular/Membrane	1		0	0.6751	1	3.96	0.5	-0.682703	0	0.173	0	0.416667	integral component of membrane [GO:0016021]; transporter activity [GO:0005215]; protein transport [GO:0015031]	COG0848	Biopolymer transport protein	MGMSVGNQGMQSGGRRRRGRKPALMSEINVTPFVDVMLVLLIIFMVSAPLLTVGVPIDLPDTQAKAMNADTQPITVSVNSEGKIYLQETEIPIDEVVPKLQAIAKTGYEERIFVRGDKAADYGTVMKVMARISAAGFKNIGLVTLQEQDS
WP_002964916.1	NL70_08725	membrane protein	449	Periplasmic	0.5		0	0.4947	0.5	9.97	0.5	0.502944	1	0.279	0	0.416667		COG4942	Membrane-bound metallopeptidase	MNSIGLFRTLGGFAPLRAGRLLAGFALAGALACAPPAVAQDALKQQRDQMASEYEKLSNELTVTGDTLKQLEDEVASLKKDQSTITAALIQSAKTDKKLQQDIADIADRLVALREQEDGIRASLRARRGVLAEVLAALQRMGLNPPPAILVRPDDALASVRSAVLLGAVVPDMRDQVKELTGDLKDMQHVSASIAQEQEKLKETRTAQAEERERQSLLLEEKKKLQRQSEQEIEAQRKHSEELAAKAGSLKELIASLDKQMASVREAAEAARKAEAERLAAAKEKAGESTPGDRHLRAQSDFSTLQGRLVLPAAGKIMRRFGDKDGVGGSMMGQVVETLPSATITSPSDGVVLYAGVFRSYGQLLILDAGNGYHIVMAGMGRIDVAQGQFVLAGEPVGA…
WP_002964966.1	NL70_09005	ammonium transporter	433	Extracellular/Membrane	1		0	0.5132	0.5	5.07	0.5	-0.127024	0	0.386	0.5	0.416667	membrane [GO:0016020]; ammonium transmembrane transporter activity [GO:0008519]	COG0004	Ammonia permease	MLITGRNKQTALVASLPALFALAGTAMAQDTAPAPTLDTGDTAWMLTSTALVLMMTIPGLALFYGGMVRKKNVLSTVMQSFAITCLMSILWMIAGYSLAFTDGGSLHSYIGGFSKVFFSGVTMESLTGTIPEYLFITFQMTFAIITPALITGSFAERMKFSSMLVFLTLWLFIVYVPVAHWVWGGGFMASDGVLDFAGGTVVHINAGVAGLVAALVIGKRDGYGHTNMAPHNLVLSVIGAALLWVGWFGFNAGSAAGANALAGVAMLNTQVATAGAALAWMFVEWAISGKPSVLGIISGAVAGLVAVTPAAGFVNPTGALIIGIVAGAVCYVAAVKIKHVLGYDDSLDAFGVHGVGCFVGAVLTGFFADATINPASEGATIGKQFFGAAITIIYTAIAT…
WP_002964971.1	NL70_09035	succinate dehydrogenase	131	Extracellular/Membrane	1		0	0.6882	1		0	-1.06927	0	0.398	0.5	0.416667	integral component of membrane [GO:0016021]; heme binding [GO:0020037]; succinate dehydrogenase activity [GO:0000104]; tricarboxylic acid cycle [GO:0006099]	COG2142	Succinate dehydrogenase, hydrophobic anchor subunit	MNGMNNDMRIPLGKVRGLGSAKEGTSHFWYQRLSAVALVPLVLFFIGLVISLNGASYAEVRAALSHPFTAVVMALFVLTGVYHMRLGMQVIIEDYVHGEGMKIVLVMLNTFFTVVVGLACVFAILKLSFGG
WP_002965046.1	NL70_09390	sodium:dicarboxylate symporter	238	Periplasmic	0.5		0	0.5972	0.5	3.79	0.5	-0.755213	0	0.435	1	0.416667	cell [GO:0005623]; protein disulfide oxidoreductase activity [GO:0015035]; cell redox homeostasis [GO:0045454]; glycerol ether metabolic process [GO:0006662]	COG0526	Thiol-disulfide isomerase and thioredoxins	MAEDNEKATSEQNAKSGNRKIVLLAALAGVIAGIGAVYVMERPSGNVVDQNVSANLAAESDAASAQCALKADALKALDAAATGGVAAMRAAEKPISLAHIAFTGPDGKKMTLGDYKGKTLLVNLWATWCAPCREEMPALDKLQGEKGGNDFDVVAINIDTGSDDKPKGFLSEIGIKNLTLHRDASMASFNELKRKNLAFGLPVTLLVDKDGCQIAAMNGPAPWDSPDAIKLIDAAKNL
WP_002965050.1	NL70_09410	hypothetical protein	886	Extracellular/Membrane	1		0	0.7132	1	6.13	0.5	-0.297188	0	0.250	0	0.416667				MTDHSNDRKDRPRAARGAFLRLFSGEGAALRRLHLRTFLSIAIERLWPLVLPLILLLALFASLGWLGLFALMPRWLHMGVLSVFSLAGLVALYLPFRFRPPREEEIVARIEAVNGLVHEPLAVQTGTMASGTHDPFAIALWREHQKRMAERLKNLQSGLPRPRVPERDPFGLRAGVALLFVTAFAYSLGSTSGRIADAFNLPPAKGSAVARIDAWVTPPRYTGRAPIFLTAGSENRKAADPITVPQGSIVSVRVIGGSAERLTATDAEGKRREIKPVAARQGEKAEEGPIDSSVDGSRNFRYDLQKDETLALSGIDARWKFVVTPDNPPTIRFTKEPERALNGTLQLSYEIDDDYGAAKAEAEIVALDTGDEEEEADPLYDAPRLPLALPRRGSREAST…
WP_002965061.1	NL70_09470	cell division protein FtsX	333	Extracellular/Membrane	1		0	0.4841	0.5	7.92	0.5	-1.21303	0	0.302	0.5	0.416667	cell division [GO:0051301]	COG2177	Cell division protein	MIDLSDIKTRFEGLKDMVLVRVGKRRRRQGPSPIVPDGSVTGNALVIVIAIMTFLACLTLGGVTLVRASAAAWQSQIAREATIQIRPVEGQDIEQELQQASEIARGFAGVKGTAIIDKEATARLLEPWLGSGLNIDELPVPRLVVVTIDENAPPDFESMRAELTRAIPAASFDDHRTWVYRLVSMANTTVLVGTAVLSLVIAATVLTVIFATRGAMSGNGHIIEVLHFIGAESKFVAREFEWHFFRTALKGALFGGAAAMLVFLVFSWWASYQIATPEGDQAAAMFGNFAIGSDGYLGAAGIIILVSILTMLTSRLTVIRQLATMDGPGVRAE
WP_002965119.1	NL70_09735	ABC transporter permease	294	Extracellular/Membrane	1		0	0.6082	1		0	-0.159837	0	0.341	0.5	0.416667	membrane [GO:0016020]; transporter activity [GO:0005215]	COG4120	ABC-type uncharacterized transport system, permease component	MSQIAFWGAVELGLVFAFVAIGVYLAFRVLDFPDLTVDGSFPLGAAVTGVLILAGYNPWLAAAIAMVAGAAAGLVTATLNVRFRILNLLASILTMIALFSVNLRVMGRPNIALINQDTMLTPFFGHGIPEYYVRPLFLFVLVAITVFVVWRFLESDMGLAMRATGANPRMARAQGVRTDRQIYLGMAISNALVALGGSLFAQTNGFADVTSGVGTIVVGLAAVIIGETLLRSRYILVILIGCVAGSIIYRIAIQLALSNGDIVGLQASDLNIATALLVTFALILPRLRRGGASA
WP_002965161.1	NL70_09940	HPr kinase	104	Cytoplasmic	0		0	0.8601	1		0	0.878865	1	0.301	0.5	0.416667	kinase activity [GO:0016301]	COG1925	Phosphotransferase system, HPr-related proteins	MHASVTVTGEYDPDNAVSRSFEIVNKRGLHARASAKFVQLVDNYNAHVRVSKDGMTVGGTSIMGLMMLAASPGCCIEVSASGEQADAVLDALQTLIADRFGEEA
WP_002965210.1	NL70_10175	hypothetical protein	93	Periplasmic	0.5		0	0.5551	0.5	12.85	1	-1.33165	0	0.325	0.5	0.416667				MAMNKKMLILLGLASLLAGCVTMTPEQLRAADEQTCRSYGFKPKTDAFANCLMRIDLDRRADRRAWQNQVDFYDPPMVIYQPIYRPVPVVAKK
WP_002965254.1	NL70_00035	ABC transporter permease	379	Extracellular/Membrane	1		0	0.5072	0.5	14.13	1	-0.114592	0	0.274	0	0.416667	membrane [GO:0016020]; transport [GO:0006810]	COG4239	ABC-type uncharacterized transport system, permease component	MTDTALTPAAKPVKRPWLSPLNKRRWQNFKANRRGYWSLWIFLFLLAAALCSEFIANDRPILVSYKGELLMPVFVDYPEDKFGGFYAITDYRDPVIQDEINAHGWAIWPPVRYSYNTVNNEIPEAAPSKPFWLYSPQVRCQRYPLGINDPNCRFGNFNLLGTDDQARDVFARALYGFRISVLFGLILTFFSAIIGVTAGAVQGYFGGWVDLLFQRFIEIWSSIPVLYLLLIIAAILPPGFWVLLGIMLLFSWVAFVGVVRAEFLRARNFEYVNAARALGVKNGTIMWRHLLPNAMVATLTFLPFILNGSITTLTSLDFLGFGLPPGSASLGELLAQGKNNLQAPWLGITGFVVISAMLSLLIFIGEATRDAFDPRKAFL
WP_002965257.1	NL70_00050	hypothetical protein	622	Periplasmic	0.5		0	0.5158	0.5	8.7	0.5	-0.143195	0	0.455	1	0.416667	ATP-binding cassette (ABC) transporter complex [GO:0043190]; transmembrane transport [GO:0055085]	COG4166	ABC-type oligopeptide transport system, periplasmic component	MKAFWVSAFAVAMLASAMPASRADNAEPQWRYSSSLLDEPKYPADFKHYDYVNPDAPKGGTLNLVAVGTFDNLNPYVVQGVSAAGLSDFGGGMLYDTLMADSQDQGSTQYPLIASALQYPDDFSWVKFKLNPDAKWHDGQPITVDDVIWSFNVLKKQSPMYNQYYSDVESAEKTGEHEVKFTFSRKGNRELPQIMGQLAILPKHWWTAKDARGKQRDITRPTLEIPLGSSAYKIESMKPGHSIIWARVEDYWGKDLPVNVGRNNFDHVAYEYYFNEDATWEAFKKGGQYDYRNENRAQRWAEQYNFPAVQRGDVVKASFPFRAVGRMQGYFLNTRRDKFKDPKVREALTYAFDFESMNRLMFYNQYKRINSYFAGNELALSGPPTPAEQAILETVKDAL…
WP_002965391.1	NL70_00685	multidrug transporter MurJ	529	Extracellular/Membrane	1		0	0.4905	0.5		0	0.511831	1	0.205	0	0.416667	integral component of membrane [GO:0016021]; peptidoglycan biosynthetic process [GO:0009252]	COG0728	Uncharacterized membrane protein, putative virulence factor	MSLVKKFATVASGTLMSRIFGFTREMFMAAALGTGPVADAFNAAFRFPNTFRRLFAEGAFNSAFVPLFAKEIEKNGMDGARRFSEEVFGVLFTVLLFLTIAMELSMPFIVRTVIAPGFTDDPVKFSNTVRLAIIMFPYLACMSLAAMMGGMLNSLHRYFAAAIAPVFLNIILIGVLAVAWMQGYDALAVGYGLSWGVMAAGLVQLAIVWIAVRHAGIKIGFRRPRLTPNVKRLLVLALPAAITGGITQINLLINTNIASGMQGAVSSLVYADRIYQLPLGVVGIAVATVLLPELSRALRGGHMKEASNLQNRSVEFTLFLTLPAAAALLVMSEPIVRLLFERGKFSPDSTLVVSNILAIYGLGLPAFVLIKAFIPGFFAREDTRTPMIFAAISVVVNVS…
WP_002965418.1	NL70_00805	membrane protein	218	Extracellular/Membrane	1		0	0.4676	0.5	8.13	0.5	-0.775131	0	0.391	0.5	0.416667		COG2860	Predicted membrane protein	MTIIQFLNYAGVFVFAATGALAASRRQLDIIGFIFLANITAIGGGTMRDLVLASPVFWVVQPLYLFVGTLAAIAVYFTAHKVESRYRTLLWLDAIGMAAYTVMGAAKGLALGFGPSVAIVTGIFTATFGGILRDMVVGEPSVLMRREIYVTAAVAGACLYVVLEYLGINPVISAGAAAFAAFFVRGGALYFGWTLPVYKSKPGRTEEELQRDQIIRPE
WP_002965663.1	NL70_12205	hypothetical protein	324	Periplasmic	0.5		0	0.6081	1		0	-0.710729	0	0.462	1	0.416667		COG2319	FOG: WD40 repeat	MPTVAPFDLEGHCLYARFIGGIPFFAMADGAVHRLDDGHQTSTVHDGLLSAAMAVDGKSLVTGGEDGRVCRIDAKGVVTELANIPRKWITAVATGPNGTVGFASGKTAWSRAADGKVQEFTQERSVEGIAFAPKGQRLAIARYNGATLIWTGTAAKPVELEWKGAHIGITFSPDGRFLITSMQENALHGWRLEDNKHMRMTGYPAKVKDWSWSAKAKWLATSGAPAAIVWPFAGKDGPMGKAPLELGLRGDSMVTSVACHPGEDIAAIGYNDGMILIVRFADQKEVLLRRPGKGAITSMAWDEDGYRLVFGSQAGDCGVVPLNE
WP_002965695.1	NL70_12370	ABC transporter permease	401	Periplasmic	0.5		0	0.4719	0.5	9.76	0.5	-0.383019	0	0.747	1	0.416667		COG0683	ABC-type branched-chain amino acid transport systems, periplasmic component	MKCLALATAALLAATAFSSAAEISDGKVKIGILNDQSGVYADFGGKWSYEAAKMAAEDFGGTVLGAPIEIITADHQNKPDVASNIARQWYDTEQVDSIMELTTSSVGLAVQALSKEKKKITINTGAATSELTGKQCTPYGFHWAYDTHALAVGTGGSLVQQGGDTWYFLTADYAFGYSLEEQTTKFVESKGGKVLGSVRHPLSTTDYSSFLLQAQASGAKVVGLANAGLDTSNAIKQAAEFGIVAGGQRLAALLFTLAEVHGLGLEAAQGLTLTEGFYWDRDDESRAFGKRFFDRTGRMPNMIQAGTYSAVLQYLKAIKEAGTDETEAVAKKLHEMPVEDVFARHGKVGPNGRMIYDMYLMEVKKPEESKAPWDYYKVLATIPGDQAYMTPEESGCPLV…
WP_002965712.1	NL70_12465	ABC transporter permease	396	Extracellular/Membrane	1		0	0.4511	0.5	10.32	1	-0.963115	0	0.201	0	0.416667	membrane [GO:0016020]; transporter activity [GO:0005215]	COG4214	ABC-type xylose transport system, permease component	MSENVIQSGQQSSVGRYLKNNLRESGMLLSLVAIMIFFQIVTGGVLMKPLNLTNLVLQNSYIVIMALGMLLIIVTGHIDLSVGSVCGFIGALAAVMMVKLGIPFPIAAILCLIVGGLIGAIQGFWVAYFNIPSFIVTLAGMLVFKGMMLAVLGGQSVGPFPVVFQKLSSGFIPEVIGTFDGVYLTSLIIGVLLAVFLIWQSMRSRARHIAHEVETEPFGLFVVKCILYFAAIAYLSLLISSHRGMPNVLIIMAVLIAAYAFLTNRTVIGRQIYAVGGNRHAAKLSGVKTERLTFLTFVNMGVLAALAGLVFAARLNTATPKAGIGFELDVIAACFIGGASAYGGVGRVTGAVIGALIMGVMNNGMSILGIGIDYQQVIKGIVLLGAVCIDVYNQKR
WP_002965785.1	NL70_12815	hypothetical protein	218	Periplasmic	0.5		0	0.7166	1	7.92	0.5	-0.519263	0	0.380	0.5	0.416667		COG5618	Predicted periplasmic lipoprotein	MSAQTSQVSAKPTTRPSRAALWSVIAAVVVIGAIGFDTKVVKIGSDADVRQQVFSPAAYGASEFPKVKASIEQRAVDAVEVGNALAADKAAAGKKYGVGSVNPVIPVKFTGTVEERKANYNVVKVDGMPEGMVIRVQTGPAVNGTELRDATGEIQFGQFKNQIEYQNAGAALNNEMKKQVLQGVDVENLNGKTVSVVGVFKVVNPKNWLVTPVELEVK
WP_002965789.1	NL70_12830	D-ribose ABC transporter substrate-binding protein	315	Periplasmic	0.5		0	0.4546	0.5	7.75	0.5	-0.116635	0	0.659	1	0.416667		COG1879	ABC-type sugar transport system, periplasmic component	MFKKGMRVLFAAAAALPLIASTAWAEGLMTIIVNDPSNPYWFTEGEVAKKTAEGLGYKAVVGGHKGDTNTESNLIDTAITNKSVAIILDPANADGSVGAVKRAIAANIPVFLINAEINQEGLAKAQLVSNNAQGAALGATQWVESVGDKGKYVELFGAPSDNNAATRSNGYETVLSQYPDLVRVGKDVANWDRTQGHDKMQALLQANPDIIGVISGNDEMALGAIAALKKAGKLDQVKVGGFDGSPDAIAAIKAGELQYTVLQPVAVFSEAAVKQADNFIKTGKTGVDHEKQLFDCILITKDNVDKYTSPFVLEQ
WP_002965895.1	NL70_13370	ABC transporter permease	289	Extracellular/Membrane	1		0	0.5806	0.5	20.41	1	-0.119942	0	0.269	0	0.416667	membrane [GO:0016020]; transport [GO:0006810]	COG1175	ABC-type sugar transport systems, permease components	MQNRTLPYFLILPSLLLAAVVIFWPVVHLFEIATHDVNRFGQLREFNDGANFTALFATAEFMNALWRTAVWTVAVVGGALVLSIPVAIILNMDFYGRSVARVIIMLPWAVSLTMTAIFWRWALNGESGMLNSALHGLGLIDTNIQWLASAATAFPMQILVGILVTVPFTTTIFLGGLSSIPDDLYEASSLEGASLWQQFREITFPLLKPFVNIAIVLNTIYVFNSFPIIWVMTQGRPANSTDILVTHLYKLAFRLGKFGEASAVSLIMLAILLVFTVIYIRISTRSEQS
WP_002965906.1	NL70_13430	membrane protein	299	Extracellular/Membrane	1		0	0.412	0		0	2.2535	1	0.332	0.5	0.416667	integral component of membrane [GO:0016021]			MSHTTIPTPVLSSQQRWAMIALITSGIAIGSSPIFVRLSEVGPLATGFWRLALAVLPLLLMDGRERHERKDAAPLTLADCLRLALPGFFIAADLGAWHLSLHSTSVANATLLANMAPIFVTIGAWLLFRSRVSSSFIVGLVVAVAGVIVLKGGPGELLHSRSSGDAMALLAAVFYAGYILSVGRLRSRFSTMRIMLWSSAIAAIFSLPVAYFMEGHILPATLYGWLVLAGLAWLTHAAGQSMIAYALAFLPASFSSLTLLLQPVVAAFLAWTILSEPIGLMQAIGGVIVISGILIARRG
WP_002965935.1	NL70_13565	MFS transporter	426	Extracellular/Membrane	1		0	0.4096	0		0	0.545558	1	0.379	0.5	0.416667	integral component of membrane [GO:0016021]; transmembrane transporter activity [GO:0022857]			MTVAEAVAPQANSVRRVLTASMIGTTIEFFDFYIYATAAVIVFPYLFFPASDGNSALLQSFATFAIAFFARPVGAAIFGHFGDKIGRKATLVAALMTMGLSTVAIGFLPTYASIGVAAPLLLALCRLGQGLGLGGEWGGAVLLATENAPEGKRTWYGMFPQLGAPAGFILATGIFLLLAETMTEEQFFAYGWRVPFIASAILVAVGLFIRLRIAETPEFQKAIDKAERVAVPAAQLFRHHKMNLFLGTIGTMATFVLFYLMTVFSLGWGTRALGYSREEFLVLQMIGVIFFGLTIPLSALLSDRYGMRTIMVIVTVLIGLYGFIMAPLFAAGTAGVLGFLIIGFGLMGMTYGPIGAVLAEPFPTSVRYTGASLAFNLAGILGASLAPYIATWLATDYGF…
WP_002965936.1	NL70_13570	hypothetical protein	131	Periplasmic	0.5		0	0.4531	0.5	6.6	0.5	-0.339176	0	0.506	1	0.416667				MSFVKRDIGVRMTARGHAVLRLPSRAVVLLFSLLFLVSAQLCYGMAHDMPPREAAWDCHMNKPQAKMPQPVEHGAKAPNMCVMMACGGIVRPAGGFSTCAPAQDFGLPPLVSALSGSNPYGVLRPPIVLHA
WP_002965954.1	NL70_13655	MFS transporter	469	Extracellular/Membrane	1		0	0.54	0.5		0	1.0264	1	0.211	0	0.416667	integral component of membrane [GO:0016021]; transmembrane transport [GO:0055085]	COG2814	Arabinose efflux permease	MNRIIPLVLAIALFMEQMDSNVISTSLPAIAADIGTSPIALKLALTAYLVALAVFIPVSGWMADRFGAKNVFRAAIAVFVVGSIACAASNSLPAFVIARFLQGMGGAMMTPVGRLVLIRSTPRNELVSAMAWLTIPAMVGPLVGPPVGGFITTFLTWHWIFLINVPIGMIGIWFATHFLPDNEERIIKRLDWPGFFLSGFAMSGVVFGLSVVSLPALPPVIGFATLAVGMLCTVLYVLHARRTPDPLLNLRLFDNQVFRSAVFGGSIFRFGIGAIPFLLPLMFQLGFGLTPFQSGMMTFVSAIGAISMKFGAKRIFTRISFRRALMGGSLISAAFIAVNGTFTPATPYWIIIGFLLVGGFARSLFFTGVNALAFAEIPNEKTSQATPLTAVAQQVSIAI…
WP_002965971.1	NL70_13745	transporter	305	Extracellular/Membrane	1		0	0.3788	0	20.6	1	0.334338	0.5	0.249	0	0.416667	integral component of membrane [GO:0016021]			MLYGILLAFASYAAFAVSDACVKFLDGTLSPYEIAFYGAVLGLLAIPFTQKADDAWLDMFRTGNIKMWLLRTVTAAMGVIGSVAAFTYLSMAEAFALIFLLPAYVTILSVIFLKEQVGWRRWSAVAIGFAGVLVALRPGFRELSIGHLGALAAGMGGATSIIIFRVMGKNEKRISLYTSGLVGPILICGALMAPSYQAPGTMQWVYLAGYGLLAALANIMLMLAAQRPPASAIASPQYSQMIWAILFGYFVFHDHIDMPMLIGIVLITISGLFTFIRERQRGVEGPPAVAAEPTPALVQEKAGYF
WP_002965981.1	NL70_13790	sn-glycerol 3-phosphate ABC transporter permease	293	Extracellular/Membrane	1		0	0.6943	1		0	-0.427282	0	0.318	0.5	0.416667	membrane [GO:0016020]; transport [GO:0006810]	COG1175	ABC-type sugar transport systems, permease components	MQKVTFPNKILPYFLLAPQIVLTVVFFFWPASQAIYQSFMREDAFGLKSTFVELANFTAVLSDPNYLHSVQVTVVFNVLTALLAMGVALLLATAADRVIRGQTFYRTLLIWPYAVAPAVAGMLWLFIFNPAMGTFAYLLRRNGIAWDPLLDGNQAMGLVVVAAAWKQISYNFLFFVAGLQAIPKSLIEAAAIDGARGARRFWTIVFPLLAPTSFFLLVVNTVYAFFDTFGIIHAVTGGGPAKATETLVYKVYNDGFVNLNLGSSSAQSVILMAIVIALTAFQFRFVEKRVHYS
WP_002965989.1	NL70_13830	Leu/Ile/Val-binding protein homolog 6	390	Periplasmic	0.5		0	0.4184	0	11.1	1	-0.184662	0	0.608	1	0.416667	amino acid transport [GO:0006865]	COG0683	ABC-type branched-chain amino acid transport systems, periplasmic component	MKKIALTALAVFSLAASAAYADVVKVGVIGPFSGPFALQGKNFKAGIDAYMAEHGNKVGDDTVEVVYRDVPQADPAQSKALAQELVVKEGVQYLAGFYFTPDAMAVTPILKQGNVPMVVMNAATSSIVTKSPYVVRTSFTTWQTSTPIARVALDKGVKKVISVVSDYGPGVDAENAFKAAFTDAGGEVVEAIRMPLATNDFSPIMQRIKDSGAQGVFAFLPSGPTTFGFMKAYVDNGLKSSGIQLFAPGDLTQESDLPALGENALGVLTTFHYAVSHDSPENRKFVEEARKAIGNPAELSFPSVGAYDGMHVIYKMIEATGGKKDAAKAVEAVKGMEWVSPRGPVSIDPESRHITQNIYLREVAKADDGTYYNKEIQTFEKQGDPGLKAQ
WP_002966024.1	NL70_14015	50S ribosomal protein L33	55	Cytoplasmic	0		0	0.7238	1		0	0.117413	0.5	0.666	1	0.416667	ribosome [GO:0005840]; structural constituent of ribosome [GO:0003735]; translation [GO:0006412]			MAKATTIKIKLLSTADTGFFYVTKKNSRTMTEKMTKTKYDPIARKHVEFKETKIK
WP_002966084.1	NL70_14325	hypothetical protein	181	Periplasmic	0.5		0	0.4098	0	8.14	0.5	0.25088	0.5	0.493	1	0.416667				MTFKPEKAFHAFVALPTVTILLMATTAFAGPVASAPQASETPTGTRVMTAMELYTLYRNKSWQWTDGAGYMTGKDRSFAAWVDGPNGKSWGEGRWVITDTGRMCLKANWYTKKGVFPAETCFEHRIGDGSIYQRREPDGTWYVFRHDPMQDGDEAQKLVSADLVSAHREEMKAALAAIPVK
WP_002966128.1	NL70_14525	cation:proton antiporter	542	Extracellular/Membrane	1		0	0.4891	0.5	9.25	0.5	0.0705295	0.5	0.173	0	0.416667		COG0651	Formate hydrogenlyase subunit 3/Multisubunit Na+/H+ antiporter, MnhD subunit	MDWKTHLVVAPIVLPLVTAAVLLLFDERRRRLKMAISFVSMVCLIALAITLVGMASEKAPEAIVYLIGNWPAPFGIVLVLDRLAALMLVLASLLGLAALSFSFASWHKASPHFHTIFQLLLMGLNGAFLTGDLFNLFVFFEVMLAASYGLALHGSGPARVKAGMHYIAVNLVASSLFLIGVSLIYGVTGTLNMADLAQRISHVAAQDRMLLEAGAAVLGVAFLIKAGMWPLNFWLAPAYTAAAAPVAAVFAIMSKVGIYVLLRLSPLMFGISAGSSYGFGNDWLYFGGMITLAFGLIGVVASQAMGRLASYSILVSSGTLLAAIGSGNTAMTGAALFYMVSSTLAIAAFFLLIELVERGQDAAANVLAVTMEAYGDDEEEEDEEEVGTVLPATLAILGT…
WP_002966193.1	NL70_14855	N-acetylneuraminate epimerase	388	Periplasmic	0.5		0	0.4833	0.5	5.44	0.5	-0.0949524	0	0.573	1	0.416667	periplasmic space [GO:0042597]; racemase and epimerase activity, acting on carbohydrates and derivatives [GO:0016857]	COG3055	Uncharacterized protein conserved in bacteria	MFSLIRAKRLAIGIAALAWSTGAVMASEHWPDLPVGIKNGAAARIGNMAYVGLGSAGTDFYALDLNNPSKGWVKRANFIGPATNGAAMAAAGGKIFAFSGNGKATPDAKSPIIFDTAYVYDPGSDGWSKLDTQTPVGLSGAKAVGLADGRIAIFGGYNKELFDKYLADVGAIDKDKEPEAYRNLVDSYMGMKPEAYRWNDEVLVYDPAGNNWGSLGANPFLPNCDPAMATMGEGDFLLVSGEIKPGLRTPEAKLVKIRDGAAHWQKVSDLPPLSGSEPQEGVAGAYAGKAGDDVLVAGGANFKGAQANAAAGKWFAHDGLAKSWRDDVYAFDGKDWKVAGKLPRGLAYGAAFDAPGGLLVVGGEDRDGKARKEVFLLKWDGKALSVEN
WP_002966226.1	NL70_15005	hypothetical protein	182	Periplasmic	0.5		0	0.5571	0.5	6.8	0.5	-0.756475	0	0.740	1	0.416667		COG3470	Uncharacterized protein probably involved in high-affinity Fe2+ transport	MKNLFRTAALMVPLSLALAYGAQAKEIPIGKPQLLGGMEIAAVYLQPIEMEPEGMMRPAKDSDVHLEADIKAAKDNTNGFAEGDWVPYLVVSYELTHLDNGKVQKGDFMPMVANDGPHYGDNVKLDGPGKYKLKLFVSPPSANQHAHFGRHVDKETGVGPWFKPVTAEYEFVYAGTGKKGAY
WP_002966254.1	NL70_15115	membrane protein	177	Cytoplasmic	0		0	0.626	1	15.73	1	-1.34701	0	0.363	0.5	0.416667		COG4803	Predicted membrane protein	MNDLVFIAFPDEQKAEEVRQRVLELQREYLIELGDAVVVVKDSDGRVKLNQLVNSTAAGAVSGALWGTLIGFIFFMPLVGTALGAATGAIGGKLTDVGIDDNFMKDAASVLQPGSAGLFLLIRKMTTDKVLADLKGIGGTVVRTSLDEKAENALRKAIAEHVVSSATQTAPTGTSGA
WP_002966265.1	NL70_15175	hypothetical protein	130	Periplasmic	0.5		0	0.332	0		0	0.701211	1	0.539	1	0.416667				MGIFDKIKNAIWGEAQAATPTAETPAATPSTPAAPVPAARSAAPASGSVDVGAILDAAVKKSGQALNWKTSIVDLMKALGLDSSLQHRKELAQELGYTGDINDSATMNVWLHKQVIQKLKDSGGKLPAGL
WP_002966273.1	nrdI NL70_15215	protein NrdI	135	Cytoplasmic	0		0	0.6193	1		0	0.0227664	0.5	0.492	1	0.416667		COG1780	Protein involved in ribonucleotide reduction	MSLIVYFSSRSGNTHRFVERLGVRSSRIPLEASGALQVREPFVLVTPTYGGGSTKGAVPNPVIRFLNDADNRALIRGVIAAGNSNFGEAFCIAGNIISAKCGVPYLYRFELLGTAEDVGNVRNGMEQFWTRQTQA
WP_002966298.1	NL70_15345	ABC transporter permease	263	Extracellular/Membrane	1		0	0.4683	0.5	16.08	1	-0.971926	0	0.296	0	0.416667	membrane [GO:0016020]; transport [GO:0006810]	COG0600	ABC-type nitrate/sulfonate/bicarbonate transport system, permease component	MKKPMLFLAQLGIAVAVILVWHLFTATHLFGNPAKAQFFFATPGDVALRTYKWFVDGTIWYHLGITLLEAMLAFAIGAVGGVLIGFWFARKPLLAAIFDPYVKAANSLPRVVLAPIFALWLGLGIWSKVALGVSLVFFIVFFNVYQGVKEVNQTVLSNARMLGMNERQLLRNVYLPSALSWMFSSLHTAVGFAVVGAVVGEYLGSSAGLGYLIHQAEGVFDVTGVFAGMLVLTAFVLLIDWGVSIIEQRLLVWRPKAAGQNGA
WP_002966319.1	NL70_15430	ABC transporter permease	412	Extracellular/Membrane	1		0	0.4908	0.5		0	1.20812	1	0.174	0	0.416667	membrane [GO:0016020]; transporter activity [GO:0005215]	COG4214	ABC-type xylose transport system, permease component	MNDINTLLDRQDVRVRHDKGVSGAIRTFIDRVKSGDLGSLPVIVGLLIIWTVFQTLNPVFLSSNNLVNLLFDCSTIGVISLGIVCVLMLGEIDLSVGSISGLSSAIIGVLWVNNGWPVGVAIIAALCAGALAGFLYALLYNRFSMPSFVSTLAGLLAALGLQLYLLGNTGSINLPYGSWLVSFGQLLVMPRPLSYALALVAGLAIFFTGFRAAQRRRTAGLSAPSAAGIALKALVITLIIGCGVFYLNQSRGVPWMFALFVALVIAMNYALTRTRWGRCVQAVGGNREAARRAGINVNFIYVSAFMACSTLAAAGGIMAAARLASSSQQAGTGDVNLNAIAAAVIGGTSLFGGRGSAWSALLGIIVIQSIASGLTLLDLSSSLRYMITGAVLAIAVIVD…
WP_002966329.1	NL70_15470	farnesyl cysteine carboxyl-methyltransferase	194	Extracellular/Membrane	1		0	0.772	1	7.5	0.5	-1.08224	0	0.195	0	0.416667	integral component of membrane [GO:0016021]; protein C-terminal S-isoprenylcysteine carboxyl O-methyltransferase activity [GO:0004671]	COG2020	Putative protein-S-isoprenylcysteine methyltransferase	MMPLIALIVWSIGLVAWVVIRIPHQRRARKIKVARTARTLADRLALGAATVGLSVVPLVYVATGFPKFADYTFQPWMGWIGTLIELLFLWLFYASHKQLGKNWSVSLDIRREHKLVTDGLYRYVRHPMYLSFWLWAIAQFFLLPNWIAGLAGLLGVAILYFYRIKHEEAMMREAFGSAYDEYSSRIGRIIPKPW
WP_002966348.1	NL70_15560	membrane protein	297	Extracellular/Membrane	1		0	0.2998	0		0	1.52198	1	0.331	0.5	0.416667	integral component of membrane [GO:0016021]			MPIYELAALGAATCWALTGLISAWPAGQLGALTFNRIRQVFVTGLLAVYVLATGAWHQMSAENIWPLLLSGFIGIFVGDTLLFATLNRVGPRRSGILFAMNAPMTAILGWFVLGETLSLAAVAGIAITVFGVSLAIFFGKRRTQQHPWESVKGSLWVGIGLGLLAALGQAVGSIIARPVMETGLDPFVGSLLRVGIAACCLTALAQLPLPAVKPRNPLTFKVAAMTALTGFLSLALGMTMLLFALSGGKAGIVSTISATTPVILLPLLWLRTGECPAAGAWIGAFFVVIGMALIFLR
WP_002966355.1	NL70_12085	two-component system sensor histidine kinase	447	Extracellular/Membrane	1		0	0.6212	1	9.55	0.5	-0.856631	0	0.187	0	0.416667	integral component of membrane [GO:0016021]; intracellular [GO:0005622]; phosphorelay sensor kinase activity [GO:0000155]	COG0642	Signal transduction histidine kinase	MMRPRSLQWRISLWLGLGISMLWAIAALVTASQLSREMNVVFDSALEETAQRILPLAVLDITERESDDEMNQRMATLRKHDEYFTYVVRNTAGEVLLQSHSADLSIFPPFTTMGFQTTPTHRIYFDAALQGAVNIAVAEPLGARRGVAMQVLWRLALPLGLVIPLSLIGVWAIVRVSMAPLWAFRSDIEARGSGDLSPVTVNDLPSEVSPIAQAVNRLMDKLKRALEAERSFTANSAHELRTPIAAALAQTQRLIAETQDKAARDRGEQIEAALHRLSRLSEKLMQLAKAEGGRLHAAEPIDMGVILRMVVRELSQPHGNENRIRLSIPDMAVKIDIDADAFAILARNLIENALKHGPHDEPVEVLLTASGKLVVSNGGPAVPPDILERLSHRFERGAT…
WP_002966445.1	NL70_11665	hypothetical protein	131	Extracellular/Membrane	1		0	0.5543	0.5		0	-0.385354	0	0.508	1	0.416667	integral component of membrane [GO:0016021]; polysaccharide biosynthetic process [GO:0000271]; transport [GO:0006810]			MAPRAMFKRFPIFVGGSAIGAVIDYVVTLSASNYINLYPPVALALAMLISGSVVFFFHIRITFQYSTHKIFRQYALFMGWTCAIYFLRAAMLQICLYAGLPLAVALILAIGLASVINFVISSVIIFAKSPA
WP_002966466.1	NL70_11570	iron ABC transporter substrate-binding protein	367	Periplasmic	0.5		0	0.4866	0.5	6.97	0.5	-0.350023	0	0.555	1	0.416667		COG1840	ABC-type Fe3+ transport system, periplasmic component	MLSYTARLLSLSTAIAVAGVSIATAEPSAELIAAAKAEGELTTIALPHDWCGYGDIIKSFKDKYGIKVNELNPDAGSGDEVEAIKANKNNKGPQAPDVIDVGFAFGTSAKKDGLTQAYKVSTWDEIPDSAKDPEGHWYGDYYGVLAFEVNKDIVKDAPQDWEDLLKSDYANAVALAGDPRVSAQAILGVHAAGIARGAEPGEAAGKKGLEFYKELNANGNFVPVIGKAASLAQGSTPIVIRWDYNSLADRDTLNGNPEVETIIPKSGVIAGVYVQAISAYAPHPNAAKLWMEHIYSDEGQLGYLKGYCHPIRFNAMAKAGKIPQELLDKLPPAAAYEKAIFPTIEQIEAAQATITKDWDSVVGANVQ
WP_002966486.1	NL70_11475	hypothetical protein	69	Extracellular/Membrane	1		0	0.8387	1		0	0.0318163	0.5	0.250	0	0.416667				MILAERKESNPAIAAAIILIGFGVLAYFVPSIMLVLGKHSQIAAIIFPIVFVLGFFAIFWLRSKGQNKN
WP_002966490.1	NL70_11455	molybdate ABC transporter substrate-binding protein	251	Periplasmic	0.5		0	0.2152	0	10.36	1	-1.05887	0	0.456	1	0.416667	outer membrane-bounded periplasmic space [GO:0030288]; molybdate transmembrane-transporting ATPase activity [GO:0015412]	COG0725	ABC-type molybdate transport system, periplasmic component	MKKLIATFLITIAAGAASVAQAAEKVTVFAAASMKDMIEEAARQIKARDGTEVVASFASSSALARQIEQGAPAQIFISADLDWMDYVEKAGLIDKASRKIIAGNALVIAAQKDTPKGDARELLSAGRFAMGDPSNVPAGKYGKAALEKLDIWKEVEKNAVFTENVRVALRYVSLAEVKTAIVYASDRVAAPELVEAYRFPADSHAPILYPAALLKKNESDAARTFLAFLESDAGQAIIKDKGFVGAAEAAE
WP_002966512.1	NL70_11355	type IV secretion system protein virB3	116	Extracellular/Membrane	1		0	0.5403	0.5		0	1.03403	1	0.199	0	0.416667		COG3702	Type IV secretory pathway, VirB3 components	MTTAPQESNARSAGYRGDPIFKGCTRPAMLFGVPVIPLVIVGGSIVLLSVWISMFILPLIVPIVLVMRQITQTDDQMFRLLGLKAQFRLIHFNRTGRFWRASAYSPIAFTKRKRES
WP_002966514.1	NL70_11345	type IV secretion system protein virB5	238	Periplasmic	0.5		0	0.4374	0	8.73	0.5	0.398083	0.5	0.457	1	0.416667				MKKIILSFAFALTVTSTAHAQLPVTDAGSIAQNLANHLEQMVKFAQQIEQLKQQFEQQKMQFDALTGNRGLGDILRDPTLRSYLPHNWRDLYEAVMSGGYLAAAGETANLLRKSQVYDPCASISDKDQRIACEAKVVKPVQDKVMTSKAYDATDKRLQEIESLMQEINKTGDPKAIAELQGRIESENAMIQNEDTRLHLYQQMAEAQDKLLDERQHELDAKDNARRGYPQPKALEAAY
WP_002966516.1	NL70_11335	type IV secretion system lipoprotein virB7	57	Periplasmic	0.5		0	0.3146	0	5.23	0.5	1.07054	1	0.396	0.5	0.416667				MKKVILAFVATAFLAGCTTTGPAVVPVLDGKPRVPVNKSVPAKPPLAQPNPVDTYED
WP_002966540.1	NL70_11230	hypothetical protein	67	Cytoplasmic	0		0	0.6962	1	3.12	0.5	-0.090349	0	0.413	1	0.416667				MYHFRFSGGYKALPTAVPHRGTLVGSIAVATYLVLFALVVLFVVPASQANGPLDGDTQWQGAQAGGK
WP_002966587.1	NL70_11005	ABC transporter permease	160	Extracellular/Membrane	1		0	0.5074	0.5		0	-0.725728	0	0.476	1	0.416667	membrane [GO:0016020]; transporter activity [GO:0005215]	COG0559	Branched-chain amino acid ABC-type transport system, permease components	MNFNVYGITIPLMNLLAFIAAFVVSGFMFFFMMTTKLGRAIRATAQNLTAARLYGVEPRHLYAVTFGIGVAIAGVAGGLYATVNQLNPYIGVPLTAKSFAITIIGGLDNPLGVILGGLILGVIESLTVLYLGDTYRNVVSFSILVLVLIIRPGGLLGKTA
WP_002966632.1	NL70_10790	xylose ABC transporter substrate-binding protein	339	Periplasmic	0.5		0	0.6191	1	7.56	0.5	-0.440773	0	0.351	0.5	0.416667	monosaccharide binding [GO:0048029]; D-xylose transport [GO:0015753]	COG4213	ABC-type xylose transport system, periplasmic component	MKRRNFLAGALVAAALGIGAMGATPAFASPEHPVIGFSIDDLRVERWARDRDYFIAAAEKLGAKVNVQSADGNEEKQVKQVENLISQGVDAIVIVPMNSKVFDAVVADAKASGIKVLSYDRLILNADIDAYISFDNERVGFMQAQAVLKAKPEGNYYLLGGSPTDNNAKLLRAGQEKALKEAVDSGKVKIVGSQWVKEWSPTEALSIMENALTATQNKIDAVVASNDGTAGGAIQALAAQGLAGKTAVSGQDSDLAAVKRLVDGTQTVTVYKPLKLIAEEAAKLTVQMVRDEKPEFNGKINNGSKDVDTLLLTPTAVTKDNIDIYIKDGFYTKEQIEGK
WP_002966641.1	NL70_10750	flagellar hook-length control protein	424	Periplasmic	0.5		0	1.1035	1		0	-0.324265	0	0.447	1	0.416667				MSVDMLLTASGRLASLARNSSTQARVAGDEQDGGSDPATLFGALLEKPHGKVDASGKDEAEAKSDEKEAGDGSGQKPVAVFGLPQNLLSLASALPGQQHGEGGFSVEEKAGNPACAAVSEPGMVDVVDPAGIDKAAAEFAGDDEKRPLRELPRVKAAQTNGDPAIRAGQASGEAALDISGDISGNKLAEGAAADVAGIKAPKPATDHKPAKGMDVRADLLPQQAAAKSTVPAEAKAAAGMPEAARIADIEVVSERSFGTVKTLQIRLDPVELGAVTARIRVAGDSVEVHLVADKSHAAEMLAADRSMIEKALKVAGVGDDTKISVTVADRNAQGAAQHVAAAQNAGQQQASAQQQGHQLAFNMQQQGSQGRGGEAQAQFMSGRSGGEGGRNGGSGQAGR…
WP_002966671.1	NL70_01455	histidine kinase	517	Extracellular/Membrane	1		0	0.4882	0.5	7.43	0.5	0.367942	0.5	0.176	0	0.416667	kinase activity [GO:0016301]	COG0642	Signal transduction histidine kinase	MAVADKTIDTSGTSPQAASPAAADDRTSSTQFTRLRWRNRLSNKLLLLTALAVLIAEVLIFVPSIANMRVRWMNSRLDTVGAVSEVLASSDSMEVPRDIQDKVLLATGTKAIALREAGASRLLALTEMPRKIDKVIDLDNISEAGAIWDTFDTLFNGGNRTLRIYGTVSPSTSPGRIIEIVTSDAPLRHAMLVYARNVALISLIISVIAASLVYLIIHEMLLRPVRIMHRNMIDFATTPDNPALILVPENRKDEFGVAQRQIAHIQSDLQRTLKEQKHLADLGLAVSKINHDMRNILASAQLMSDRLADTNDPMVQRFAPKLIRTLSRAISYSESVIAYGRSQEEPPKPRRVLLRAIITDVQNTLNLSAESGIEFQNLVPENFELDVDSEQLFRVLSNL…
WP_002966681.1	NL70_01575	two-component system sensor histidine kinase	438	Extracellular/Membrane	1		0	0.5257	0.5	13.07	1	-1.12515	0	0.139	0	0.416667	intracellular [GO:0005622]; phosphorelay sensor kinase activity [GO:0000155]	COG5002	Signal transduction histidine kinase	MSEDSGRAGPEARTETSLFEPLLRIKGVLFVSMVLAICVMALDLPFWFRAILLALVVLGAVWAAAGIGNGEDEKVPLREVASREMAAVSGERLADLLTDPMIVFDHTATVRFANVAALEAFQSLQNGTALYLRFRAPEMLALIQGVIADGEPRNIEYFERVPIDRWYKAMVKALRDAEGKPELFVLIFRDQSETRRIDRMRSDFIANASHELRTPLASLRGFIETLQGPARNDAAARDRFLDIMQKQAERMSRLIDDLLSLSRLEMRAHLAVNESVDVAATLAHVADTLTPLAAGLGVTIERHLPEHPVHVMGARDELIQVFQNLVENACKYGQEGKRVIIRLSEEDTGNATEVVASIQDFGPGIAAEHLPRLTERFYRIDVETSRAHKGTGLGLAIVK…
WP_002966709.1	NL70_02540	capsular polysaccharide biosynthesis protein	622	Extracellular/Membrane	1		0	0.3666	0	13.93	1	0.288889	0.5	0.246	0	0.416667		COG1086	Predicted nucleoside-diphosphate sugar epimerases	MSLKYPWQRLALLPRISKQIILVLSDCLLLLASAYLAFVVRFGFVFVPNLAQLFLILIAPLLAIPVFIRFGLYRAIIRYLAERAIWSIFQATAVAALFWVALVFLMELYGSTGLPRSVPLLYWLLSTVFISASRFGAKWLLRTAEHDKRYTSSALIIGIGEPARQLATALRSHSDTLVVGFIDPAGQLAGMDIIGLRVYRTEEIPSLIENYGIKQVVVSEPALEQKERQEFARLLGRLPVNTRILPPIADLTAGKYLVSALRNVEIDDLLGRSPVPPDTTLLREVVEGRRIMITGAGGSIGSQLCLTIAQWNPAAIVLFESSEFALYQIDRQLRQFASCTVVPVLGSVRDRACVEKPIRDHSIDTVYHCAAYKHVPLVERNPLVGIFNNVFGTLEVAEA…
WP_002966712.1	NL70_02590	ABC transporter permease	260	Extracellular/Membrane	1		0	0.5255	0.5		0	1.05207	1	0.187	0	0.416667	membrane [GO:0016020]; transport [GO:0006810]	COG1682	ABC-type polysaccharide/polyol phosphate export systems, permease component	MISYMANVWKVRHFWWHLSMSDLRGRFRRSSLGILWAVIQPLALTLLLSFVFSKLLNQSISAYAPYILSGIIIWEYISFTVVGGSTALVQADAYIKQTRNPLAIYTLRNTVSGLVVLSVASISLFGWVLIMFPENFSLSWLAIPTLPPILALIVWPLATIVGYIGARFRDLPNALALVLQAAWFVSPVYFKESMFRQGGLNAFVDYNPIYHVMQILRAPVLYGEWPTATNYIWCLGVSLLLTCVAVAVGMRAEKRAIFYL
WP_002966727.1	NL70_03060	hypothetical protein	703	Extracellular/Membrane	1		0	0.5217	0.5	10.69	1	-0.0478046	0	0.287	0	0.416667		COG3306	Glycosyltransferase involved in LPS biosynthesis	MILPVFVINMASQPAAYKTVAASIEAYGQGFQLHRIDAVNGHTATQRIGIDDARFDAINGREMLPGEYGCYRSHLKALESFLSDGSPYGLILEDDVVFTETTSARIHDIIKSLPDFDVVKLVNHRSPLFMSLLETDAGDRIGRAIHGPQGSAAAYLVSREGARKLLSALSTMELPWDVAMERFWHHKARLFSSDENILAFSSHSEISNISDQNSGYDEAKHPWYMRLRTSLFRTFDYYVRVHHTLLQPQNPDGSSMKSQSGAYKLPGISLTGELIAAISLLVFMSTVWVETDAYRYIALGFVVAALIRYARTDFWKYEKPMVGWAGLLCVAWTFYVLARFAYIYLFYPEMGTGSAEGIYLFPLFYPTLGFALLLFIRRPFLIAVAFMAISLVILIFGFH…
WP_002966735.1	NL70_03325	amino acid transporter LysE	204	Extracellular/Membrane	1		0	0.599	0.5		0	-0.0166598	0	0.474	1	0.416667	membrane [GO:0016020]; amino acid transport [GO:0006865]	COG1279	Lysine efflux permease	MFPAALSGFLLGASLIIAIGAQNAFILRQGLLRQHVFILCLICALSDALLISAGVAGLGTLIAQSPKLIAFVTLAGAAFLFWYASVAFRRAFHPEAMQVKSNGAVSLKAAAATCLALTFLNPHVYLDTVLLIGSLSARLEGPARAAYGAGAATASCIWFFALSYGARLLQPIFAKPAAWRVLDCIIGVVMALIGLSLSARFFHG
WP_002966763.1	NL70_03735	amidase	433	Periplasmic	0.5		0	0.5643	0.5	9.41	0.5	0.619623	1	0.245	0	0.416667	transferase activity [GO:0016740]	COG2989	Uncharacterized protein conserved in bacteria	MTKTDRPANAFRADRRRFLRSAATAGLSVAASAMVSSAYAQQVLSDVISSPRRGNWDDQFDARATGGRRVATNQPVLSPQTVADIQNAIVQYTDIASRGGWPLVPGNARLQIGVNDPAVQYLRKRLMISGDLPQEAGLSTAFDTYVDAALKRFQARHGLPADGVMGQFTYAAMNVDVNTRLGQLQTNLQRLAPLANDTMQEQRFVMVNIPAARIEAVEGGSVIQRHTAVVGKIDRQTPLLNSKIHEVILNPYWTAPKSIIQKDIIPLMRKDPEYLTKNKIRLYDQSGQEVPPESVDWNTDDAVKLMFRQDPGKINAMSSTKINFHNPYAVYMHDTPQKSYFNKLMRFDSSGCVRVQNVRDLDVWLLKNTLGWDRQNIEATIKSGVNTPIQLADPVPLHF…
WP_002966820.1	NL70_04960	toluene ABC transporter permease	391	Extracellular/Membrane	1		0	0.5049	0.5	14.85	1	-1.6657	0	0.271	0	0.416667	ATP-binding cassette (ABC) transporter complex [GO:0043190]; transport [GO:0006810]	COG0767	ABC-type transport system involved in resistance to organic solvents, permease component	MLTDAADKARATTNAAPKIDVGEQDGMRVIHLSGHWISQSVHLVDDKMRGIEQAGGDKATIIDISGISNLDTAGAWLIERLRQRLAAKHVDVRLKGVHEAWLPLMEEVGNAVERTLDIPRTKSPFFFIAFLNVLGGAVISMFNDFKMAMHILGATIRGAQLKYGRGNGIPIAAIVTQMDRMGVGAIPIVVLMSTIVGAIIAQQGAFQLRYFGAEIFVVDLVGILVLRELGVLLTAIMIAGRSGSAITAEIGSMKMREETDALTVIGLNPVGVLVFPRLVALVVILPLLTILSDLSALVGAAGVSWLYSNISPEAFISRLHDAVALNTYFAGLIKAPFMAMIIGILASVEGMKVGGSAESLGRRVTASVVKAIFVVIVVDGLFAMFYAAINF
WP_002966845.1	NL70_05580	competence protein ComEC	843	Extracellular/Membrane	1		0	0.6402	1		0	0.368868	0.5	0.187	0	0.416667		COG0658	Predicted membrane metal-binding protein	MTGIGEGEKANERALVKALPEDVLRSFLPGKRPWPTDDYLAPAPSPTPLSLFERLYLAARTAYARLASAAEREVGRGLFFVLFPIFMGTGAVVYFTLAFEPSWTPLLAMLVLIAGVRIVARKHFMAAQLLTLALALQLGLVAGKFETERRATPMLGSGVATRIKGRAVALEYQDNGSWRVTLDLLETEKPKLHFAPQRIRISARDIPASTAIGSGLTGFARLRVPSGPVRPGNYDFSFHAYFNGIGANGFFLGTPKTIRVPPPQTLSAEFSEWIATLRVRVSERIQEVIAGEDGNVAAALIAGARGGISEETNKDLRKAGLAHILSISGLHMALAAGVVMLALRSLFALFPGFSMRHPVKKYAAFLSLLSCTFYLAMSGADVAAQRSYVMIAVMLCALF…
WP_002966849.1	NL70_05665	ATP-binding protein	280	Periplasmic	0.5		0	0.6599	1		0	-0.561963	0	0.773	1	0.416667	ATP binding [GO:0005524]			MRFVRIAAAASGATVFMWAGFAGAASAASAVRLVPHRAIYDLTLDRADEKSGISGLTGRMVYEFNGSACEGYTTNFRFVTRVDMDEQPQRVTDQQTTTFEDADGKDFRFVNKTFVDKELVKEVRGDAKLEDGKTVVKLSKPKENTLDLKGTQFPTRHMEELIGKAEAGQKFYQTTLFDASEDADRVVATTVVVGKQQAVPDDETKVMGKFSKDQVWPVTIAYFDDKEQQDGMPIYRINFKLYRNGITRDLTMDYGDFSMRGKLVKLDIYDTGKNKTGCSK
WP_002966912.1	NL70_07335	prolipoprotein diacylglyceryl transferase	281	Extracellular/Membrane	1		0	0.292	0	23.81	1	-0.160964	0	0.343	0.5	0.416667	plasma membrane [GO:0005886]; phosphatidylglycerol-prolipoprotein diacylglyceryl transferase activity [GO:0008961]; lipoprotein biosynthetic process [GO:0042158]; protein lipoylation [GO:0009249]	COG0682	Prolipoprotein diacylglyceryltransferase	MIETLLPASALAFPAIDPVIFRVGPLAVHWYGLGYVVGILFAWWYGKKLLRSHRLWANNQPPMAPEALDDFVIWAALGVVLGGRIGYVLFYNFSYYISNPLAIPALWDGGMSFHGGILGTTLAMILFARSRGILVWSMFDTIAAGVPIGLGVVRVANFINSELWGRVSDVPWAVYFPNGGPLPRHPSQLYEAFLEGLVLFFVLFVLVWGARKLKQPGFVAGAFVTGYGLSRIAVEFFREPDAQIGYLFGGWLTMGMVLSVPMVLLGLWAMWRANRAAARNA
WP_002966941.1	NL70_07970	sensor histidine kinase	480	Cytoplasmic	0		0	0.5378	0.5	11.97	1	0.67022	1	0.174	0	0.416667	kinase activity [GO:0016301]	COG3920	Signal transduction histidine kinase	MPSAWLDQVLKSSVRPIAVIVSLGLVLLSASMTLFLSSSVNNQIVDISHNYALRQQVDKVSRLANNIEMSRRGYLLTLDDNYLDLYRRSILTVDQTLADLVVLTKQNPQQDARVKQIRALVERQQEEVGETVNLAAAGRVNEAVKKVRGDEGKVLMDQLADTVTQFIDAEEQQLAERNERINHMRYWMTATSIVALASAVVLGLLLFTRVQRYARLLFEGQSVLRSEKELLEQRVRERTAELEQERSIAERERKRVEVLLQDTNHRIGNSLATVSSLLGLQMRQTQDENARAALVAARDRVQTVSTAHRRLRLGEDMETARVDEFLQSVIGDIRSAIGHDRDIRFETDFSPLDLKARDVTTIGIVLGELITNAIKHAFPGRKQGRISVSLKPDMENVPV…
WP_002966945.1	NL70_08055	MFS transporter	450	Extracellular/Membrane	1		0	0.5293	0.5		0	0.634531	1	0.271	0	0.416667	integral component of membrane [GO:0016021]; transmembrane transport [GO:0055085]			MASTNLHTGNSPRPLNRQDFRTLGLSALGGALEFYDFIIFVFFASVIGHLFFPPDMPDWLVLIQTFGIFAAGYLVRPVGGIVLAHFGDKFGRKRVFAFSVFLMSISTLAMAALPTYATLGVGAPILLIVFRMLQGASIGGEVPGAWTFVAEHVPANRVGMACGFLCSGLTLGIMIGSLIATAINWIFTPEELSAYAWRIPFFIGGIFGLLAVYLRRWLAETPIFTEMKNSRLLKDKLPLGTVLRNHMHGVVISVLLTWILSAGIVVTTLMTATFLQKLYGYTPLQSLAATSFGTLFLMFGTVSAGAIVDRIGSGRFFAVAGIFFGVATFVFYTYAAVSLPVLFALYAVMGLSVGMVGAAPYVMVRAFPAPVRFSGLSFSYNVSYAVFGGLTPVIVTSLL…
WP_002966950.1	NL70_08195	flagellar motor protein MotA	349	Extracellular/Membrane	1		0	0.4669	0.5		0	0.836305	1	0.091	0	0.416667	membrane [GO:0016020]; protein transporter activity [GO:0008565]			MSDMRESLVRERLDEGRDYDPYRLSSPRVVILSMLIFLIIVAFLAAILMRQIHTFFVTNPGLNGLILGVLLVGILLAFGQVLRLLPEIRWVNSFRDGDREGTARPPVLLAPMRALIGRRQSMALSTSSMRSILDSIATRLDESRDISRYLIGLLVFLGLLGTFWGLLETVGSIGRTIQTLDPNSGSTGDVLDALKAGLQAPLSGMGTAFSSSLFGLSGSLILGFLDLQAGRAQNRFYTELENWLSSVTDLGSDLSGDHHGSTDEIRVLADRLHNLHGDDASTQRTTAALANLAEGIQGLVKSMRNEQQMMRDWVEKQADEQKAIRHSLDRLSKAMGERQHRPERTDKPE
WP_002966952.1	NL70_08235	membrane protein	247	Extracellular/Membrane	1		0	0.4196	0	24.51	1	0.0299059	0.5	0.243	0	0.416667	integral component of membrane [GO:0016021]	COG0861	Membrane protein TerC, possibly involved in tellurium resistance	MDFIAEYLGFLSSPAGWAALVTLVTMEIVLGIDNLIFISILTNKLPAAQQSRARRIGIGAALVLRLALLFTISIIVQLTEPVFTAFGHGFSWRDIILVAGGLFLVWKATKEIHHTVDPDDSKGNIGGKVAELTIGAAIVQILVLDLVFSVDSIITAVGMTDEIAIMIIAVLAAVTVMLLAADSLSRFIAANPTIVMLALGFLLMIGMTLIADGFGYHVPKGYIYAAMGFSALVEALNMLARRKRKAR
WP_002967015.1	NL70_09520	glyceraldehyde-3-phosphate dehydrogenase	359	Extracellular/Membrane	1		0	0.5856	0.5		0	0.293082	0.5	0.314	0.5	0.416667				MDNIFAALGDITPTIDKLDTTQSPPVLYLNIVNGSVVATCAPWDSIRTDQTAFLLLNDVVIDSQPIEAQDPTGPTPRLGKPPQFTIPVANNFSAGNEYNIQIKVTDTVQNIGISQKLTFDVREDSLEKDLKIDITEGAAGYTDDYPYPMPANIAVIQGPPNMQLTARGRGKVRFQDVGGADVCNFYFDENGVAPLVLIRIDKLHVDAVAASIQDQIYITRRGQTDEIFSRPVSFDDYVPVTDPNLSSAIDSVSCNTVGIADGNTICIISIVFNKSYIDTSSDDTIFIVIPDGLSLSKNLFNKNFPIRMAGPNLPTVKIVDYTAEFGVSAEKPGTYKVSFFPSKSALAYFSKDILFKELS
WP_002967026.1	NL70_09755	chromosome partitioning protein ParA	265	Extracellular/Membrane	1		0	0.5599	0.5		0	0.235436	0.5	0.309	0.5	0.416667		COG1192	ATPases involved in chromosome partitioning	MNKMSRIITIANQKGGVGKTTTAINLATALAAIGETVLIVDLDPQGNASTGLGIDRHNRPLSSYDVLTQASSVPEAAMQTDVPNLFIVPSTLDLLGIEMEIAQSADRTRRLRDALRFDSGVSERFTYVLVDCPPSLNLLTLNAMAAADSVLVPLQCEFFALEGLGQLLQTVNQVRSTINPELSIQGIVLTMFDSRNNLATQVVDDVRAFMGEKVYRTVIPRNVRVSEAPSHGKPAILYDLKCAGSQAYLQLASEVIQRERQLQAA
WP_002967036.1	NL70_09875	hypothetical protein	169	Extracellular/Membrane	1		0	0.7347	1	5.82	0.5	-0.793349	0	0.292	0	0.416667				MAQFVVLEPTGAEAFSGEAGTGSPSEKAVFVRDGFSILALVFPFVWLLMQRLWFEAFAVLGITILLGLAGTSLGIDDAVPLLAILVSLFVALEGAGWKIAKLERQGYVQRAVIEAADLDEAEIRYFIGRDGVETASADIPVPQWGQQVSRPAPSTFGATIGFVGHRGEN
WP_002967201.1	NL70_12125	hypothetical protein	414	Extracellular/Membrane	1		0	0.501	0.5	9.3	0.5	0.245853	0.5	0.199	0	0.416667				MSASHSRGSRLPFGFKGLGRVAAFVATGLVAGGWAITALGTLETVIPAFAPVTPVLRRVPLTTPQALAVVDPRIVPSRRVRQGFIDAYTANTAYSNLDWRRSKSAHDEPIIADIGPDAVIEDKPVETALLVELRADRVRRKEPAITVLQAPIAPAAGENVLAYAEMPAASPAVSAFAKIEPLSRAEEADAGENQAGLPSGRAVPVPAMAPDQTMDMAADREAGHDLFLPDDVPLPGAKPALRRSRLHDKTQLAYAPESGATEEPQPGIFSPLLNQAARSRVAVYDISAATVYLPSGEKLEAHSGLGQMRDNPRYVSQKNRGPTPPHTYDLRMREALFHGVQAIRLTPVDGNNRYNRDGLLAHTFMLGRRGDSNGCVVFKDYARFLRAFKRGEVNRMVVV…
WP_002967356.1	NL70_15380	nitrous-oxide reductase	276	Extracellular/Membrane	1		0	0.4827	0.5		0	2.26468	1	0.272	0	0.416667		COG1277	ABC-type transport system involved in multi-copper enzyme maturation, permease component	MNNIAIIATKEIQEGLRNRWVLATTLLLAALALSMTFLGSAPTGSSVAASKLDVVIVSLSSLTIFLIPLIALLISHDAIVGEMERGTLLLLLSYPLSRIQVVLGKFIGQLAILAFATLFGYGVAALALAATGTGVDAASWISFLKLIGSSILLGAVFIAIGFLASTLVRERSTAAGIAIGVWLFFVLIYDAALLALLVFDQGQTIGSAALNALLLLNPADSYRLLNFGTGQAGALTGMGGMAGNATLSAPALALALGLWAVLPLSLSMLVFSRKEL
WP_002967363.1	NL70_15440	ABC transporter substrate-binding protein	350	Periplasmic	0.5		0	0.4471	0	5.53	0.5	0.15417	0.5	0.572	1	0.416667		COG4213	ABC-type xylose transport system, periplasmic component	MKGLKMTGALAGVLMMAATTAHAEVKDAVVGFLMPDQASTRYEERDYPGFAAQMKTLCESCKVLYLNADGDATKQQQQFNSVISQGAKVIVLDAVDTAAAASLVKLAQSQGIKVIAYDRPIPDAKSDFYVSFDNEAIGKSIAESLVKHLKDKGVPTDKGGVLQINGSPTDAAAGLIKNGIHAGLKDSGYKTLAEYDTPEWAPSKAQQWASGQITRFGDQIVGVVAANDGTAGGAIAAMKAAGVDPLPPVTGNDATIAALQLIISGDQYNTINKPSEIVASEAARVAVQLLGDKAPKAETTLYNTPSKLFVPVVVTAENLKAEIIDKKVVPAATLCVDRYAEGCKKLGITN
WP_002967367.1	NL70_15515	cytochrome C	150	Periplasmic	0.5		0	0.4384	0	7.67	0.5	0.313526	0.5	0.553	1	0.416667	electron carrier activity [GO:0009055]; heme binding [GO:0020037]			MAERLTKTGARNVFYGGSIFFFAIFVGLTAHSHYYMKTTSTDESTLTSGVARGKHVWEKNSCINCHTLLGEGAYFAPELGNVWKRWGGDTDPESARETLKAWMAAQPSGIEGRRQMPQFSLSDQELDDLADFLEWTSRIKTQNWPPNDAG
WP_002967368.1	NL70_15525	heme-copper oxidase subunit III	180	Extracellular/Membrane	1		0	0.7216	1		0	-0.959976	0	0.395	0.5	0.416667	membrane [GO:0016020]; cytochrome-c oxidase activity [GO:0004129]; aerobic electron transport chain [GO:0019646]	COG1845	Heme/copper-type cytochrome/quinol oxidase, subunit 3	MLRSEDNAIAALAAGEGQEEEDSLLLWVLVWSELITFAILLVAFMVMSVVDPQGVGLLRAHLSPGLAATNTVILLMSGWQAALAVRRPLLFAALFGFCFVAVKLLEYSHEARFAGNEAAGSFFELYFLITGFHLLHVLFGSVILMLVAWRPSRSNVLLIATLWHAIDLVWLVMFPILYLA
WP_002967687.1	NL70_05365	MarC family transcriptional regulator	209	Extracellular/Membrane	1		0	0.5433	0.5		0	1.53156	1	0.228	0	0.416667	integral component of membrane [GO:0016021]	COG2095	Multiple antibiotic transporter	MGFYDTVFSAFVTLLVTIDLPGLAPLFLAITPGMSRHERGQVALRASIISFIVMALFAIAGAQILGMFGITIGAFRVAGGLLLFWIAFEMIFEKRTERKEKSAEVAITRDHIRNIAAFPLAIPLIAGPGAISAIVLTSESFPSVGSRAALLGVIFVCLLITYFVLLLAERVDRFLGETGRSILTRLLGVILAALAVQFVADGIKTLIIG
WP_002968213.1	NL70_11140	Ni/Fe-hydrogenase B-type cytochrome subunit	269	Extracellular/Membrane	1		0	0.4856	0.5		0	0.136299	0.5	0.342	0.5	0.416667	integral component of membrane [GO:0016021]; electron carrier activity [GO:0009055]; respiratory electron transport chain [GO:0022904]	COG4117	Thiosulfate reductase cytochrome B subunit (membrane anchoring protein)	MGQLIYRQRLLTRLTHWIWAASIFFLLLSGLQIFNAHPTLYLGNESGFEYENAVLSIYAVPGDNGPQGRLDILGKTFDTTGVLGVSGTMETPRRQAFPPALTIPSYRDLATGRVVHFFFAWVLVATLLLWFTSSLFNGHLKDISPSFTDIRSLPRDFVEHLKFRFQHGKSYNPLQKLSYFLVLFGLFPLIVATGLAMSPGADSILPLSEWLGGRQTARTLHFVAMLLLVAFFIVHIAMVLAAGPFNELRSMISGWYRIDRTDEKTEKQS
WP_002968912.1	NL70_10465	peptide ABC transporter	314	Extracellular/Membrane	1		0	0.4593	0.5		0	1.11638	1	0.177	0	0.416667	membrane [GO:0016020]; transport [GO:0006810]	COG0601	ABC-type dipeptide/oligopeptide/nickel transport systems, permease components	MTALILKRVAQAIPVMLIVAILTFLLMKLLPGDPAILIAGDGASPETVERIRVELGLDQPTVVQLGQWLWNLFHFDLGRSFLLSQPVSQAIAERLPVTISLALLAFAITIPVGIIMGVVAAYLRDSWFDTGVMSLALLGVSVPSFWLAILAVILFSVTLGWFPSAGYVPFLDSPLGWLRSLILPASILALFQIGYLARMTRSEMLEVMDQDYIRTARSKGVSEYSVLSTHAFRNALVSVLTVSGYIFSLLIGGSVVIEQIFALPGLGRLLVQAILARDLPVVQGTMLFLGFLFVAINVLVDILYTIADPRVRYD
WP_002969137.1	NL70_06325	membrane protein	112	Extracellular/Membrane	1		0	0.335	0		0	0.166821	0.5	0.516	1	0.416667	integral component of membrane [GO:0016021]	COG2510	Predicted membrane protein	MMASWQFWALMSAVFAALTAIFAKVGIQGINSDFATLVRTFVIIGALCLFLTVTGQWQKPGEISARSWLFLVLSGLATGASWLAYFRALQIGDASRVAPIDKLSVVLVALRV
WP_002969293.1	NL70_12260	6-aminohexanoate-dimer hydrolase	405	Periplasmic	0.5		0	0.3869	0	12.66	1	-0.203104	0	0.515	1	0.416667	hydrolase activity [GO:0016787]	COG1680	Beta-lactamase class C and other penicillin binding proteins	MKRLFRFALYLCVALIIFAGAGTVIFWKKINEYWAVYQYAQVFKPDTINENFRSLYKKYPSVRVPHTGEVSPLPRGEQPLPETYTYKGETRKVADWLERTDTTGFIVLKDGVVVHEQYERGNSETTQSIAMSLSKSFVSFLVGNAVRDGQIKLDQTVDHYAPLLKEGGYKEVTVKNVLQMSSGIGFNENYGDLNSDIVRYIVQMLTGSVDDFTAKLKNEVPQGTINHYVSADTQVLAMVLEGATGVPFQKYFEDKLWSRLGAEADAYWLTDEKGDVVAAGGLNAVLRDYARFGLLYMNEGRNYRGEQLVPAQWVHDSVTPDQPYLMPGRKDALGKIPFGYGYQWWIPVEPEGDFCAVGIYGQFIYVNPAKHVVIAKTSAYPNYNIDGQKVKDESMYVFQ…
WP_002969393.1	NL70_05210	hypothetical protein	336	Extracellular/Membrane	1		0	0.7252	1	9.58	0.5	-0.0314646	0	0.171	0	0.416667				MNNQKPMPRSKPGKRLRDGVVWRAVAATLVASPAFAQGVDPTAGTGLSLPEPKLNLPTINPYASPASPENNPLVRTYELDLKAKLTQEGGDIPAGLVWRVFSPDVGPDGQLPLIASSKGGSASFNLPEGSYLVHVAYGRAGATKRITLSNSARHEIMILDAGGMKLSAVLPGNGKIKDDLLRFSIYADEENSDRSLIVPDVKPNKIIRLNSGTYHVVSNYGTANAIIRADIRVEAGKLTEATVQHRAAEVTLKLVRDHGGEALADTSWSILNASGDVVRESAGAYSSMVLIEGDYVAVAKNKDRIYQRDFKVESGKNEDVEVLANSDSEASDDIVD
WP_002969448.1	NL70_02870	PAS domain-containing sensor histidine kinase	609	Extracellular/Membrane	1		0	0.591	0.5	12.09	1	-0.561945	0	0.196	0	0.416667	intracellular [GO:0005622]; phosphorelay sensor kinase activity [GO:0000155]	COG0642	Signal transduction histidine kinase	MNVIHLKAAQIVRNSLHGLACFHDRFCRRWVATPDAASIRVIGAVFTLPFLLCAAVAASGVAAGLTDFAILAGSFTGVAMIFCALSLMGLRAGILGALNFAAYGAGLATIGAFSNGNAALWLMAAGLPLEIWFASRKPGSTIAGSLAAMAILAFLAVKTGGTISGGSLISGAILLLYAASLVLRGVAVARKPVQISVAAPQVAVAAGDMQFGLDIEGIVSSVDGETAKLLGVQPKMLEGTALIDRVHVADRVQYLSLLADLRAGMATRKVDVRLRSIENGNPVFRAYRFEGAGSDRAITLIGRSLEGEQKLLDEIAMLKAELESERIGKGRLLATVSHELRTPLNSIIGFSDMLTHEIGGKLASDRQREYAGLIHQSGHYLLELVNAVLDNSRLETGTY…
WP_002969473.1	NL70_01955	ATP-binding protein	429	Periplasmic	0.5		0	0.4387	0	10.37	1	-0.13466	0	0.583	1	0.416667	ATP binding [GO:0005524]; hydrolase activity [GO:0016787]	COG3773	Cell wall hydrolyses involved in spore germination	MRLVSLRALFGRSCAAAEPVWHYPVTGYCPEDGRYYGVRAKPRQIPHKQHWLVPFVLAASAYLFNSNAIAFQDMASLVPAADLGTHRWTAFIARAPVGSVHQAEMPFVDATTVTGSIATNGIEVPGIGHVALSGGRKTAKLGVDDPNPDENRINRADKTNRLVSVKPKAPAKAFTAGSMFEKISLISRPPEKIDTRMAFTRKLEGKEIGITMAFHRVKPPKPKAELPTQLAKLINNEQPDVLALGYAPATPDYGKTSPFESILRPDQSEGRFVPPIGDQDHDWAATPLPPSAFSPREQKCLAEAVYYEARGESVKGQVAVAQVVLNRVRNPAYPGSICGVVYQNRDWLNACQFSFACDGQKHRVTEPAQWRMAQQVAKTVSAGQIWLPEVGSATHYHAT…
WP_002969550.1	NL70_05515	methyltransferase	193	Extracellular/Membrane	1		0	0.2206	0		0	0.47477	0.5	0.427	1	0.416667	methyltransferase activity [GO:0008168]			MVDQTLSFYAQNAETYAARSVVNPKLAEFLQHVAPGGFILELGSGSGLDAKFMIENGFKVDPTDGSYELAEEASRLLGQPVRHMYFEDLDAIEQYDGIYASASLLHAKRSVLPEIVKCIHRALKTSGTVWASFKDGSSEGYDQLGRYYNYMQAEELASLWRNCAPWGDLSFSSWQGSGYDGLPTLWHGVTARR
WP_002969680.1	NL70_00460	heme exporter protein CcmC	262	Extracellular/Membrane	1		0	0.5565	0.5		0	0.888511	1	0.256	0	0.416667	membrane [GO:0016020]; heme binding [GO:0020037]; heme transporter activity [GO:0015232]; cytochrome complex assembly [GO:0017004]	COG0755	ABC-type transport system involved in cytochrome c biogenesis, permease component	MMKDAAKTASWLDLANPTCFLAFAGRVVPWLGLASAIFLAVGLYMVFLSPDDYQQGSTVRIMYIHVPFAWLSMMCYSIMAVSSLGTLVWRHPLADVSVRAAAPIGAVFTALALATGSLWGKPMWGTWWVWDARLTSVFVLFLMYLGIIALSRAMDDPARSAKPVAVLTLVGFINVPIIKFSVDWWNTLHQPASVFRLDGPTIDGSMLRPLFVMAIGFTLLFFTLHMMAMRNEIWRRRVASMKKLAARNVDRNRAGQVEEGAL
WP_002969995.1	NL70_04650	FAD-binding monooxygenase	267	Periplasmic	0.5		0	0.3756	0		0	0.920964	1	0.446	1	0.416667	FAD binding [GO:0071949]; monooxygenase activity [GO:0004497]	COG0654	2-polyprenyl-6-methoxyphenol hydroxylase and related FAD-dependent oxidoreductases	MLRILQEGNSQDNLLYGKEVVEISQDAGRVSVALSDNETMETACLIGADGVNSITRTLAFNGNAVRAAALSNFSWRFMAPNPGVDCWSLWVVSKSMILLIPVSEQSVYVWATLTGNRTDSGQVRLSGEHFSDFPSDLRSIIENAVKTPQDVYNSPLQEVRMDRWSAGNVLLLGDAAHATAPVWAQGAALGMEAALTLAKLVSQKVEQTELFDQFEKLHRPRVNHVVAMTDKMSKAAKIPSFAQKLLLPIVGPRNYEATYGPSRDGNF
WP_002970880.1	NL70_09490	membrane protein	231	Periplasmic	0.5		0	0.5578	0.5	9.04	0.5	-0.230398	0	0.482	1	0.416667		COG2834	Outer membrane lipoprotein-sorting protein	MMKRESLPMLFSRFSAFAKAGRVAAVLGMGILGVGVAGAALAPVPVKAQGEDGGIAAAQQIADHFSSARTMTGEFVQFGPRGEQTGGTFYIERPGKIRFNYNNSPIRVISDGDSVVINNRKLDTWDLYPLSKTPLKLLLADRIDLGGGRLQSVKQEPDMTTLVLGDKSVFGDSKITMMFDPKSYDLKQWTITDAQKLDTTVMIFNVRTGVRFTNDMFKIDYQRIAMKRKGQ
WP_002971175.1	NL70_10550	hypothetical protein	551	Extracellular/Membrane	1		0	0.473	0.5		0	-0.221036	0	0.517	1	0.416667				MSGDKFRFPEMGPHAIKPWAVRKGYADEHFLSDYRYQFPREDPALPEVFVYTEKMSYDPGETVEFHGSTTARTWSIQIYRDGHKPQMMDEAFELPGSFTKTSETAFMDGCDWPVLYRWKIPDDARSGFYRVVSTCLRPDGERFVQHHFVVVRPTRKTRSGRILLMFATGTWTAYNDWGGANHYFGTWGPNKNEGSPVLSLKRPWSKGMIWLPKGAGRVTNATWQDMGDATRYPSKEWGYTMGFSQYYSSAGYAQYERHFVTWAEAEGFQIDYITQTDLHYNPSILDDYNCLVTVGHDEYWSWDMRKTVEDFVARGGHLARFGGNFLWQIRLENDGQTQVCWKTKAPTQDPIMQTDQKHLCTANWASGAVNWPGASTVGVNGENGMYGSWGGFSPRGSRG…
WP_002971177.1	NL70_10535	ABC transporter permease	288	Extracellular/Membrane	1		0	0.4531	0.5		0	0.614697	1	0.160	0	0.416667	membrane [GO:0016020]; transport [GO:0006810]	COG1176	ABC-type spermidine/putrescine transport system, permease component I	MLKIFFEPDGRNISKGGMFLLLLPFFSLLLLFFFYPLVNLLSLSVTEPTLSLHNYQRVFSNPVYLTVLGRTVLTAVLVSVIALLMAYPVAWLMAHSSGPKLILITACILLPFWSSVLVRTAAWAVLLQRNGLVNQGLMQTGLIDQPLKLLYTQTAVLIAMTHVLLPFVVLPIYGAIRNVPKDYGRAAAILGAGPMRTFFEVIFPLTLPGVIGGMILTFLTALGYFITPSLLGSPKEMMIATLISQQLRETLDWPFAAALVGVLTVLVTVVTLLFSRVFKFNRMMGCGV
WP_002971488.1	NL70_03625	hypothetical protein	82	Periplasmic	0.5		0	0.8434	1	6.23	0.5	-3.45975	0	0.350	0.5	0.416667				MRKMALGLVALMALSGCTTTEKDVSIGTAGGAIIGGIAGGGRGALIGAGAGALGGLLVRELRGGKCEYRDRHGRIYVARCRR
WP_002971575.1	NL70_02020	Na+/H+ antiporter NhaA	736	Extracellular/Membrane	1		0	0.4567	0.5	11.42	1	-0.565071	0	0.247	0	0.416667	integral component of membrane [GO:0016021]; plasma membrane [GO:0005886]; antiporter activity [GO:0015297]; peptidase activity [GO:0008233]; sodium ion transmembrane transporter activity [GO:0015081]; regulation of pH [GO:0006885]	COG3004	Na+/H+ antiporter	MNHSPQSARPVSIMRRFLDSEAAGGITLMAAAALALIVANSPFAQTYFDALHLYIGPLSLAHWINDALMAIFFLLVGLEIKREMLDGQLASWPNRMLPGIAAAGGVILPAIIFAVLNHDNPAKLRGWAVPSATDIAFALGVLSLLGSRAPSSLKVFLATLAILDDLAAVVIIAIFYTAEISMPYLGAAFITAAVLFVMNRMGVVKLLPYLISAVILWFFVFNSGVHATVAGVVAALMIPLKPAPGRPDDMTSPLHKLEHALAKPVAFIVVPIFGFANAGISFKGLEASVLGDTLTLGILLGLFLGKQFGVFGAAWLAIKTGLAEKPMGASWVQLYGVAILCGIGFTMSIFIGLLSFPSDLMQTETKIGVLSGSALSAICGYLLLRAARPDQSAANPLWK…
WP_002972316.1	NL70_08320	MFS transporter	219	Extracellular/Membrane	1		0	0.3337	0		0	0.689776	1	0.332	0.5	0.416667	integral component of membrane [GO:0016021]; transmembrane transport [GO:0055085]			MLYRNSPAAFVGCILIGIANGAWGTLGAVFGAKSGISTTEIALMVSVTIAAGALMQIPVGRISDLVDRRFVLASVASLAALVGLTIFSLAPESGTVIIAMTGCYGALAYALYPVAVAHANDHATAESFVKVSSGLLLLYGFGTMLGPLLAAAAMDIFWPSGLFAVTALAHISITAYALFRSRRRASVPKEEKDQFKSMPSERGATPEAMNLDPRAEPEG
WP_005976989.1	NL70_15225	ABC transporter permease	480	Extracellular/Membrane	1		0	0.5187	0.5	14.99	1	-0.180919	0	0.201	0	0.416667		COG2814	Arabinose efflux permease	MIFSVAAGALADNFDRRRIMLVAQILLLGISVILAACAYFNVLTPWMLLSFTFLIGCGGALHNPSWQASMGDIVPRHDLPAAVALNSMSFNLMRSIGPAIGGLIVAAAGAAFAFIFNAFSYCALILALWQWKPQTAKSTLPREKFGGAMVAGLRYVSMSPNLLKVMFRGFLFGLSAIVILALLPLVARDLVKGTALTYGIMLGFFGLGAIGGAILSARLRELMGNEWLVRGSFVAFAASCVLLSLSRQMWLSCLFLLPAGVAWVLALSLFNVTVQLSTPRWVVGRALALYQTATFGGMAAGSWLWGALADTFGVPNALLVSAAVLLFGALIGLLLPQPEFESLNLDPLNRFSEPQLRLDLRSRSGPIMIMVDYKIAQDDVPAFLAAMTLRRRIRIRDGA…
WP_006084461.1	NL70_14915	hypothetical protein	399	Extracellular/Membrane	1		0	0.5528	0.5		0	-0.815668	0	0.430	1	0.416667	amino acid transport [GO:0006865]	COG0683	ABC-type branched-chain amino acid transport systems, periplasmic component	MEKHLIALSVAALQAGAAPASADIKMGSLYPFSGPLALLGDESARGLEIAVEEINAKGGVQGEKIVLVRGDAVDNNQAIGEARRLISVENVAGIFGSFSSGRAVAASQVSELAGVPYFELGAVADEITDRGLENVYRANPYARDFAQMIVEMLQKKIAPKLGRDSKDLKIAVIYEDSSYGTSVAKHEETFLKEAGLNMVLSQSYPGNTVDMSSLVLDLKSAGADVVLQTSYQSDSVLFLQQANEGGYKPSAIVGAGGGYSLQPTADAVGHDVIEAAYDVDFTQFAVNTSFTPGLEEFVEAYKKKYGETPRSGHSLTNYVGAKVILEALNKVKGFDAAAVKQALSAVDIEAGKTAMGYGFKFDQNNQNERASMMGMQWQDGKLVTVYPDAAAISEIRLPQ
WP_006210305.1	NL70_15095	chaperone-like protein hdeA	114	Periplasmic	0.5		0	0.5706	0.5	4.24	0.5	-2.16312	0	0.520	1	0.416667	outer membrane-bounded periplasmic space [GO:0030288]; cellular response to acidic pH [GO:0071468]; cellular response to stress [GO:0033554]			MIKALFNKNTALAAVAILALSGGAMAESAKTHKTDMAKKKVSELTCEDFNGLEESFKPTVVGWVVGFNKKGKEEDAVIDVDGIETVTPAIIEACKQEPKVSFWKKAEAELKKVF
WP_011265339.1	NL70_04240	exoR, exopolysacchride production negative regulator	267	Periplasmic	0.5		0	0.5798	0.5	11.59	1	-0.292143	0	0.355	0.5	0.416667		COG0790	FOG: TPR repeat, SEL1 subfamily	MRSRSFSCSAIAMALGLVLTLALACHSTFAFDLNDDSEKSRSPFELFKFGFSAYKNGHKDEAIKALRYAAERGHQGAKWKLARMYAEGDGVAEDDYEAYKIFEKIVRDGSEPGSENAPYVADALVALAGYVKNGIPGSPVQANPNMARELYVQAAANFGDSIAQFELGKMLLDGEGGERNAVQAARWFQLAARKGNTGAQAMLGNMLFQAGKTVRGLAMLTAAFERCPAEDCTWIRDMQEQAFSIAGEADRRNAIALASDYAVKGSY
WP_016769670.1	NL70_06400	hypothetical protein	96	Extracellular/Membrane	1		0	0.3739	0		0	0.192301	0.5	0.583	1	0.416667				MNGIDVFSLGKPFLDAAVILTFSMGGAYAAKLSNNDSGPQTIVVTEGASKREMIVAAGETVNFCPSGCFVTFPNGDRAALIGSETISINGGKATVK
WP_016769713.1	NL70_12355	ABC transporter permease	295	Extracellular/Membrane	1		0	0.3569	0	26.5	1	0.194776	0.5	0.257	0	0.416667	membrane [GO:0016020]; transporter activity [GO:0005215]	COG0559	Branched-chain amino acid ABC-type transport system, permease components	MVMIFGIPLQALLGQLLVGLINGSFYAMLSLGLAIIFGLLRIINFAHGAQYMLGAFVGYLLLSWLGISYWPALVLAPLIVGLGGAIIERVALSRLYNLDPLYGLLFTFGLALVIEGTFRYYYGAAGQPYAVPPSLAGGRNLGFMFLPNYRAWVVVASLFVCLGTWLLIEKTKLGAYLLAATENPTLVKAFGINVPLLLTFTYALGSALAGLAGIMAAPIYQVSPLMGSNIIIVVFAVVVVGGMGSILGAIITGYVLGIAEGLTKVFYPEASSIVVFVIMAIVLLVRPAGLFGKEA
WP_054173959.1	NL70_02315	4-amino-4-deoxychorismate lyase	412	Periplasmic	0.5		0	0.4527	0.5	11.17	1	-0.214573	0	0.346	0.5	0.416667	lyase activity [GO:0016829]; nucleic acid binding [GO:0003676]	COG1559	Predicted periplasmic solute-binding protein	MNSEEKPGTNPAEQQSVSEPQNEAVPTAPEKAAEPKPFVPKSASEALRPEPGTPPPRNRSRHARSQIVVFMNFMLSLVVLVLLGASALFYFGKLQFDAQGPLTAETTFLVKRGAGIAEVSNGLESRDIVSDARIFRYGMRTLGHENDLKAGEYAIPVGASMRDVMNILISGKSIMYPFTVPEGLTVKQVFDRIAADPILIGDMPKEMPPEGSLFTDTLNFTRGTTRSEIIDRMIASQKKLVDDLWAKRRPALPVRDKNEFVTLASIVEKETGIASERPHVASVFVNRLNKGMRLQSDPTIIYGLFGGAGKPSDRPIFKSDIEKPTPYNTYIINGLPPTPIANPGKAALAAVANPLQTDDLYFVADGTGGHVFSATLKGHNDNVRKWRAAEQQKNIGQQK…
WP_054173960.1	NL70_02410	diguanylate cyclase	964	Extracellular/Membrane	1		0	0.3719	0	10.3	1	0.236981	0.5	0.120	0	0.416667	intracellular [GO:0005622]; phosphorelay sensor kinase activity [GO:0000155]	COG5001	Predicted signal transduction protein containing a membrane domain, an EAL and a GGDEF domain	MRGFSKNCFEAGARFFALFVFLTLSAVHASAIEPIKISKEDTALDLSRAVELLRNKGESVQVSTMPGPDGIVRRIEVQSDQNANASGDWAAFSIANPTDEQIDRLIVAPHFRLVGSGVIWPDLGSPRIASITPSEGFALDRQPSADADVFRITLNPGSVITFVAELSSHNLPQLYLWEPEAYKDMVNSYTLYRGILLGISGLLALFLTILFVVKGTSLFPATAALAWAVLAYICVDFGFWNKLMQITPGNEQIWRAGTEVALAASLVIFLFTYLNLNRWHDHFSYGAVTWILGLLALAGVAVFDPPVASGIARISLALTVFSGVAIIGYLAVKGYDRAVMLIPAWLLTLIWLIGAWMAVSGHLDNDIVQSALGGGLVLIVLLIGFTVMQHAFAGGGLQQ…
WP_054173995.1	NL70_14270	hypothetical protein	135	Cytoplasmic	0		0	0.2902	0	8.33	0.5	0.661871	1	0.447	1	0.416667				MSNIETIFSSGLDQLMTFSIGASAGIVGLALAKRGVEYAKSFVGFSDPFSYVHSIDGVESGDFDGFSLRYNGMYFEDESELNDYLLDQNDPDREANWQGYLRDIGYYESSGVDSYIREALANDSASAYDDHEQSF
WP_054174002.1	NL70_15635	multidrug MFS transporter	459	Extracellular/Membrane	1		0	0.5839	0.5		0	2.39238	1	0.231	0	0.416667	integral component of membrane [GO:0016021]; transmembrane transport [GO:0055085]	COG2814	Arabinose efflux permease	MKHKTAIQQGVSLAPDGLPRPRIYWAWATLMVGLTLAVIDGTIANVALPPIAADFSAGPAASIWIVNGYQLAIVITMLPLAALGEIYGYRRVYVAGVALFTIASIGCVFSRSLEALTLARIIQGLGAAGLMSVNTALLRYTVPQAKFGTAIGLNALFVAVSSTIGPSLAGVMLSSLSWPWLFVINIPLGIAAVLMGLRSLPDNDRSARKFDVVSAILCAVTFGLLITTIDSAGNKIGSLAVMLQALCCLLAGIWLTRRSFHMSDPLLPLDLLRIPVFTLSICTSIMSFLAQMMAFISLPFLFQTVFGFRPIEVGFLMMPWPIALALVAPLSGKLSDKYSPAILGLLGLITLSVGLALVGLLPGHPTIPDICWRMAICGIGFGLFQAPNNRMMITSTPRA…
WP_002970554.1	NL70_12560	acriflavin resistance protein	390	Extracellular/Membrane	1	68.6	0	0.535	0.5		0	0.479509	0.5	0.297	0	0.416667	membrane [GO:0016020]; transmembrane transport [GO:0055085]	COG0845	Membrane-fusion protein	MAVISFPETIRGEWGRVAMQRAARTGKYLILGAFAGLATCIQILSAGSPAYADSLNVVPVAVREAKLVDYQPKLTLSGAVAARSLVNVSFRVNGQVVERLVDIGQHVEKGQLLARIDDVEQRANMRVAQASMDAAEAQLVQADANFKRQQALLKQGFTTRSQYDQADQALRTAQSALSSAQSQLGNARDELSYTELHAPVSGVVTARNIETGQVVQAAQTAFSIAEDGSRDAIFDVQETLVNHARIGMGVTVALLADPSIEAEGNIRELSPVVDAQTGTVRVKVGIAQATAQMALGAIVTGTVHMDARQVIVLPWSAMTSEAGRTAVWRVDRDTHVATLVPIKVLAYEKERVIVESGLNNGELIVTKGAQMLRSGEPVEIMQGPEGAGSQ
WP_002967221.1	NL70_12565	hemolysin secretion protein D	339	Cytoplasmic	0	49.3	0	0.7272	1	8.62	0.5	-0.738172	0	0.310	0.5	0.416667	membrane [GO:0016020]; transmembrane transport [GO:0055085]	COG0845	Membrane-fusion protein	MKIHMNPMFRAAGCAVLFGALTVLAACGKEDEKAQEAAPIRPVLYTIVEPKPVAQTGFAGTVEPRYSTDLAFRVLGRVIARPVKVGDLVKKGEMVAMLDPSALDLAVQSARADLASAEAQYANASASEERQRILLRGNNVSQADYDAARQARDSAEAGLEKAQAGLRKAEDQRGYAVLRPDVREAVVDIPDSMTEYFKPGTPFNVQLQADPSVKGTGSVREVAPQADAQTRTRRVRIALDNPPEGFRLGATIQAARSTPETGFVSLPMPSLLEQDGKTSIWVIDPGTQTVSLHDVRVIERKGASFVAGGVEAGSYVAIAGVHELKAGQKVRLDEKGSGL
WP_002965089.1	NL70_09590	molecular chaperone DnaJ	209	Periplasmic	0.5	42.4	0	0.7106	1		0	-0.46648	0	0.328	0.5	0.416667				MTLNSKYFDSIRIRPKKTTEAKSSAPCCQWDGCDKPGTHRAPVGRMREGEYLHFCIDHVREYNKNFNYFSGLSDGDIAKFQKDAITGHRPTWSTAANSTAKVRTSPDMAKMRSGSASYHNRIRDPFNLFKEAKGHAPGQKAQRKPRTLELKALATLGLDANSTGDKIKARYKELVKLHHPDANGGDRGSEERFRDVIQAYQLLKQAGFC
WP_002964762.1	NL70_08005	cell envelope biogenesis protein TonB	283	Periplasmic	0.5	41.6	0	0.6945	1		0	-1.21237	0	0.362	0.5	0.416667	transport [GO:0006810]	COG0810	Periplasmic protein TonB, links inner and outer membranes	MNAPAPVHPPVKVARTDSYDHSFWRDAGRWLGAGVLVLLVHAAGAYVIHMAQEDNQPEGTEVAAMVVELVPDLVAPAEERVSEEVQPETTTEQPEEVQPEPEPEPQPEAKAEPQQVQEPEEVIPDVVEAQKPEPKKVEKLKPQKPKPEKVKPKKAEKAAETREASAPRVDADNGAKVAASKRGETSASAGVIWAKWTSRLQSHMARNARFLQGKSRNTRGEAHVAFVIDPSGNVLSARIAVSSGDPAVDQLALEAARRASPVPAPPAAIAKARMPITMPLLFK
WP_002963464.1	NL70_01580	GcrA cell cycle regulator	180	Periplasmic	0.5	37.7	0	0.5636	0.5		0	0.775032	1	0.275	0	0.416667		COG5352	Uncharacterized protein conserved in bacteria	MNWTDERVELLKKLWSEGLSASQIAAQLGGVSRNAVIGKVHRLKLSGRGKTTTAAPRSKKVNTPAAAPRPAVQNNNSGTHTTTMRTATVTKTVGATALQMEYATEVVAETVIKPASDVVVPISRHLTLLQLSERTCKWPIGDPLNEDFHFCGNESGEASPYCSYHSRLAFQPTAERRRAR
WP_002965946.1	NL70_13625	6,7-dimethyl-8-ribityllumazine synthase 2	158	Cytoplasmic	0	322	1	0.5272	0.5		0	-2.52334	0	0.353	0.5	0.333333	riboflavin synthase complex [GO:0009349]; 6,7-dimethyl-8-ribityllumazine synthase activity [GO:0000906]; riboflavin biosynthetic process [GO:0009231]	COG0054	Riboflavin synthase beta-chain	MNQSCPNKTSFKIAFIQARWHADIVDEARKSFVAELAAKTGGSVEVEIFDVPGAYEIPLHAKTLARTGRYAAIVGAAFVIDGGIYRHDFVATAVINGMMQVQLETEVPVLSVVLTPHHFHESKEHHDFFHAHFKVKGVEAAHAALQIVSERSRIAALV
WP_002963460.1	NL70_01565	N-acetylglucosaminyltransferase	630	Extracellular/Membrane	1		0	0.3724	0	10.89	1	-0.825652	0	0.187	0	0.333333	transferase activity, transferring glycosyl groups [GO:0016757]	COG1215	Glycosyltransferases, probably involved in cell wall biogenesis	MKVGSNLVDLEICSAISARLKRCGMPQDRIENAFSAAHLHGTGFFEEAVHQPGVTERMVYEAIADYLQLPYTEEILPSRIFVSGDENICFAHIRQVMVIGRDGISYLYIAPGERRIARLREHLKAAPQLRERIRICTPSVLKSILRQRHQRDLVMRAHAMTPQLFSAARVLDTPQAFVIAMAVYAFLGCIVNWPMKTMLALHVAMSLFFFGCVLIRLFAAASGKRLQFTEIAPFKPRDLPVYSILVPLYREKDVVAQLIAALNRLNWPRSKLDIKLVCEKDDYETIAAIRCNTMPSNFELVLVPPGGPRTKPKALNYALQFARGEIVAVFDAEDRPHPDQLLEAWQAFRRGGSKLACVQAPLIIGNFRRNLLTRMFAFEYAVLFRGLLPWLARRGLVIP…
WP_002963473.1	NL70_01630	alkaline phosphatase	160	Periplasmic	0.5		0	0.338	0	6.45	0.5	-0.279512	0	0.467	1	0.333333		COG2340	Uncharacterized protein with SCP/PR1 domains	MQQKHGIRLSRRGFLMLAGGAMALSALPVDWAQAAGNNDPTAIFNAIRKANGLPLMATDSRLEQAALYQARRMASYGKIGHSVGWGNGFVSRLKQAGIRGPAAENVAVGQPDTQAVFDAWMKSPGHRKNMLDPTFAHYGLAWATPESNPRRIYWAMMLGL
WP_002963483.1	NL70_01670	large-conductance mechanosensitive channel	138	Extracellular/Membrane	1		0	0.3867	0	16.2	1	-0.846818	0	0.239	0	0.333333	integral component of membrane [GO:0016021]; plasma membrane [GO:0005886]; ion channel activity [GO:0005216]	COG1970	Large-conductance mechanosensitive channel	MLKEFQEFALKGNMVDLAIGVIIGGAFGGLVNSIVNDIIMPIIGLITGGIDFSNMFIQLAGDPKTTLAAAREAGATIAYGNFITLLINFLIIAWVLFLVVKLMNRLKKREEAKPAPAAPSEEVLLTEIRDILAKQQKA
WP_002963523.1	NL70_01860	nitrogen fixation protein fixG	516	Extracellular/Membrane	1		0	0.5507	0.5	9.09	0.5	-0.439468	0	0.103	0	0.333333	integral component of membrane [GO:0016021]	COG0348	Polyferredoxin	MSDDVERIDVQAVNSPKTRQSLYASRVKIFPKRVQGTFRRFKWIVMFITLGIYYLTPWLRWDRGAYAPDQAVLIDLANRRFYFFFIEIWPQEFYYVAGLLIMAGLGLFLVTSVAGRAWCGYTCPQTVWVDLFLVVERAVEGDRNARMKLDKAPWTFDKVWKRLAKHSIWIVIGVLTGGAWIFYFADAPTLLKDFVTGHAAPVAYFTVAILTATTYIFGGLIREQVCTYMCPWPRIQAAMLDENSLTVTYNDWRGEPRSRHSKKAIAAGETVGDCVDCNACVAACPMGIDIRDGQQLECITCALCIDACDSVMDKIGKPRGLISYATLADYDANMALATNNGIAPTDPARVYEAPNKFSDKVQNLSWKKVLRPRSMFYFAIWALIGVVLIVSLSTRQRIG…
WP_002963527.1	NL70_01880	cytochrome c oxidase, cbb3-type subunit I	541	Extracellular/Membrane	1		0	0.4921	0.5		0	-0.02896	0	0.311	0.5	0.333333	integral component of membrane [GO:0016021]; plasma membrane respiratory chain complex IV [GO:0045278]; cytochrome-c oxidase activity [GO:0004129]; heme binding [GO:0020037]; iron ion binding [GO:0005506]; aerobic respiration [GO:0009060]	COG3278	Cbb3-type cytochrome oxidase, subunit 1	MNYAAGTVLSGLGALFAVLLAGFSHDELFRTHMWILFATLAIFTILLMRNADYGLTPKKVDQSTYMDGPIRYGVIATVFWGVVGFLVGVLIAAQLAFPDLNLQPYFNFGRLRPVHTSAVIFAFGGNALICSSFYVVQRTCRARLFGGDLAWFVFWGYQLFIVMAATGYLLGITQSREYAEPEWYVDIWLTIVWVAYLVVFMGTLLRRKEPHIYVANWFYLSFIITIAMLHIINNLAIPVSFLGVKSYSAFAGVQDAVTQWWYGHNAVAFFLTVPFLAMMYYFVPKQANRPVYSYRLSIVHFWSIIFLYIWAGPHHLHYTAVPDWAQTLGMVFSIMLWMPSWGGMINGLMTLSGAWDKVRTDPIIRLMVAAIAFYGMATFEGPMLSIKAVNSLSHYTDWT…
WP_002963534.1	NL70_01920	membrane protein	347	Extracellular/Membrane	1		0	0.3137	0	14.91	1	-0.296264	0	0.280	0	0.333333		COG4129	Predicted membrane protein	MQQGVTNILQHWLASWRDSLMACVAGSLAWLICEELLGQPKPIFAMVTGVACLAPNLPNHGKQAIRVVLGVTAGVIVAELSLFLPQTVSVLHTGMVAFIAMVLATTFGTAPAIPIQAGVSAILVLAMGPQEAGLSRLTDVLVGAGVGLLFSQILLTPDPVRVIDRAVRGLLEPIASGLKKSAAVLKDDNPEEANTTITQFIEAHRALVALSDGLALVRSDARWSLRGRLVASEITDMASRYERRGIRLYAAALLFGEALGNALRKKETEPPAWLMESLQIVIANCSMEPGREPHRIPPIPKDLPFGWRECVLRLEGVQDTLLHFLNSDQPDSVLVPKCEAKPQVDAV
WP_002963560.1	NL70_02040	hypothetical protein	621	Periplasmic	0.5		0	0.436	0	11.33	1	-0.599184	0	0.324	0.5	0.333333		COG4785	Lipoprotein NlpI, contains TPR repeats	MRLGSKHRPLYGLLLSLLAGIAISTSGALAKTTPDPVRAQVRAGSFAGAYLAGRTAESDDNLSAAVDFYRQAMAFDPNNSQIKQDLMLVLLTEGRFKDALPLAHELQNVTAIERFSRLALAIDAINRQQYRKVGPLLMFSLQSDMDRLLINLMNAWVKVGQGNPKEALADVQKMDGPEWYDLFRTYNAALIADLAGRKQEARDYYQQAIDDRRGGSAAPDTYERVVMAFAAFKLRQGDRAGAIKTLKDAEELLNGRMTITEMREKIEAGHKYGRLVKTAQDGAAETLYTLGTAINRSGAEAFAKLYLQMSLPLRPDNDATLYQLGDISAKLHEPQKAVEYYGRVPEQSPYRRDAEMQRALNLAENDQSAEAIKQLKVLLGRDKSDMRTYLALGGVYAQD…
WP_002963660.1	NL70_02500	polysaccharide deacetylase	272	Periplasmic	0.5		0	0.5943	0.5	5.33	0.5	-0.838221	0	0.310	0.5	0.333333	hydrolase activity, acting on carbon-nitrogen (but not peptide) bonds [GO:0016810]; carbohydrate metabolic process [GO:0005975]	COG0726	Predicted xylanase/chitin deacetylase	MFQKFSAAGAALLFTVGIACANDMASKEHGSETVTIVEPQLHIKPGGAAAPQVALTLDACMGKTDHRILDVLVKDRIPATIFVTGRWIKQNAEAVAVLKAHPDLFDVENHGAMHVPAITNMPLMYGIKTAGSLDAVRKEIEGGAEAITAEGMPKPLWYRDATARYSTDAVQLATSMGYKIAGYSLNGDMGASLPAETVERRIAGAHDGDVIISHINQPTRSSGEGVAKGILALKAKGMKFVRLKVVQTTMELNPVPDTIFLSTPLLRKNRKW
WP_002963693.1	NL70_02700	ABC transporter permease	333	Extracellular/Membrane	1		0	0.4004	0	13.35	1	-0.0903379	0	0.259	0	0.333333	membrane [GO:0016020]; transporter activity [GO:0005215]	COG1172	Ribose/xylose/arabinose/galactoside ABC-type transport systems, permease components	MTEVATDKGRVAKTSRDWDLRAVAPFVALLLLLILGTIANPNFISIDNLLNVATRSAFIAIIALGATYVISSGGLDLSVGAMVAFVASIMILFMNSGMIADPVLMLIAAVMLALVVGAACGILNGIITTVGGIEPFIATLGTMGIYRGLTTWLSQGGAITLRNPEIQSLYRPAYFGSVLGVPVPVIVIFVTAALAAFVLYRTRYGRHIIAVGSNEDVARYSGISVKKVRTIAFVIQGLCVAVAVLLYVPRLGSTSATTGLMWELQAITAVVVGGTALRGGVGRIWGTICGAFILEIIGNIMLLSSFVSEYLLGAIQGAIIIIAMLVQRSLSRR
WP_002963744.1	NL70_02955	hypothetical protein	113	Cytoplasmic	0		0	0.6191	1		0	0.501093	1	0.153	0	0.333333				MMMANRHRGEVAARLDGRDWTLCLTLGALAELESVFETDNLSALVARFSSGRLSARDMQRIICAGLRGDGHTVSEEDVADMRAEGGVAGFAHIVSSLLTVTFGTSEKDSAPNP
WP_002963822.1	NL70_03345	permease	306	Extracellular/Membrane	1		0	0.4997	0.5		0	0.305134	0.5	0.299	0	0.333333	integral component of plasma membrane [GO:0005887]; transporter activity [GO:0005215]	COG2962	Predicted permeases	MADHAISDTRLSDGSRGFLMALGAYGLWGALPFYLKALSHVPAMEVVSHRVIWSVPVALVLLILLGQFRGILSAVRQPRMLAMAALTAALVTMNWSVYVWAVAHDQVMGAALGYYINPLFNVVLGRLFLGERLTKTQYVAVGLAFVAVVLLTINAGGLPWVSLALPISFGLYGFFRKSLPMPPLQGFTLEVLILCIPALAYVAWLAATGQDHFVTGPVSNITLLLLAGPFTAIPLILYVGGAKLLRYATLGLMQYMTPTMLFFFAIFIFHEPFSTAQLAAFVLIWAGLALYTWSSLSQHGRNRAQA
WP_002963898.1	NL70_03725	hypothetical protein	144	Extracellular/Membrane	1		0	0.6591	1		0	-0.968223	0	0.165	0	0.333333				MHMNELCQHIQPSGTEWAFTWFMRLLALAALASGVFYWIRLIGIHPGLLWRFDLMPGLWQTAVVALAVLMPVASTGLWMRAPWGPVLWFVAAMGEIAIYSVFARHFEYRPITVAFDVLCILVYIVFRVLLFLEKRRQARASLPL
WP_002963927.1	NL70_03870	phenylacetic acid degradation protein	148	Cytoplasmic	0		0	0.6094	1		0	-0.642892	0	0.442	1	0.333333		COG2050	Uncharacterized protein, possibly involved in aromatic compounds catabolism	MNINTAHRTNTSPVMTIEDLQAFMKREFPQLGEAFEIVTVDEGSATMRLHADAQHLRPGGTVSGPSLFALADVAAYAAILAHIGPVALAVTTNLNINFLRKPSPGTVEAVAHLLKLGKRLAVLDISLTDGANGELVAHATATYSIPPR
WP_002963934.1	NL70_03900	hypothetical protein	133	Periplasmic	0.5		0	0.3941	0	10.69	1	0.443782	0.5	0.295	0	0.333333				MKKLFILAAGMMLAGCITDAGKLEDRIAAQRAPSPAIKQLIINEARNILLDPYSVRDVSISSLIPNLKSSNNDGFICVRFNAKNSYGAYTGLKTVGTNVISGRLLGYFTNPAICAYPTVKWHPLPEVSQLRKL
WP_002963973.1	NL70_04100	phosphoribosylformylglycinamidine synthase	80	Cytoplasmic	0		0	0.7156	1		0	-2.97627	0	0.463	1	0.333333	cytoplasm [GO:0005737]; ATP binding [GO:0005524]; phosphoribosylformylglycinamidine synthase activity [GO:0004642]; 'de novo' IMP biosynthetic process [GO:0006189]	COG1828	Phosphoribosylformylglycinamidine (FGAM) synthase, PurS component	MIKARVTVTLKNGVLDPQGKAIVGALGSLGFDGVSSVRQGKVFDLELEGSDKAKAEADLKAMCEKLLANTVIEDYSIAIA
WP_002963981.1	NL70_04140	lauroyl acyltransferase	308	Extracellular/Membrane	1		0	0.4391	0	12.19	1	-1.60671	0	0.189	0	0.333333	integral component of membrane [GO:0016021]; transferase activity, transferring acyl groups [GO:0016746]	COG1560	Lauroyl/myristoyl acyltransferase	MMFKLKLLLFRWSRKLKQFNYWLWAQAVFVLLGFLRLFPAKAAISFSTRVARLIGPLTPRHKVATDNLRKAYPEKSEAEIEKIAREMWDSMARLFAEYIFLDAVFDFDPYAVKPGLVEVEGIPIFERLRDEKKPHIFFTAHTGNFELLPICAATFGLNVTALFRPPNNPYIANKVLKARRTNMGHLVPSKAGAAWALAGILGDGGNVGMLVDQKFSRGVPSTFFNRPVKTNPLLAKLARQYDCDVYPARCIRLPGGRYRLELYERMELPRDESGQIDINATTQLLNDTVEQWVREYPGQWMWFHKRWG
WP_002964004.1	NL70_04250	hypothetical protein	235	Periplasmic	0.5		0	0.5042	0.5		0	-0.99326	0	0.410	1	0.333333		COG2979	Uncharacterized protein conserved in bacteria	MFDAKKFLDQFLGSQVPGMSGSVRDKAGQVTDMAKKNPLATGAIAAAIFGTKTGRKLAGNVATVGGIAAIAGLGYLAYKNYKSGQAPQEAEQPVAKEPELLPAPPADSPFHPHSPAMSNSFALTLVQAMIAAARADGYIDDAERARIMEKVKISGLDDEAEAFLARELAEPVDLDVLVAAAQTEEQKVELYTASRLAIDPDNRAERGYLDMLAGRLGLQDALVDHIEATVASVKV
WP_002964014.1	NL70_04300	preprotein translocase subunit TatC	274	Extracellular/Membrane	1		0	0.7628	1		0	-0.884809	0	0.108	0	0.333333	integral component of plasma membrane [GO:0005887]; TAT protein transport complex [GO:0033281]; protein transmembrane transporter activity [GO:0008320]; protein transport by the Tat complex [GO:0043953]	COG0805	Sec-independent protein secretion pathway component TatC	MNRDEDEIEQSAAPLLEHLIELRRRLIWAILAFFVAFIFCFAFAKQLFNLLVVPYQWAIDWAGMDRSKAELIYTAPQEFFFTQVKVAMFGGIVLAFPVIAAQIYKFVAPGLYKHERTAFLPFLIASPILFLIGGALVYFFFTPMVMWFFLAMQQTGGSGEVQISLLPKVSEYLSLIMTLIFAFGLVFQLPVVTSLMARVGLVTSAGLKDKRKYAIVIAFVAAAVLTPPDPASQIGLALPTILLYEISIFLARMIEKKRDEAQASADADNNASST
WP_002964027.1	NL70_04365	hypothetical protein	378	Extracellular/Membrane	1		0	0.4767	0.5		0	0.175923	0.5	0.175	0	0.333333		COG4872	Predicted membrane protein	MSFSISVERLIERWQNEGLIGAQTASRLNLDLEKRRSVFSLGSVLATLGGLLLGAAVIMLVAANWQEMPRLMRIGVIFVLIWASYLGGAWRQARGDKVFPAALYVLGAASFGAGIALVGQMYHISGDVHSAALYWTLGVLASAFLLRAQALAAFGAGVACFYLSTFVFADSNLSGADISYRWVGPLLLLAGVAAALFTRSRHAAHFLALFSIGWCLLLYAGQENKTVLLLMIVIGIGLILADGLRHEQLQKLTRFAHPLAAYGLLLVLLSFAILQLDSVITYGGVSAGIDRDILYSMLILALSIGAIAICGRDNGGLRSIAYAAFSIEVLYLAFETVGTMIGTSGFFLTAGILVLLLAAFVRRMESRFGRKQGLEAHP
WP_002964102.1	NL70_04795	glycoside hydrolase	519	Extracellular/Membrane	1		0	0.2865	0	14.3	1	-0.809055	0	0.119	0	0.333333	hydrolase activity [GO:0016787]	COG0438	Glycosyltransferase	MNKLGVFIGYNPGQLDPYQGISRLIAFVIKGALNQGSGVTIACPGWLKDDVRVLLEDADIPLEAVKIIATNGQPPLASLWKLRDKFRKRRTSKRKRLWLERYGKNVANFVAEWLSSRSYWGIFLGAAAIAVVTILLAVPIAIAFTALIGLLFARRLIRRVIRSKLGLFFHKNANQFNKLMSSDETIDRMREREFSLLMKKINAQKDIKVWYVPAMFWPEVANIKSKIVMAAPDIVFFDYPGNFRGIREHNSYDRMLKSLRSADHLVCYSENAKQKHFVERCDVPAEKITVIRHGFVDLGASGAAILRQDALDTLHAFIKKNDGQMPEYLKGFRFDDVPFFFYSSQLRPHKNIEGLIRAYAKVLKEHQRPAKLILTAQFQYDKRIQTFIDDNGLHADVLS…
WP_002964127.1	NL70_04915	hypothetical protein	178	Periplasmic	0.5		0	0.2911	0	6.6	0.5	-1.29795	0	0.560	1	0.333333		COG3184	Uncharacterized protein conserved in bacteria	MIPATGFRRLIAPFSALVLMAGVHSAFAQEISESHLEAARAAISAINATEQFDQILPSAARALKGELIQKDPNLEALITKTVDDKALALASRRADLETESARAYAKAFTEDELKAITAFYTSPSGKKLLSEGPIVTREVVKAAKIWQNGVARDLARSVAEVLAAQAGATAAPQQPAKQ
WP_002964308.1	NL70_05740	hypothetical protein	115	Extracellular/Membrane	1		0	0.491	0.5		0	0.298497	0.5	0.277	0	0.333333				MKLILRAAAWLVLLAILAVTISPIQFRPVTGEPVNLERLAAFLVVGGLFALAYPRHWLAVLMLTVGCAALFELLQRITPGRHGEFHDFLFKAAGAAIGVAVGHSLSRLRPFRQIE
WP_002964386.1	NL70_06125	hypothetical protein	159	Extracellular/Membrane	1		0	0.3302	0	11.87	1	-1.0448	0	0.160	0	0.333333		COG1430	Uncharacterized conserved protein	MGRIFLALAFMFFAFVARADEAQPMRLPVDKEQLTFITSTGNKINFALEVADTDEARVRGLMWRTDFPKDRAMIFILGEMRRIVMWMQNTPLPLDMVFLDDKGRVVAIHENAVPFSENLISSEVPAAYAVELLAGTVKRTGIKVGDRAIHRVICGECRS
WP_002964421.1	NL70_06320	membrane protein	261	Extracellular/Membrane	1		0	0.4048	0		0	0.793499	1	0.216	0	0.333333	integral component of membrane [GO:0016021]	COG0730	Predicted permeases	MSEFFDSLTLLLTAAAFIAGIIDSIAGGGGMITIPALLLAGIPPVEALGTNKLQGLFGSSSATIAYARKGHVNILQQWPEALASLLGSVLGALLATVLPVNIMRAALPMLLIAIAIYFALKPSLGDVDRARRIGPFLFGVTLVPLIGFYDGLFGPGTGSFFMLAFVAFAGYGVLKATAHTKLLNCASNIGGLATFAAVGVINWKIGISMGIAQFIGAQIGARLAMKIGSRIIKPLLIVVSLALAGRLLMDGTSPLRQWLGI
WP_002964443.1	NL70_06425	membrane protein	323	Extracellular/Membrane	1		0	0.7325	1		0	-0.0631652	0	0.165	0	0.333333		COG0392	Predicted integral membrane protein	MKAKDYIWPVIGICAVGVSAWLLYRELRSISLDDVLDSLYAIRMHHWVLATASALLAYSSLAGYDRIALLHLRFKISWLFIALCSFTTYALSHNIGASVVSGAVVRYRAYSSQGMPGSKIAVLIAFCSFTFVLGVIITSSVVLLLEPHVLMRFNEELTPAVSIVIALIMLFFVLLYIFGSWLRLRPLQIGSFRLEYPRLPIVAQQLIVAPLELIGAAGIIYFALPEAGNPGFLIILGIFLVSFSAALISHAPGGLGVLELVFLTGLPDMDQADVLAALIVFRLLYLLIPFAISLVVVLVFEKSQFVLRWNEKQHEQQPGKSRE
WP_002964449.1	NL70_06460	membrane protein	522	Extracellular/Membrane	1		0	0.326	0	11.03	1	-0.650061	0	0.208	0	0.333333	integral component of membrane [GO:0016021]; flavin adenine dinucleotide binding [GO:0050660]; oxidoreductase activity, acting on CH-OH group of donors [GO:0016614]	COG0861	Membrane protein TerC, possibly involved in tellurium resistance	MDWSMDWIADPNAWIGLVTLVVLEIVLGIDNLVFIAILADKLPPHQRNRARLVGLGLALVMRLVLLASISWIVTLREPLISIMGLSFSGRDIIMLTGGLFLLGKGTMELHERLEGSHGPKSSRIVHAVFWQVIVQIVVLDAVFSLDSVITAVGMVQHLTVMMIAVILAIGVMMLASRPLMDFVNKHPTVVILCLGFLMIIGFSLVAEGFGLHIPKGYLYAAIGFSVLVEAANQFARRNREKLVTTNDLRERTAGAVLRLLGGSRGENPLSDTVDVIAQQTAASDVFLPEEKEMIRGVLDLAERPVRSIMSPRNEVEWLDLDEDEDKIHATIRKLSHSRVVVARHQVDEFIGVALVKDLLLDMTDKKAIDWDKVVKQPLVVHENANVLRVMEQLRISPIQ…
WP_002964450.1	NL70_06465	membrane protein	220	Extracellular/Membrane	1		0	0.2189	0		0	0.603552	1	0.212	0	0.333333		COG0586	Uncharacterized membrane-associated protein	MESIIGDLGQFISDHRAWAGPIVGAIAFGESLAIIGMFIPATPIMIAIGGLVGAGIVEPLPVIIGAVIGAVAGDIISYLLGWWLGRNIIHKWPLNKYRSAVARARLLFRRYGFTAVFLGRFFGPVRCTVPMVAGMMSMDQTRFQTANVLSALVWAPLMFLPGWLVGRGAGIFAKMDGDHMRWFIIAIAIATVIVTVIGVRFFRARPRHERKRGVQVSPGE
WP_002964530.1	NL70_06860	membrane protein	287	Cytoplasmic	0		0	0.2854	0	13.19	1	-0.905966	0	0.558	1	0.333333	cell outer membrane [GO:0009279]; Gram-negative-bacterium-type cell outer membrane assembly [GO:0043165]; protein insertion into membrane [GO:0051205]	COG4105	DNA uptake lipoprotein	MTSFKFTGVTKTALLSGTIAVLIPLAGCASKNDDIDLTKYVETIDPADKLYNEGLANLDAGRLDEAAKKFAAIDRQHPYTEWARKALVMAAFTNYRKGNYEEAISMAKRYNTLYPTSPESAYAYYIIGLSYFRQIPDVTRDQAASRRAIAAMQEVIDRFPNSEYTDDAKTKIRVARDQLAGKEMQIGRYYLERKEYLAAIKRFRGVVEEYSNTRQVEEALARLVEAYYALGLTSEAQMAASVLGKNFPDSQWYKDSYKLLQSGGLQPRENGNSWLAKAGALITGGSS
WP_002964541.1	murD NL70_06910	UDP-N-acetylmuramoylalanine--D-glutamate ligase	467	Cytoplasmic	0		0	0.453	0.5	11.59	1	-1.18675	0	0.357	0.5	0.333333	cytoplasm [GO:0005737]; ATP binding [GO:0005524]; tetrahydrofolylpolyglutamate synthase activity [GO:0004326]; UDP-N-acetylmuramoylalanine-D-glutamate ligase activity [GO:0008764]; cell division [GO:0051301]; peptidoglycan biosynthetic process [GO:0009252]; regulation of cell shape [GO:0008360]	COG0771	UDP-N-acetylmuramoylalanine-D-glutamate ligase	MIPITALKDKTVALFGLGGSGIATAKAIVAGGARIIAWDDNPDSVARAQSAGIATGDLRQADWSQFAVFVLSPGVPLTHPQPHWSVDLARAAGVEIIGDVELFVRERNHIAPDCPFIAITGTNGKSTTTALIAHIIKATGRDMQLGGNIGTAILTLEPPCADRFYVVECSSYQIDLAPSLNPTAGILLNLTPDHLDRHGSMENYAAIKERLVAASGTAIIGIDDAYCQAIADRLHGAGIRVVRISKEKHLDRGYFADGAKLLWAQDGEIDEIASLEGIGSLRGAHNAQNALAAIVACLSAGLSLEEIHAGLKSFPGLAHRMEQVGRRGKVLFVNDSKATNAEATAPALSSFPQNIYWIVGGVPKAGGINSLTAFFPRVAKAYLIGEAAAQFAATLGGAV…
WP_002964569.1	NL70_07040	PhnA protein	73	Cytoplasmic	0		0	0.8214	1		0	-1.19348	0	0.525	1	0.333333		COG2824	Uncharacterized Zn-ribbon-containing protein involved in phosphonate metabolism	MTDEIVRDSNGTQLNDGDSVTLIKDLKVKGTSTTLKRGTLVKGIRLTGNPAEVECSTKQVKGLVLRTEFLKKA
WP_002964588.1	NL70_07130	Na+ cotransporter	558	Extracellular/Membrane	1		0	0.401	0		0	0.569274	1	0.149	0	0.333333	membrane [GO:0016020]; sodium-dependent phosphate transmembrane transporter activity [GO:0015321]	COG1283	Na+/phosphate symporter	MNGSLALLHLAGAVALLLWATRMVRTGVERAYGDRLRRRLRNQMQNPLLSVAFGLALSIALQSSTAVTLLVGSFVGSGFVSGVAGLMAVRGGELGSALVVKILSYDLTLLVPLCLVVGTGIFMTTERRDWRQIGRILVGIGLLIMSLEMTGQATEPLRRSELLPVIVDYLSSDPVTAYLLAALMTWLFHSSVAAVILLTTFASRGLIHPELAVVMVLGVNLGSSIIAPILTRHAPPETRVVPLGNLLMRGAGSLIMLVLYQTFKPSVGFLGSDPVSQVVNAHILFNVLVMIAGIPLSGLVLRATEALVHLNADKDAPAKPMAVEEYSALDNAVLDRPSQALANATREVVGVCDTIEVMLRRIIELYEKPDQARINELEALDDRVDKKHVAIKLYLTRLA…
WP_002964599.1	NL70_07175	cold-shock protein	69	Cytoplasmic	0		0	0.4654	0.5		0	0.00395391	0.5	0.601	1	0.333333	DNA binding [GO:0003677]; regulation of transcription, DNA-templated [GO:0006355]	COG1278	Cold shock proteins	MATGTVKWFNTTKGFGFIQPDQGGADVFVHISAVQRAGLTTLDEGQKVSYEIVQDRRSGRSSADNLVAA
WP_002964605.1	NL70_07205	thioredoxin reductase	324	Cytoplasmic	0		0	0.4036	0	11.93	1	-0.637557	0	0.442	1	0.333333	cytoplasm [GO:0005737]; thioredoxin-disulfide reductase activity [GO:0004791]; removal of superoxide radicals [GO:0019430]	COG0492	Thioredoxin reductase	MTQRHAPVIVIGSGPAGYTAAIYAARAMLKPVVIAGLQQGGQLMITTDVENYPGYAEPVQGPWMMEQMARQAENVGAQIVHDIITEVETTVRPFRLKGDSGTIYTCDALIIATGAQAKWLGLESEQTFMGGGVSACSTCDGFFYRSKDVVVVGGGNTAVEEALYLSHIAKSVTIVHRRDGFRAEKIMQDRLLSRENVSVVWNSVIDEILGTEARPPMGATVTGVRLKNIVTGETQERATHGVFIAIGHAPAVSLFEGKLKQKPNGYLWTAPDSTATDVPGIFAAGDVTDDIYRQAVTAAGMGCMAALEAERWLAAQEPLHEAAE
WP_002964615.1	NL70_07245	extensin	303	Periplasmic	0.5		0	0.4193	0	7.68	0.5	0.321666	0.5	0.300	0.5	0.333333		COG3921	Uncharacterized protein conserved in bacteria	MSFALSATACIGHARFLSRHLTPILLLALLAGCSGERAPRPQADVGNADRLIPSAPVADAPVASALPQPQEERIIGLAEEEENHVAQSMPRSQPQYSGDYGFSAPIGNPVTAAENIYTMSNAETACRTRLKRLGVVFKEKPPIYRSSSCQIANPIEVSGFNSGSIAFKPAATLNCQVTEAFARWIKGDLQPAARLRYLSGVNTIYNAGGYSCRTMNHRRGAKMSEHSRGNAIDVTKIVLNNGKNIMVRKPGFFAFREKGLLNTVRSDACSYFTTVLGPGYNPEHADHFHFDLMQRRSGYRACK
WP_002964620.1	NL70_07265	lytic transglycosylase	267	Periplasmic	0.5		0	0.3439	0	4.04	0.5	-0.0946749	0	0.771	1	0.333333		COG0741	Soluble lytic murein transglycosylase and related regulatory proteins (some contain LysM/invasin domains)	MNQFIMTIAVLAVASILHAAVGVFAAFAADEPAPPIHAPSLSPDKPAPTVNRICQLIEANAEAHGIPKDFFARLIWKESRFDHNAVSPVGAQGIAQFMPYTAKERGLVDPFDVEQAIPASAGFLRDLKDAFGNWGLAAAAYNAGAGRVSSWMRTGGFLPLETEDYVLDITGAPADDFAAGQEVVNRPLDPKLGFHDACRSSALQRSPCHGSSRNLGAYSSPEISAAASPSTNGTDYASNLPPFLQGTIRLSAAFARQSAGAESMRCA
WP_002964627.1	NL70_07310	two-component system sensor histidine kinase	447	Extracellular/Membrane	1		0	0.5134	0.5	7.7	0.5	-0.600403	0	0.183	0	0.333333	integral component of membrane [GO:0016021]; intracellular [GO:0005622]; phosphorelay sensor kinase activity [GO:0000155]	COG0642	Signal transduction histidine kinase	MRSPFRRFSRWLTRIMPKGLYARSLIIIIAPMVLLQSVIAYVFMERHWQMVTERLSTAVVRDIAAIIDLLETYPQEPGYDNLIRIAQQRLALNISILPPDPLPPPGPKPFFAILDYFLSEEITRQINRPFWIDTVGDSDLIEIRIKLEDKVLRVFARRSQAYASNTGIFLTWMVGTALVLLIIAIAFLRNQIKPIQQLAQAAESFGKGRPMPEGFHPRGAEEVRRAGLAFIQMRSRIERQIEQRTAMLSGVSHDLRTILTRFKLQLALAGHSIDTEPLNQDIADMQTMLEGYLAFARGEGAEETATFDVTRLCEKLESEARLRERGFKYTIEGDREINVRPNAFSRLVSNLVSNAFRHAQNVELSISHVDGWLKVIVDDDGPGIPEDRREDVFKPFVRL…
WP_002964670.1	NL70_07525	cadmium transporter	302	Extracellular/Membrane	1		0	0.4677	0.5	3.92	0.5	-1.66194	0	0.184	0	0.333333	integral component of membrane [GO:0016021]; cation transmembrane transporter activity [GO:0008324]	COG0053	Predicted Co/Zn/Cd cation transporters	MDASAKVRRLAAWSIPVAFGVMGLKYVAYALTGSVALYSDALESIVNVIAAIGAWWAIRVSYLPADDNHPFGHHKAEYISAVVEGVLITVAALLIFREAWFALETPRMLDEPWLGLGINMAAAAINGLWATLLIRTGRKFRSPALEADGKHIMTDVFTSAGVLVGLVGVVVTGWSVLDPLLAILVAINILWQGWHVINSSVQGLMDIAVEPTEEMRIRNVISANAGGAIEVHDLKTRIAGRVTFIEFHLVVAADMSVGDAHVICDRIEDAVKAQIGNARVVIHVEPEDEAKLPPGTSSVPFA
WP_002964707.1	NL70_07715	putrescine/spermidine ABC transporter permease	273	Extracellular/Membrane	1		0	0.439	0		0	1.1985	1	0.235	0	0.333333	membrane [GO:0016020]; transport [GO:0006810]	COG1177	ABC-type spermidine/putrescine transport system, permease component II	MQNNWSRFNIVSVALGFAFLYLPIVLLVIYSFNESRLVTVWAGFSTKWYGELFRNQALMHAAWVTIRVGLLSATIATVLGTLAALALTRYTRFRGRILFSGMVYAPLVMPDVITGLSLLLLFVAMNFDRGFWTVTLAHITFSMCFVAVVVQSRLVSFDRSLEEAAMDLGAPPVTTFMKVTLPVILPAVVSGWMLAFTLSLDDLVIASFTSGPGATTLPMKIYSQVRLGVTPEINAVCTILIALVTTGVIIASVINKRREVQRRRDEQAAFRMG
WP_002964713.1	NL70_07755	hypothetical protein	78	Cytoplasmic	0		0	0.6333	1		0	0.589856	1	0.092	0	0.333333				MNSPARVKERAEEQSSSMNTDQQTIIRMLANDLHRLNYTVMKAVEAGVSVELVRSARHHGGDGNWGDLLIPVIVTHEK
WP_002964738.1	NL70_07895	MFS transporter	190	Periplasmic	0.5		0	0.4759	0.5		0	-0.501181	0	0.485	1	0.333333	endonuclease activity [GO:0004519]; nucleic acid binding [GO:0003676]	COG1403	Restriction endonuclease	MTIAISPRTVSASGFPALVLNADYRPLSYYPLSLWSWQDAIKAVFLERVSIVAEYDQVVSSPSFSMRIPSVICLKDYVKPPRYPAFTRFNVFLRDRFECQYCGSPHDLTFDHVIPRCHGGETTWENVVAACSPCNLRKGGMMPAVAQMWPRQKPAMPTVQDLHNKGRLFPPNHLHDSWLDFLYWDVELEP
WP_002964768.1	NL70_08040	capsular polysaccharide biosynthesis protein J	71	Cytoplasmic	0		0	0.5798	0.5	11.72	1	-1.995	0	0.369	0.5	0.333333				MTTRITRLFTAHPQSVDETYFEHMAFAGKFSLKLFGAAFAALIHAILPFLFKKTASTIVRQLYERTHNRGR
WP_002964842.1	NL70_08395	thiamine ABC transporter permease	543	Extracellular/Membrane	1		0	0.5837	0.5		0	0.332722	0.5	0.251	0	0.333333	integral component of membrane [GO:0016021]; transporter activity [GO:0005215]; thiamine transport [GO:0015888]	COG1178	ABC-type Fe3+ transport system, permease component	MTATPARRTSLASPATKPVAGGLALAFLATLAGGALLALALEAGGGGFDAAANFDTYLWRVARFTIWQAVASSLLSVLFAIPIARALYAEARFPGRGLILRLFALPLALPALVAVLGVTSIYGRNGLIAHISDMLGHPMQPDIYGIAGILIAHIFFNMPLAVRLLLAAYESIPDDHWKLAAQLGMGSRARFRLIEWPVIRRSLPGMIGLVFMLCVTSFTTVLTLGGGPRATTLEVAIYQSLHFDFDPARAVALTFTQLALTLLILLILRLTGRPSEEGFTQTATPRRYGSPRKTERLFNIIVIALGFLYVALPIAGVVVSGLTADLVRLLSERIVWHAIATSLALGFSAALLAVFLSLALVAAREATRNARIANIFDTGASLILVMPPIVIGAGWFILL…
WP_002964915.1	NL70_08720	peptidase S41	442	Periplasmic	0.5		0	0.5666	0.5	8.24	0.5	-0.652948	0	0.330	0.5	0.333333	serine-type peptidase activity [GO:0008236]	COG0793	Periplasmic protease	MIRKLSLLFAGALLGASAMVMVQGAPASTAFAAGKDSDVYKELALFGDIFERVRAQYVTPPDDKKLIESAINGMLTSLDPHSSYLNPEAAQDMRVQTKGEFGGLGIEVTMDNDLVKVIAPIDDTPASKAGVLSGDLITKIDGQEVRGLSLTDAVDKMRGEVGAPIELTILRKGADKPITLKINRAIIKVKAVRSRVENDVGYLRIISFTEQTSEDLKKAIKDIQEKVPADKLKGYVLDLRLNPGGLLDQAVAVSDAFLDKGEIVSTRGRDPQDVTRFDVRKGDLTNGKPLIVLINGGSASASEIVAGALQDHRRATVLGTQSFGKGSVQTIIPLGENGSLRLTTALYYTPSGKSIQGKGITPDIKVDQPLPPELKGEDVVRGESELKGHIKGNAEDASG…
WP_002964960.1	NL70_08975	hypothetical protein	96	Periplasmic	0.5		0	0.4962	0.5		0	-1.67914	0	0.479	1	0.333333		COG2350	Uncharacterized protein conserved in bacteria	MLFALLCNDKPDHLQVRLDTRPAHLDYLKSLGDALKFAGPFLGEDGKPNGSLVVVEAADKAAAEKIAASDPYALAGLFKDVTVRPWNWAINNPVNA
WP_002964977.1	NL70_09065	hypothetical protein	83	Extracellular/Membrane	1		0	0.4945	0.5		0	-0.823848	0	0.321	0.5	0.333333				MIDMPSSTIVLIFVTFCAAGVVKGVTGMGVTGMGLPTVAMGVLGAFISPLAAASLLIVLSFATNLWQLWRGRHSVLSCDVYGR
WP_002964989.1	NL70_09120	lysine transporter LysE	212	Extracellular/Membrane	1		0	0.4756	0.5		0	-0.926125	0	0.350	0.5	0.333333	membrane [GO:0016020]; amino acid transport [GO:0006865]	COG1280	Putative threonine efflux protein	MHPYLFELASLMAIFVFAIVSPGADLAMVIRQSLLHGRREAIITSFGIGTALMMHVTYTVLGLGLIISRSIYLFNIVKWCGVAYLVYIGFKALRAGTTKIEAGPDLKEPRRKQGFAKAFGLGFAANALNPKAVFFFLSIFSTVVHVHTPTEVKLGYGVVMATALISWFVGVSFFMTTPKMRAAFSRASKWIDRTSGVVFIALGLKLATEKAM
WP_002964990.1	NL70_09125	membrane protein	137	Extracellular/Membrane	1		0	0.7366	1		0	-0.0131207	0	0.199	0	0.333333		COG3686	Predicted membrane protein	MEPGVLSASPFLPLIGWSVVLLVVHILLQSMMATQELGSRWNAGPRDESLKPSGRLAGRAERASANFRETYPAFIALALALVLKGDPSGWGILGAWLWFFSRIVYIPLYLAGIPYLRSFVWLISLVRLGIMLLALVL
WP_002965021.1	NL70_09275	ABC transporter permease	240	Extracellular/Membrane	1		0	0.387	0	9.47	0.5	0.0726783	0.5	0.270	0	0.333333	integral component of membrane [GO:0016021]; transporter activity [GO:0005215]	COG0765	ABC-type amino acid transport system, permease component	MNFDFSVIFDNWTLFARGTWLTIVIAIVAIATGFLISIPIALMALSHRRPLRWISSAYVEWFRNIPFIVVLYLFFYGLPFMGVRLPESIVGTIALAFFASSYFAEIIRGAILAVPKGQMEAARAIGMSYFQGLYEIVAPQTVRLLLPPSTNTSISMVKETSVLSTITVAELTYQGLVIQGETFAPFEIFLTTAAIYWMITAIFAYLMHRTEKAFGASQGAHHARSSQADKYLLIGERRPA
WP_002965063.1	NL70_09480	hypothetical protein	90	Cytoplasmic	0		0	0.5203	0.5	9.69	0.5	-1.3681	0	0.435	1	0.333333				MTIDLKAGTKRLIWRTAMAVPFVAALSGCTATAWTEKVSINTAPLPKECAGWEKIDLKQRTTMVLLREDPKLVVNIDAHNLKGRNLGCWQ
WP_002965078.1	NL70_09545	membrane protein	223	Extracellular/Membrane	1		0	0.3198	0		0	0.54442	1	0.235	0	0.333333		COG1738	Uncharacterized conserved protein	MPAKISVLPQPSFSRLIPAILAMCVAVAASNILVQYPFQHFGLGEVLTYGAFSYPVAFLVNDLTNRRFGPAAARKVVYAGFVLGVVMSIWLATPRIAIASGSAFLVAQLMDITVFDRLRRQSWWKAPFAAAMFGSVLDTILFFSIAFAASFSWIDGLTGMPDSSLAEPASFLGLGVPLWASLAFGDFIVKVVMGTLMLIPYGAILAIFAPTLYAVNRPSAERA
WP_002965136.1	NL70_09825	protein-export protein SecB	163	Cytoplasmic	0		0	0.7837	1		0	-0.154693	0	0.426	1	0.333333	cytoplasm [GO:0005737]; protein folding [GO:0006457]; protein tetramerization [GO:0051262]; protein transport [GO:0015031]	COG1952	Preprotein translocase subunit SecB	MSDKAAGETKNGNGATTEPSLNILAQYVKDLSFESPGAPLSLRPREKAPSININVNVNANPLSETDFDVVLTLEAKAVDGKDILFNTELVYGGVFRIQGIPQEHMLPLLFIECPRLLFPFARQIIADATRNGGYPPLMIDPIDFAQMFQQRMAEEQAKSAVKS
WP_002965298.1	NL70_00240	hypothetical protein	71	Cytoplasmic	0		0	0.4592	0.5	10.26	1	-0.908623	0	0.308	0.5	0.333333				MQARTERNLGFVAALLLTAAAFAAPGLSTQIAHNDMAYEEQIQLALTGDMPIELRHFVDLNETMPEQPYRD
WP_002965343.1	NL70_00455	heme ABC transporter permease	221	Extracellular/Membrane	1		0	0.5702	0.5		0	0.239563	0.5	0.290	0	0.333333	membrane [GO:0016020]; heme transporter activity [GO:0015232]; cytochrome complex assembly [GO:0017004]	COG2386	ABC-type transport system involved in cytochrome c biogenesis, permease component	MLALFLRDMRLGLRAGGGALIGILFFLAVISVMPFGVGPDLNLLARIGPAMLWIGALLATLLGLDRLFQADREDGSLDLLLIGADRHMLAFTVFVKCAAHWVASVLPLVVASPMLGLFMNMDATAIGATALTLLVGTPAIAFIGAVGAALAVALPRGGLLVSVIVLPLTIPVLIFGVSASYGATDAVAPFFAPFLILAALTLFFAVLGPLAASAALKNSAD
WP_002965436.1	NL70_00890	membrane protein	81	Extracellular/Membrane	1		0	0.1545	0		0	-0.403667	0	0.417	1	0.333333				MDDYERYATGLMIVFGALIIGGLMAANLYHGDKPGFLFALGAAVVGWFSAFAVLFDKPRVYGVMIAIAIGLVAASIGAYVT
WP_002965463.1	NL70_01015	hypothetical protein	65	Cytoplasmic	0		0	0.6633	1		0	-1.3315	0	0.459	1	0.333333		COG2104	Sulfur transfer protein involved in thiamine biosynthesis	MTIVLNGEAHETASATLAALLNEIELDEAVVATALNGEFIPANAREDTHISEGDRIEVLAPMQGG
WP_002965469.1	NL70_01045	ABC transporter	248	Extracellular/Membrane	1		0	0.4298	0	16.96	1	-0.0214299	0	0.221	0	0.333333	membrane [GO:0016020]; transport [GO:0006810]	COG1174	ABC-type proline/glycine betaine transport systems, permease component	MKLFLSLFPRMVLVAVLLLFLLHPHLFEPVFRPFVDAGTPVIYDRANLMTLTLQHLGLVALATFCSTLIAVTMAIFVTRRQGAEFLPLSRSLVNIGQTFPPVAVLALAVPVFGFGDKPTLIALFLYGLLPIFENTLTGLTSLPPPIVEAARGMGMTGMQRRFKVEMPLAMPVILAGIRLSAVIGLATATIGSTVAAKTLGEVIIAGLISNNLAFVLEGGLVVAALAILIFDAFQAAEHYLMKRTGRTA
WP_002965484.1	NL70_01125	maltose ABC transporter permease	291	Extracellular/Membrane	1		0	0.5114	0.5		0	0.38095	0.5	0.228	0	0.333333	membrane [GO:0016020]; transport [GO:0006810]	COG0395	ABC-type sugar transport system, permease component	MAQSLSNAQHRMRRRIARVFYLVGLFLAMLVICLPGFWIVLSSLRPPVEIMAKPPVWIPQDISLDAYRTMFSGAGAGGVPVWDYFRNSIIVSVTSTVVSLIIGMSGGYAFARFRFRGKSATFLGFMLTRSVPGIALSLPLFMVYSRIGIIDTHFGLILTYVALNIPFTTWLIDGFFRQVPKDLAEAAQIDGCTRWQAFWQVEFPLAGPGIASAGIFAFLTCWNEYALASQLTRSVNSKTLPVGLLDYTAEFTIDWRGMCALAVVMIVPALALTFVIQKHLVSGLTFGAVKG
WP_002965560.1	NL70_10495	peptide ABC transporter permease	336	Extracellular/Membrane	1		0	0.4302	0	10.81	1	-0.263492	0	0.212	0	0.333333	membrane [GO:0016020]; transport [GO:0006810]	COG0601	ABC-type dipeptide/oligopeptide/nickel transport systems, permease components	MVAFLAKRLGWGLAVLLSVGVLTFALARLVPADPASFLAGQNASTETVERIRSELGLDRPALEQFASYFTGILRGDLGQSIRTGRPVAEDLAQFLPATLELMIAGFFLYMLISFGLALLALRKPDGMLDKSVRLVTMLGTGIPVFWLGMGLQFIFFYKLGWLPLSSRFPVREIAPAGPTGFLLIDTLVAGNLRGFGLALQHLCLPALTIVMNLLAVGTRLTRSTLLDEREQPYVRTALGKGLTGRSILLKHMLRNAANPILVTTSMQFGYLISWILMVEVIFEWPGIGLYAYKSFQLFDYAPVIALALVSTAGFVIINLAVDLVQPLIDPRIRKST
WP_002965577.1	NL70_10405	peptide ABC transporter permease	218	Extracellular/Membrane	1		0	0.5785	0.5		0	0.16521	0.5	0.211	0	0.333333	membrane [GO:0016020]; transport [GO:0006810]	COG1173	ABC-type dipeptide/oligopeptide/nickel transport systems, permease components	MVALSNTSARQFKIPVWFTLPLLIGILVVGFWLIATFLAPYMTPYDPLQMADRRLQIPSWSHWLGTDALGRDVLARTLYGARHSLPIALVVVVSAVIIGALAGAVAGYRGGWVDAAIAAGAGSGRILFKHILPLCWTPVLISATMDLGQVILLAASLSFIGLGATPPTPEWGSMIAEGAVHFYNWWIAMGPGLAILTIVLGFNFIGDGLRDYFDPRSK
WP_002965619.1	NL70_15705	hypothetical protein	201	Extracellular/Membrane	1		0	0.4436	0		0	-0.902277	0	0.438	1	0.333333				MPSLDDIFRYFRGAWKMMLGRKDGLNFLDISAEDFWASFYAIAVALPPLFASWVAYAANLTAGREEAGTRFLIVTRTAVVDIGAWLVPLVIIGLLAKRIGIAKRYATYVIAINWGNALLAWLFTPITLLQLFFPGRFDVATLFAFVMFGISIVLSYRLTFVALQRPHTYAAPFFACVFIGSLFLTALLQQLLGISFDPHAY
WP_002965639.1	NL70_15610	peptide ABC transporter	317	Extracellular/Membrane	1		0	0.4676	0.5		0	0.129631	0.5	0.238	0	0.333333	membrane [GO:0016020]; transport [GO:0006810]	COG0601	ABC-type dipeptide/oligopeptide/nickel transport systems, permease components	MLAYISGRLVSLLLTTLAPSVIVFLLMQVLPGDPAAVILGINAQPETLAALHKQLGLDQPLWWRYLEWIGGFLKGDFGTSYTYSVPISELLGPRIMVTLPLALLSMVLSVAVAIPVGVYAASRRGKTGDVLSMGVAQVGVAIPNFWLGLLLILLFALQLGWFPASGFAGWEGGFWNGIRSLFLPALALALPLAAILARVTRSAVIETLGEDFVRTARAKGLTRKAALWRHAVPNALIPVVTIIGLQFSFLLAGTIIIENVFNLPGLGRLVFQAIAQRDLVTVQSLVTLLAASVIGVNFIVDLVYGFIDPRLSTGGSR
WP_002965761.1	NL70_12715	OsmC family protein	140	Cytoplasmic	0		0	0.9305	1		0	-0.378679	0	0.673	1	0.333333	response to oxidative stress [GO:0006979]	COG1764	Predicted redox protein, regulator of disulfide bond formation	MPILYTTQSTATGGRTGSAKTADGRLSVVLDTPKELGGQGGEGTNPEQLFASGYAACFLGALKFAAAKEKISIPAESTVTATVGIGPREDGTGFGLDVALSIALPGIDKAKAEELVQAAHIVCPYSHATRGNLDVRLSVA
WP_002965770.1	NL70_12750	magnesium transporter	465	Extracellular/Membrane	1		0	0.2407	0	14.18	1	-0.173048	0	0.273	0	0.333333	membrane [GO:0016020]; magnesium ion transmembrane transporter activity [GO:0015095]; magnesium ion transport [GO:0015693]	COG2239	Mg/Co/Ni transporter MgtE (contains CBS domain)	MTGLKPDNNFFAEVLNVADLPAAAIASRITDMRTGDAVEIVNELDADDAVAVIAQLSHDDAIRLLDQPELHRAAEIVAALQPGLASLLLDGMSADRATDVFQELEDVDRARLFPILAPETKAALKKLMGYPPNTAGSLMTIEFIAVPSNWTVGQTLDHIRKVERTRETVYAIYVVDPLSRVLLGVVSLRRLIIRQPDEPILSIARDDEPITISPLASREEVARLFRKHDLLAVPVVDEGRHIIGIVTVDDVLDAMTEEASEDAYRFGGMEALDKPYMRIGFGEMLKKRAGWLGILFLGEMLTASAMQHFEAELEKALVLTLFIPLIMSSGGNSGSQATSLIIRALALQEIKLKDWWRVALREIPSGLALGGFLGFIGIIRITTWQTLGIYDYGEHWILV…
WP_002965776.1	NL70_12780	ribose-5-phosphate isomerase	151	Cytoplasmic	0		0	0.6277	1		0	-0.741189	0	0.474	1	0.333333	isomerase activity [GO:0016853]; carbohydrate metabolic process [GO:0005975]	COG0698	Ribose 5-phosphate isomerase RpiB	MKVAVAGDSAGEGLAKVLADHLKDRFEVSEISRTDAGADAFYANLSDRVASAVLDGTYDRAILVCGTGIGVCIAANKVPGIRAALTHDTYSAERAALSNNAQIITMGARVIGAEVAKTIADAFLAQTFDENGRSAGNVNAINEVDAKYNKC
WP_002965788.1	NL70_12825	sugar ABC transporter permease	346	Extracellular/Membrane	1		0	0.5338	0.5		0	-0.445147	0	0.343	0.5	0.333333	membrane [GO:0016020]; transporter activity [GO:0005215]	COG1172	Ribose/xylose/arabinose/galactoside ABC-type transport systems, permease components	MSVTSTNKETAAPTGAKRKTSLVHLLLEGRAFFALIAIIAVFSFLSPYYFTVDNFLIMSSHVAIFGLLAIGMLLVILNGGIDLSVGSTLGLAGVVAGFLMQGVTLQEFGIILYFPVWAVVLITCALGAFVGAVNGVLIAYLRVPAFVATLGVLYCARGVALLMTNGLTYNNLGGRPELGNTGFDWLGFNKLFGVPIGVLVLAILAIICAIVLNRTAFGRWLYASGGNERAAELSGVPVKRVKVSVYVISGICAAIAGLVLSSQLTSAGPTAGTTYELTAIAAVVIGGAALTGGRGTIQGTLLGAFVIGFLSDGLVIIGVSSYWQTVFTGAVIVLAVLLNSIQYSRR
WP_002965839.1	NL70_13105	sodium:proton antiporter	314	Extracellular/Membrane	1		0	0.5374	0.5		0	0.417411	0.5	0.196	0	0.333333	membrane [GO:0016020]; nickel cation transmembrane transporter activity [GO:0015099]	COG0601	ABC-type dipeptide/oligopeptide/nickel transport systems, permease components	MFAFIIRRVILLVPMLFGASLVIFLMLRLGPSDPAMDYLRLSKVPPTPQALESARQMLGLDRAITTQYFDWLGKALHGDFGISFATQRPVLPDLLYFLPATLQLAGVALVLTLGLSIPLGMWAARHREGWQDQVVRFVAFLGVSMPNFWLGFLLVLVFSIQLGWLPPMGRGGFAHMIMPAIAISFMSLSINARLLRASMLEVSGQRHVRYARLRGLSERSVERSHVLRNAWLPIITATGMHIGELIGGTLVIESIFGWPGVGRYAVSAILNRDYPVIQCFTLVMVTIFVICNLIVDVVYAWADPRIRLSAEGAE
WP_002965884.1	NL70_13325	fusaric acid resistance protein	698	Extracellular/Membrane	1		0	0.4366	0	13.93	1	-0.187748	0	0.156	0	0.333333	plasma membrane [GO:0005886]; transport [GO:0006810]	COG1289	Predicted membrane protein	MTKLAETTPKFWDVVFSLKTFAAAMLALWIGLMANLPNPYWSVAAVYIVAHPLSGATTSKGFYRLIGTIIGGAVTVVFVPHLVNSPEILTLAIGLWMGLCLVISLLDGTPRSYLFMLAGYTVAIASFAVVQAPETTFDYALGRVEEIAVGIICAAVVNRLVFPRHSGPVLVGRIDNWLRDGSKLAVASMRGEGDSPEFRRDRQRLAADTLELRNLTTHVAYDTSSIRNVAPLLHVLQQRMVAVLPIISSLHDVLLLKPGEGEKPWHPAVQQLLDEVCDWLQSGENLTEERRTVFLRLIEEIDRHSRDASTWGELLPFNLSARIRDLVQIWSDCLTLKQDISSGSRHSLRWRRYDAHLKGRPMHRDYGMALLSGFSSFLATCVATALWVASGWAQGSAAA…
WP_002965943.1	NL70_13610	hypothetical protein	133	Extracellular/Membrane	1		0	0.3696	0	6.35	0.5	0.131765	0.5	0.248	0	0.333333				MVAGLSVVRNDLNWMMETTLTSQQWLPVELLNIGLAAAVFFACLVHSLWKAVFDELNPVFWRRTAALLWAGVVIVALTGGMDTFNWPQALGWLLVAGGVCATVWRAGMGYYRQYCAHNSHGFHARRTRLSSGR
WP_002965949.1	NL70_13635	sugar ABC transporter permease	293	Extracellular/Membrane	1		0	0.7581	1		0	-0.485773	0	0.252	0	0.333333	membrane [GO:0016020]; transport [GO:0006810]	COG1175	ABC-type sugar transport systems, permease components	MQRNNRLQALVPKLVLGPSFLIVLVFVYGFIIYTGVLSLTNSRMLPSYGFVGLTNYTKLWTLPHWWRAITNLAIFASLYIIICSVIGLFLAILLDQKIRGEGILRPIYLYPMALSFIVTGTAWKWFLDPGIGLEHTMHLWGWESFSFNWIKSNTMAIYCLVIAAVWQSSGFVMAMFLAGLRGVDNEIIKAAQIDGASTGTIYRRIIIPLMRPVFLSAFVVLAHLAIKAYDLVIALTGGGPGQATELPATFMYSYTFTRNQMGIGASSAIIMLAMIFSIIIPYLYSEIRGGSRP
WP_002965969.1	NL70_13735	membrane protein	253	Extracellular/Membrane	1		0	0.4892	0.5		0	0.306807	0.5	0.282	0	0.333333	integral component of membrane [GO:0016021]			MIEHTPLFLTVAVIAAFLVGLSKGGLPTVGTLSVPLMALVISPVTAAALLLPIYVVSDMFGLYLYRHHFSARNLAILTPSAIVGVGIGWLFSSHLSSTFIGMLVGLVGLLFCFNAWVGARYRKKTRKADIPGGIFWGILTGLTSFVSHSGAPPFQMYVLPQHLEKLVFAGTSTILFAIVNAVKLVPYWELNQFSNLDLSLGLWLVPAAVIGTYAGAIFTRIMPDGPFFLLVQLTLFGLSIKLVADWIVPFFFA
WP_002965974.1	NL70_13760	membrane protein	162	Extracellular/Membrane	1		0	0.4507	0		0	-0.955281	0	0.430	1	0.333333				MIDLIWRGILIGIGATVVMDIWAQLLALLPGQSRPKWGLVGRWFWHLRHGQIFHDDISQSEPCRHEVALGWIGHYAVGILYGVIFALYGGAAWFANPIFLPAWIFGILTIAAGWFLLQPGLGIGWAASKLPNAGNVRILNLIAHTFFSLGMYGTALILLNTV
WP_002966014.1	NL70_13955	hypothetical protein	62	Cytoplasmic	0		0	0.6893	1		0	-1.55878	0	0.403	1	0.333333				MLPQTERFNVEVEASNEAEIFELQMQQRTARLVRYGIFAAAILLEILFLVFVVISHSNFFQV
WP_002966027.1	NL70_14030	hypothetical protein	153	Extracellular/Membrane	1		0	0.5258	0.5		0	-1.24749	0	0.348	0.5	0.333333		COG5349	Uncharacterized protein conserved in bacteria	MSTLEANSEQNIQVFGGKNPKAILPKRPVGEALWRGFRCRCPHCYEGKLFRAFVKPVDKCMACGEDYTEQRADDLPAYLTILVVGHIVVGLFMGVEATTNLSLWAYMAIWGPMTLIMSLLLLQPIKGSVIGLQWALYMHGFGGENESEYGDAA
WP_002966062.1	NL70_14200	phosphatidylcholine synthase	276	Extracellular/Membrane	1		0	0.5895	0.5		0	-0.196644	0	0.300	0.5	0.333333	membrane [GO:0016020]; phosphatidylcholine synthase activity [GO:0050520]; phospholipid biosynthetic process [GO:0008654]	COG1183	Phosphatidylserine synthase	MGVQKEMADSVKTKLTGKLKAKKVTAPQAKAFSVHLLTASGSFLAFLSVVAASDGRYTAMWWWLGLALFVDGIDGPIARKLEVKYVLPNWSGELLDSIIDYVTYVLIPAFALYQSGFMGTNLSFISGAIIVVSSAIYYADTGMKTKENFFKGFPVVWNMVVFTLFIVRPGEWVAFGTVVASAILSFLPINFLHPVRVVRLRPLNLTIFLLWCAFGVIALYYMLDAPLWVRIGISVTGLYIYFIGAIMQLFPSLGREAALAKARKLVEKQQKSGEAP
WP_002966125.1	NL70_14510	cation:proton antiporter	120	Extracellular/Membrane	1		0	0.402	0		0	0.816226	1	0.192	0	0.333333	monovalent cation:proton antiporter activity [GO:0005451]	COG1320	Multisubunit Na+/H+ antiporter, MnhG subunit	MIEAADFPLWAAILVSFLLVAGAFLTLVGCIGLVRFKTFYERVHAPTIGSSFGAGGILLASIIFFSILQSKPILHEVLITVFVVVTTPVTLMLLSRAVLHRDRTRDSKELPSSSESFQGR
WP_002966144.1	NL70_14605	sodium:alanine symporter	477	Extracellular/Membrane	1		0	0.4935	0.5		0	-0.183542	0	0.352	0.5	0.333333	membrane [GO:0016020]; alanine:sodium symporter activity [GO:0015655]	COG1115	Na+/alanine symporter	MATIIDFLNNVFWNYVLVYGLLAVGLFFTIRLKFVQFVHFPELFRVVFAAGRRDEAGISPFQALTISIASRVGTGNITGVAVALYLGGPGAIFWMWIVALVGLATAYSESALAQLYKIRNQDGQYRGGPAFYIARGLGLPWAGALFSICLILSFGLVFNAVQANAIADSMVMAFNMPKLGTGIVLAILSGVVIFGGIRQIARVAEVVVPFMAFAYILMAICILAINFQAVPSTIALIFSSAFGLHEAVGGVTGGITAAMLNGVKRGLFSNEAGMGSAPNIAAVATPAPHHPSSQGFVQSLGVFIDTILVCTATAIMILLSGILEPGSGLTGTQLTQMAMTHHIGDVGVYFIAAAIFFFAFTSIIGNYSYAESAMTFLGLGGKVPITILRCALLAMVVWG…
WP_002966151.1	NL70_14640	hypothetical protein	66	Cytoplasmic	0		0	0.6596	1		0	-1.85732	0	0.602	1	0.333333				MLAAHNTQKTKPAAAFDVLIELNMRSLRYWVRFQFLKQTLYDIASLLVFFANVAFCFSIVAQANAA
WP_002966169.1	NL70_14725	membrane protein	145	Extracellular/Membrane	1		0	0.394	0		0	1.76512	1	0.240	0	0.333333				MNRLSFLRLGAALAAGVIFGFGLSLSGMINPARVIGFLNIASGHWDPSLAFVMGGGLLVTIPGIALCRRLSAPAFDTAFHLPTKTQIDRRLIAGSALFGIGWGLGGFCPGPAVAALSLGLPQVALFVLAMAVGMIIHDRWLAKTL
WP_002966223.1	NL70_14990	4Fe-4S binding domain-containing protein	477	Extracellular/Membrane	1		0	0.4515	0.5		0	-0.477059	0	0.333	0.5	0.333333		COG0348	Polyferredoxin	MVSVPASRPANRLIAGEEKRLQRALARTGLWLRDHQRAIRAIQWVIIGAYAGLLIIPLMTPMPDRLSHIWSNAVLFAQFMFWGIWWPFVLVSMVLMGRTWCGVFCPEGALAEAASRHGYGRATPRWIKWKGWPFVAFACTTIYGQMVSVYQYPKPVIIVLGGSTLAAMAVGFLYGREKRVWCRYLCPVSGVFAVLAKLAPVYYRVDRETWNDWERKPGTPMPHVNCAPLVPIKTMRGASACHMCGRCAGFKDAIQLSGRSPSYEVVEVAGDAPKPWESLLIIFGMMGIAAGAFQWASSPIYVDVKQWLAEWLVEHGGIAMIQPQLPWWVLTNYPDLNDMMTPLDGGLMIAYILAVACITSIAVGGLVAIANWALGGWKAARFHHLVQCLIPMAGCGVFL…
WP_002966241.1	NL70_15070	phosphomannomutase	477	Extracellular/Membrane	1		0	0.4594	0.5		0	0.310341	0.5	0.242	0	0.333333	intramolecular transferase activity, phosphotransferases [GO:0016868]; magnesium ion binding [GO:0000287]; carbohydrate metabolic process [GO:0005975]	COG1109	Phosphomannomutase	MSSNSLKFGTSGLRGLAVELNGLPAYAYTMAFVQMLAAKGQLQKGDKVFVGRDLRPSSPDIAALAMGAIEDAGFTPVNCGVLPTPALSYYAMGAKAPSIMVTGSHIPDDRNGLKFYRRDGEIDKDDEAAISAAYRKLPAILAARKHVGSTETDAALQAYADRYAGFLGKGSLNGLRVGVYQHSSVARDLLMYLLTTLGVEPVALGRSDIFVPVDTEALRPEDIALLAQWGKSDRLDAIVSTDGDADRPLIADEHGQFVRGDLAGAITATWVGADTLVTPVTSNTALESRFPKVLRTRVGSPYVIASMAQVSTGNSGPVIGFEANGGVLLGSTVERNGRSLTALPTRDALLPILACLATVHEKKTPLSTIARSYGFRVALSDRLQNIPQEASTAFLALLE…
WP_002966274.1	NL70_15220	NrdH-redoxin	73	Cytoplasmic	0		0	0.7195	1		0	-0.0703434	0	0.668	1	0.333333	cell [GO:0005623]; electron carrier activity [GO:0009055]; protein disulfide oxidoreductase activity [GO:0015035]; cell redox homeostasis [GO:0045454]	COG0695	Glutaredoxin and related proteins	MNVTVYSKPACVQCTATTRALDRQGIDYKVIDISADANAFDLVQGMGYRQVPVVVAGENHWAGFRPDMISSLA
WP_002966289.1	NL70_15295	nitrate reductase	241	Extracellular/Membrane	1		0	0.5119	0.5		0	0.288428	0.5	0.227	0	0.333333	nitrate reductase complex [GO:0009325]; nitrate reductase activity [GO:0008940]	COG2181	Nitrate reductase gamma subunit	MASYFNTFLFGIYPYIALSVLALGSIVRYDREPYTWRSGSSQLLRRRQLMWGSVLFHLGVLVIFAGHFVGLLTPIWIFDTLGISHEAKQILAIVAGGIAGLMAIIGASMLVHRRLFDPRVRASSRPSDTLIIILLWVQLLLGLSSIPVSLQHIDGGEMVKFMNWAQGIFTFNPAASSYVADASIVFKMHIFLGLTIFILFPFTRLVHMLSAPVRYIWRPGYQVVRERNHTAAPSHLRAPAE
WP_002966299.1	NL70_15350	ABC transporter substrate-binding protein	346	Cytoplasmic	0		0	0.5406	0.5	11.56	1	-0.525598	0	0.384	0.5	0.333333		COG0715	ABC-type nitrate/sulfonate/bicarbonate transport systems, periplasmic components	MTTTRRDILLGAAAFGLASIATRLPAYAQDASAAPEKPELMFGVGGKPLFYYLPLTIAERKGFFEEEGIKATINDFGGGAKSLQALIGGSVDVVTGAYEHTIRMQNRGQDIKAVCELGRFPGICIGVRKDLAGDIKTIADLKGQNVGVTAPGSSTSLLLQYALIKNGLSPDAASIIGIGGGASAVAAIKKGEIAALVHLDPVITRLEVDGDITLLLDTRTEEGTRQLFDGTNPAATVYVQQSFIDANPVTTQRVVNAFVKSLKWIHNASADEVADTVPEEYLLGDRALYKTGFEKSRAMYSQKGLIAEDGFKSLFEMLKTLDPELAGANITFAQTFDPRFVEAARA
WP_002966306.1	NL70_15375	hypothetical protein	179	Periplasmic	0.5		0	0.3443	0	8.56	0.5	-0.619135	0	0.444	1	0.333333		COG4314	Predicted lipoprotein involved in nitrous oxide reduction	MKRALFLAPFFFALLAGCSPAEKQEPATPFALTENAMGRYCGMNVLEHPGPKGQIILRPTNEPIWFSSARDTLAFTMLPEEPKNIAAIYVSDMAKAPNWDEPGANNWIDAHKAFFVIESGAVGGMGAKEAVPFSDRAAAERFTADNGGRIVSFDEMPRDYVLGEQTAQHVEPDGESHMH
WP_002966333.1	NL70_15490	membrane protein	455	Extracellular/Membrane	1		0	0.4498	0		0	0.760271	1	0.271	0	0.333333				MFGATLSRWTLSYFASSLAFLIAGVGLMVEGFGYPFHGIRAPETLILVHIIAIGWLALLMGGALLQFVPVLVARPLWGSGGGLPALLLLLAGLVGLLCGFAGMAGFGEPPAWLLPFSGLLLIAGFSILVLMLAMTIWQARPIALPARFVAVGLACLLAVAFLGGIFTLAFSGMSENDMLLNIAGLSAPIHAALGLGGWMTFTAMGVSYRLLTMFLLSPDDERRTTRLVWWAGAAALTVLGAGVAAFAFGQDWADVVLLAALLPGVASVVLYAFDMRAVYRQRKRKAIELNSAASIPAFAAMVLAILLALALPWTGPSDPMIGALVYLFVFGWLTGLSLAQLYKIVPFLTWLECYGPVMGRVPTPRVQDIVSEKPARRWFCIYYTGVALATLALGAGYPV…
WP_002966337.1	NL70_15510	nitric oxide reductase	449	Extracellular/Membrane	1		0	0.6276	1		0	-0.460781	0	0.216	0	0.333333	integral component of membrane [GO:0016021]; cytochrome-c oxidase activity [GO:0004129]; heme binding [GO:0020037]; iron ion binding [GO:0005506]; aerobic respiration [GO:0009060]	COG3256	Nitric oxide reductase large subunit	MKYQSQKVAMLYFYGALALFVAQVLFGVVAGTIYVLPNTLSVLLPFNIVRMIHTNALIVWLLMGFMGSTYYLLPEETETELYSTKLAVIQFWLFFVAAGVAVAGYLFHIHEGREFLEQPFFIKVGIVVVCLIFLFNITLTALKGRKTTVTNILLFGLWGLALFFLFAFYNPINLALDKLYWWYVIHLWVEGVWELIMASILAFLMIKLNGIDREVVEKWLYVIVGLALFSGILGTGHHYYWIGAPGYWQWIGSLFSTLEVAPFFTMVMFTFVMTWRAGREHPNRAALLWSIGCSVMAFFGAGVWGFLHTLSSVNYYTHGTQLTAAHGHLAFFGAYVMLNLAAMAYAIPEIRGRTPYNQWLSMVSFWMMCTAMSVMTFALTFAGVVQVHLQRVLGENFME…
WP_002966353.1	NL70_12095	hypothetical protein	131	Periplasmic	0.5		0	0.6612	1	7.31	0.5	-0.40852	0	0.248	0	0.333333		COG5591	Uncharacterized conserved protein	MKKIILMTALIAAIAAPQAALADNDCNVPMDKWQSRDAVQQMAASLGWNVKRIKIDDGCYEIKGLNEAGKPFKAKINPQSLAIMKLKVKGMDDDRDHRRNRQQHGDAPGPLDGVPANKLIQKGSTPKVQVQ
WP_002966396.1	NL70_11885	lysine transporter LysE	205	Extracellular/Membrane	1		0	0.4982	0.5		0	-0.812757	0	0.318	0.5	0.333333	membrane [GO:0016020]; amino acid transport [GO:0006865]	COG1280	Putative threonine efflux protein	MDLMSLVAFAGILVVAAGTPGPKVGALVARVISRGHKGVFPFMFGLWLGDAVWLSLAVWGLSALAHTFQTAFLVLKYAGVAYLIYLSWKMWFAPVDEEADENTIPRQGEGKRLFLSALGVTLGNPKIMVFYLAILPTVVDITHVSLTGWVELLLVMFMVLAAVDTAWVVLAAQARKFLRSPRMMRLANRTSAGMMAGAAVAIAAR
WP_002966413.1	NL70_11815	cytochrome B561	192	Extracellular/Membrane	1		0	0.6322	1		0	-1.23795	0	0.181	0	0.333333	membrane [GO:0016020]; respiratory electron transport chain [GO:0022904]	COG3038	Cytochrome B561	MTQSKAIFDSPIGYGVVSRVLHWAMALMFAWQFTSAILHYFAKGSAIFKFFWAAHFQLGFALLLLVLLRGVWGLINCNRRPRAESSGGRIVALGHGLIYILMIAVPTVAMLRSYNSGRGFSFLGMEIFAKTAVQNPAGGAPAAAVNAGLSLHGLLGWILLAVVIAHILLALAHHFIMQDNTLRYMTGRRAVS
WP_002966423.1	NL70_11770	flagellar basal body protein FliL	163	Periplasmic	0.5		0	0.5406	0.5	3.73	0.5	0.125292	0.5	0.246	0	0.333333	bacterial-type flagellum basal body [GO:0009425]; bacterial-type flagellum-dependent cell motility [GO:0071973]; chemotaxis [GO:0006935]			MSDAAREKDGKAKGSMMGLLAAVAVLTAIAGGGGWYLGNMISAGQQASAKPSGKEDKPKPGSFESRSIGAVVPLQPIITNLGIPQTTWVRLEASLVAKPGHEIPPAMAANVSDDFMRFLRSVNLMQLQGAAGLAYLRTDLEERARLRSEGAVDRVFISALVVE
WP_002966431.1	flgB NL70_11730	flagellar biosynthesis protein FlgB	126	Cytoplasmic	0		0	0.6859	1		0	-0.716521	0	0.410	1	0.333333	bacterial-type flagellum basal body [GO:0009425]	COG1815	Flagellar basal body protein	MSSIHLFDLAARQAQWLSVRQATVAGNVANADTPDFRARDVQPFADVLDKTQLTMTATSPLHLEAEADGIAATRLRPDDVTEQTHSGNTVDVEQEMMKAGEIAREYSLNTSIVKAFHRMMLSVAKG
WP_002966452.1	NL70_11640	flagellar basal-body rod protein FlgF	262	Periplasmic	0.5		0	0.4212	0		0	0.319554	0.5	0.751	1	0.333333				MVDTMTSYRLIASNMTRSLQRVSKEPLVERETAYYKENIGNVKSVDDFMADTRLFNYAMKAFGLEDMAYAKAFVRKILTEGVTDEDAMANKLTDKRYKEFATVFDFAGKGAQATQSTAAQQGVIDKYVRQTLEKEAGSQNEGVRLALYFERKAPSLTNAYEILGDKALLTMLQTTFGWPSTMSNADIDKQAKMIADKIDFSKMSDPDYVSKFISRFTAMHEMNNPTASSPASIASFLLGGTSSIGISMNILATLQNFKPGGR
WP_002966455.1	NL70_11620	hypothetical protein	153	Periplasmic	0.5		0	0.351	0	8.64	0.5	0.290729	0.5	0.364	0.5	0.333333				MSLLLANVLSTLMALASLAALIVVGRKANETIRLGKVLALRVAAASNGLERAVKAIRNERTDLTDASAKLDARLAETQRVRREMDEAIEELNRLRKALSRDMRQARILAETPPPRQEKTPSAAEQPLPADKNALPVFVRRAVKKATVELAGQA
WP_002966505.1	NL70_11390	membrane protein	155	Extracellular/Membrane	1		0	0.9209	1		0	-0.627793	0	0.257	0	0.333333		COG1585	Membrane protein implicated in regulation of membrane protease activity	MIPEFLFQLGIWNWLVFGLILLILEILAPGFFFIWFGLAALVIGALAFLLSSTAGFGWQLQTVIFLVLAIVFTLAGRRFFGSKSNDTGEPLLNRRGEQLVGQRATLTEPIVNGHGRIHINDTTWRVKGPDLPAGTEIRIVAFDPVSLEIEVGLGE
WP_002966538.1	NL70_11240	two-component system sensor histidine kinase	356	Extracellular/Membrane	1		0	0.3958	0	8.91	0.5	-0.21363	0	0.334	0.5	0.333333	intracellular [GO:0005622]; phosphorelay sensor kinase activity [GO:0000155]	COG4191	Signal transduction histidine kinase regulating C4-dicarboxylate transport system	MLKTIIRRNVTGSTPKILLLACLTAAIFIVDTVTDYAIAAAVFYTVVILLSARLLTGKAVTGLASTCIALSVISFAFTSKGAFYEGLINTGISIIAIIATTYLGLKLVSAEIDVRESRERLLRLARMTTLGQLTSSIAHEVSQPLVAIEISASAGRRWLAQSPPNNERAAAAIERISADSHRAIEILDRVRRLSRGEKPHVAPFDINEVVRDIVELAHNEITRHDIALDLDLTPGLPMALADRVQIQQVIGNLVLNAIEAIQEKDPPVRSLKINTALTEGARLQVAVRDSGGGIAPADQERLFDAFWTTKKGGFGLGLTISRTIVESSGGTIALGSTTPHGTTILFEVPTTQETEI
WP_002966539.1	NL70_11235	protein MgtC	238	Extracellular/Membrane	1		0	0.5553	0.5	8.27	0.5	-0.0993543	0	0.250	0	0.333333	membrane [GO:0016020]	COG1285	Uncharacterized membrane protein	MVWKPLAHTAACLAGAFLLGGLIGFERQFRHRLAGLRTNTLVAVGAATFVVFSSLVSGDSSPTRVAAQIVSGIGFLGAGIIFKEGFNVRGLNTAATLWCSAAVGVLCGAGLISHAAVATVFIIAVNALLRPLVQVLEFQAMRRGAFQPTYAIDIICHGDAEAQVRALLLRDIGDHLHIHELESSNIEGTNRVEVSATVRADQRQDRLLEQIVGHLSLEPRITSARWRIEDDSGGLSGL
WP_002966558.1	NL70_11155	sigma factor	211	Extracellular/Membrane	1		0	0.5179	0.5		0	-0.64106	0	0.311	0.5	0.333333		COG4944	Uncharacterized protein conserved in bacteria	MTDDLINRLTGELKPVSRHAMQRLLLGHALLGMVAGVVIMLAFLGARHDLAAAMATPAFWSKLCYAALLLAVLLPALFALSRPLRQNLPWPALLLIFSCLGAAAIYQWEEASPEVRPVLVWGYTALVCPWLIGLISLPTLASLLLAIRKLAPARPTLAGFAAGLVSGGIGVLVYAFHCPESGLPFIALWYTLGIVGTGVLGALGGRFCLRW
WP_002966600.1	NL70_10945	ABC transporter permease	310	Extracellular/Membrane	1		0	0.4593	0.5		0	0.359322	0.5	0.216	0	0.333333	membrane [GO:0016020]; transport [GO:0006810]	COG1175	ABC-type sugar transport systems, permease components	MSDMTLPGHAATRARTAAEEGRHREERLAWKLAAPAIILTVLLILLPTAAVIFWSLTNFELGYDGFEFIGLENYAELFSDRTFLISLKNTAVYTAIVAPASVFLGLGVALLIEGEVRGKSFFRTVYFLPVASLLVAMATVWQYLLHPTLGPVNAMLGMIGIAGPNWLGSSETVLFSLALIGIWQSVGFNMVLFLAGLTAIPRELYSAAEVDGVKNSWERFRLVTWPLLGPTTLFVTTISIINAVKVFETVKTLTEGGPNKASEVLLWTIYQEGFVYLRVGYASAMTVIFLAVLVILMLLQFRVLDRRTHY
WP_002966650.1	fliQ NL70_10705	flagellar biosynthesis protein FliQ	88	Extracellular/Membrane	1		0	0.3256	0	13.61	1	-0.930437	0	0.206	0	0.333333	integral component of membrane [GO:0016021]; bacterial-type flagellum assembly [GO:0044780]; protein secretion [GO:0009306]	COG1987	Flagellar biosynthesis pathway, component FliQ	MNEADALDIVNSAIWTVLTASGPAVLAAMLAGIGIALFQALTQIQEMTLTFVPKIIVIFVVLALTAPFVGAQINAFTLLAYSRIEKGF
WP_002966734.1	NL70_03300	hypothetical protein	254	Periplasmic	0.5		0	0.2907	0	12.76	1	0.252352	0.5	0.262	0	0.333333				MALPLFSAKMLLPVGNPPSLKTLATGLILACGIALPASAKDTLQVALADRSEFLPLSRSSIEANRGNTPALVPLPDALPRAIPKSASDGAPAPLHISKAIPEIHRDFDKLPEPVRAMRERMLEAARSGDIERLRPLLGVQDKATQLALEDNEEDVIDFLKLLSGDEDGREVLAIITDLLDTGYVHLNVGQQNEVYVWPYFYAMPLDKLTPPQIVELFQIVTAGDFEDMKKAGGYIFYSIGIGPDGSWRFFTAGQ
WP_002966769.1	NL70_03885	hypothetical protein	169	Extracellular/Membrane	1		0	0.4169	0	10.65	1	-0.413195	0	0.113	0	0.333333				MDLEIVRKKVLRHARALAAILATVTAIIAVIGWWQGEDWRVSYSNLAIVNGVYWILLLYLLWIILSRNTPDFLGVPLVKAIHDKKLLIVDGAPWLSLGVMTAIYVKDGEYERLVCTGEVVNVQTNKLVQIHIRGYEEIYNDIEAVGEKLNQTSKDAILIRPGLFRGLDE
WP_002966790.1	NL70_04425	DSBA oxidoreductase	265	Periplasmic	0.5		0	0.5855	0.5		0	-0.413039	0	0.442	1	0.333333	protein disulfide oxidoreductase activity [GO:0015035]	COG1651	Protein-disulfide isomerase	MKNAASITIASGIIGLVAHGIGYCAGTARQASKPVQAATSTVAFNPKAVENIVRNYLLQNPELMLEVQTALETKQAHAAQEQVKQVLAANQSVLFDPKHDAVFGNPNGDVTVYEFFDYNCGYCKRALPDMEAILKKDPNVRYVLKEFPILGPDSMRAHVVSQAFKALMPEKYPEFHEMLLGGHGRATEESAIADAVKLGADEAKLREKMKDPAITGAFQRTYQLAQQLNITGTPSYVIGDELVPGAIGIDGLRQRIAAARDAAKK
WP_002966792.1	NL70_04455	penicillin-binding protein 1A	819	Periplasmic	0.5		0	0.4164	0	11.37	1	0.00147187	0.5	0.252	0	0.333333	penicillin binding [GO:0008658]	COG5009	Membrane carboxypeptidase/penicillin-binding protein	MVRLIGYFLGIGTVLMLLVAGGAALYIGSLAKDLPDYEVLAKYEPPVMTRVHASDGSLMAEFARERRLYLPIQAVPNRVKAAFVSAEDKTFYEHHGLDFGGLARAVVTNLKNIGSGRRPVGASTITQQVAKNFLLSSKQTYDRKIKEAILAMRIEQAYSKDRILELYLNEIFFGLGSYGIASAALTYFDKSVGELTIAESAYLAALPKGPNNYHPFRQPERAIERRNWVIDRMAENGYITTAEAEDAKKQPLGVTPRTATHYLFASEYFTEEVRRQIIQKYGVDALYEGGLSVRTTLNPKLQLEARKSLQAALIRYDEARGWRGPLKNVELGGDWGTAFGNMEPYSDVPEWQLAVVLNVTPAGADIGLQPQFDASGSRSKERKRAFIAADDMKWAMRII…
WP_002966894.1	NL70_06905	cell division protein FtsW	385	Extracellular/Membrane	1		0	0.5952	0.5		0	0.0827616	0.5	0.153	0	0.333333	integral component of membrane [GO:0016021]; cell division [GO:0051301]; peptidoglycan biosynthetic process [GO:0009252]	COG0772	Bacterial cell division membrane protein	MVSRVDRGPVANWWWTIDRFFLAACLALMGLGILLSFAASPAVAERIGLNSFHFVERQIFFMVPAVAVMIGVSFFSPRQIRRFALILLGVALVMMVAALFFGIEVKGARRWISLAGVSIQPSEFMKPAFVVVCAWLFSERERGGDMPGNFLAMLLFGTVAALLVLQPDLGQTMLTTGTWGAMFFLAGLPMIWILVLGGLAICGGISAYFVFDHVAGRINRFMTGEGDTFQVDAGREAILRGGWFGQGPGEGTVKRIIPDSHTDFIFSVAAEEYGIILCMIIMLLFAFIVVRGLSIALRERDPFTRLAVSGIVILFGFQSIINMAVNLNLMPAKGMTLPFISYGGSSLVAIAITMGILLALTRRRPEARMTHTVGLGTEMGKRIPA
WP_002966900.1	NL70_07050	hypothetical protein	353	Extracellular/Membrane	1		0	0.4739	0.5		0	-1.25335	0	0.306	0.5	0.333333		COG2899	Uncharacterized protein conserved in bacteria	MAAYRYFIWPMIFTVLGLAGAVWLGYELTGTFGGMVSVFIICAVLSVLEISLSFDNAIVNARILRDMSPKWQHRFLTWGIVIAVFGMRIVFPLGIVAIAMWTDPISALKLAIWQPNEYARVIAESHTGIAAFGGTFLLMVGMKYFFDVEKDVHWIRMIESRMSKFASVQGVEIGVAIALIIFFSYQLDADHSHTFVIAGLFGLLTFLAVEGLGEVLDATQEQMDMVHRGGLGAFIYLEVLDASFSFDGVIGAFALTTNLFVIAIGLGIGAFYVRSLTIMLVERKTLGQYRYLEHGAFYAILVLAIIMYVQTLVHIPEVITGLIGAALIGLSFMSSLRYNRLNPNWQNETEEVT
WP_002966902.1	NL70_07080	hypothetical protein	117	Cytoplasmic	0		0	0.7965	1		0	-1.96527	0	0.421	1	0.333333				MSGHCVRVGTGRCGFTEIAVESRKAAKTFSVTDDGSTAEIEAARAAAEDAAREAWHAAIALGLWPDTDLDPIEFEWLRGETGKACDPLPPMPLRENRETVYGEWRKVFVGAVGLHFI
WP_002966921.1	NL70_07570	glycine/betaine ABC transporter permease	278	Extracellular/Membrane	1		0	0.4348	0		0	0.735427	1	0.169	0	0.333333	membrane [GO:0016020]; transport [GO:0006810]	COG4176	ABC-type proline/glycine betaine transport system, permease component	MNWLTDYKIPVGPTAKSVVDWLTTHLGLFFDTLAAVMQSLIDGLLYLLELPHPLLLIAIFAIIAWLIQRRISVVLLTILGFLFIINQGYWEPTLKTLTLVLSSCFVCMVIGVPLGIAAAHRPALYAAMRPVLDLMQTLPTFVYLIPAIVFFGIGMVPGLLATVIFVIPAPIRLTQLSISSTPASLIEAGEAFGTSRSQLLWKVELPYAMPQILAGLTQTIMLSLSMVVIAALVGADGLGVPVVRGLNSVNISLGFEAGFIIVVVAIVLDRIFRAGREK
WP_002966942.1	NL70_07975	hypothetical protein	143	Extracellular/Membrane	1		0	0.5203	0.5		0	-1.92047	0	0.357	0.5	0.333333				MLKLMAPLISSLAGEEIQLISGRAKRAAIFCAAMVVFGAIALAFFCIAAFLALAENYGGPIAALILAAISLLLALITLAILKIQGAAEEKKRKQKIEADKSALMATAAIATVPAILKRPILAVALPLAGIALVSLLSDKKKDR
WP_002966964.1	NL70_08485	branched chain amino acid ABC transporter substrate-binding protein	371	Periplasmic	0.5		0	0.4363	0	8.42	0.5	-0.354893	0	0.502	1	0.333333	amino acid transport [GO:0006865]	COG0683	ABC-type branched-chain amino acid transport systems, periplasmic component	MKKSLFCGVCLCALVAMGGTSFADIMVGVGAPLTGSQAAFGEQIKRGVEAAVAEANAKGGMNGEQITLVYGDDAADPKQGISVANKFVGDGVKFVIGHFNSGVSIPTSDIYAENGVLMIAPGTTNPTFTERELWNTFRTCRRDDKQGIVPGKYMADNYKDGKVAILHDKTPYGQGLADETKKKLNELGTKETLYEGVNVGEKDFSALIAKLKQAGVNVVYWGGLHPEAGLIIRQMADQGLKAQFISGDGIVSNELASIAGPAVEGTLNTFGPDPRNNPDNAELVKKFRDAGFEPEAYTFYAYAGVQSLVNAANAAGSNDPMEVATAMKEKGPFKTVLGDISFDAKGDPSLSPYVMFEWRKGEDGKYNYFQK
WP_002966965.1	NL70_08490	branched chain amino acid ABC transporter substrate-binding protein	371	Periplasmic	0.5		0	0.4451	0	8.6	0.5	-0.604891	0	0.570	1	0.333333	amino acid transport [GO:0006865]	COG0683	ABC-type branched-chain amino acid transport systems, periplasmic component	MRKTLFSGVALAAVIAFGGSAWADVLVGIGIPVTGPNAVYGAQIQKGAEAAIKEVNDAGGINGEKIAITIGDDVSDPKQGISVANKFAADGVKFVIGHFNSGVTIPASQVYAENGILEISPGATNPQYTEQGLWNTFRTCGRDDQQGTVAGQYIFDHFKDAKIAVIHDKTPYGQGLADETKKKLNELGTKETLYEGVNVGEKDFSALIAKLKQAGVNVVYWGGMHPEAGLLIRQMADQGLKAQFISGDGIVSNELASIAGDAVAGVMNTFGPDPRDDKANAELIKAFRDKGFEPEAYTLYSYAAVQSLAQAAKAAGSNDPQEVAKAMKEKGPFKTVLGDLSYDEKGDPKLPGYVMYKWEKGADGKYNYIQQ
WP_002966981.1	NL70_08860	ATP synthase	477	Periplasmic	0.5		0	0.5725	0.5	6.47	0.5	0.0651501	0.5	0.280	0	0.333333	transferase activity [GO:0016740]	COG1376	Uncharacterized protein conserved in bacteria	MALLVRLLHIALFSSLALPVLSGYAQADEAAGTVASHPVQLAQLYDPGDEIYHDRRIRVYIDAYGRRVTMDRRGRILSVEAANSYDRNQYAARGRAVAPDDNWTLDGPVDGGAPYDGFGDVPEDPNYYPAPPAAPDYQGNRDGQVQRSELPPPGADYPDNTGTASIAPDYRQPSARPQGVPNPNDMVPAVEMPKGQGAKAKIAAYQVLLDRAGASPGVIDGRSGSNVDKAAAAYREMTGKIINPTDEAAVNAELEATGGPAFGEYMITNEDVGRQYVASIPEDYAHKAQLPAMAYTSVAEMLGEKFHIDEAYLKEINPGVNFNQPGSVVKVPNLGKPVRAKVARIIADKGRKQVRGYDENGKLVVAYPSTIGSSDNPSPSGIVQVERIAINPNYTYNPK…
WP_002966986.1	NL70_08930	MFS transporter	412	Extracellular/Membrane	1		0	0.3005	0		0	0.507486	1	0.238	0	0.333333	integral component of membrane [GO:0016021]; transporter activity [GO:0005215]; transmembrane transport [GO:0055085]			MPTIDASSVDRFAAFRHSAFKKYWGARFLSAFAVQIVSVSVGWQIYDLTRDAFNLGMVGLVQFLPALLLVLVTGAAADRFGRRLIMGLSLILEGIVTAALLAFTLAGLFDPLTVFAALLIFGVARAFLGPSSASLVVNLVPTEDFANAVSWNSSAWQVATIVGPVAGGLLYGISPVAAYSIATLFLIAGSLLIFSIPKPRQHTLIEERSISTILAGFRYIWKEKIVLGAISLDLFAVLLGSTVALLPIYARDILDLGPWGLGLLRSAPGIGAVLTALWLAGHPIRDHAGRAMFLFVGLFGFFNVIFGLSTLTWLSILALALAGAADMISVYIRETLMQLWTPDHMRGRVNAVNMVFVGASNELGEFRAGVMAAAIGAVPAVVIGGIRAIAVAAGWAAMF…
WP_002966997.1	NL70_09165	diaminopimelate epimerase	303	Cytoplasmic	0		0	0.699	1		0	-0.628859	0	0.498	1	0.333333	cytoplasm [GO:0005737]; diaminopimelate epimerase activity [GO:0008837]; lysine biosynthetic process via diaminopimelate [GO:0009089]	COG0253	Diaminopimelate epimerase	MATKAAFARMNGLGNQIIVADMRGRADSITSAAAIRLASDSETAFDQIMAIHDPRTPGTDYYIAIINCDGTQAQACGNGTRCVVQALAAETGRHAFTFETRAGILTATEHDDGLISVDMGTPRFDWQDIPLAQAVADTRKIELQVGPADAPVLHSPSIASMGNPHAVFWVDKDVWSYELDKFGPLLENHPIFPERANISIAHVTSSDTIDLRTWERGAGLTRACGSAACAAAVSAARTGRTGRKVTVNVPGGPLLIEWRDDDHVMMTGPAEWEFSGTFDPATGEWSRDTQGLQGSGNADRGAA
WP_002967040.1	NL70_10050	isoprenylcysteine carboxyl methyltransferase	204	Extracellular/Membrane	1		0	0.3951	0	21.8	1	-0.930434	0	0.225	0	0.333333	methyltransferase activity [GO:0008168]	COG2020	Putative protein-S-isoprenylcysteine methyltransferase	MKTLGELGLYQRRRRFTIGGVIVLLVIALIFVRSQSTGSLHEYIEAFGISLIVAAIIGRMWCTLYIGGRKSAEIVQSGPYSVTRNPLYVFSSIGAVGIGAQTGSLIVAAAFGVLCYLAFSIVIRTEEKFLKQNFGRPYEAYCAKVPRFFPKFSLFHDDKELIVRPDRIYRTFTDGLVFFVAYPFFEFVEYLQNSHILPVLLRLY
WP_002967046.1	NL70_10200	1-acyl-sn-glycerol-3-phosphate acyltransferase	267	Extracellular/Membrane	1		0	0.3585	0	14.15	1	-0.625924	0	0.163	0	0.333333	transferase activity, transferring acyl groups [GO:0016746]	COG0204	1-acyl-sn-glycerol-3-phosphate acyltransferase	MIGTIRIFLVVAAMVALSLSLIPFQYLFLKLKNGWKRRLPNFFHRIVARLFGFRIRTVGKLHEGCPLLLVSNHTSWSDIVVLSAVGQVSFIAKSEVRDWPVFGMFAVLQRTVFVERARRGKTVHQTSEIANRLIAGDAMVLFAEGTTSDGNRVLPFKTALFGAAHAAIREAGVAEVAVQPVAIAYTRVHGMAMGRYFRPLVSWPGDVELMPHLKGILREGAIDVEVRFGEPVFVTAETDRKALARTMENRVRALLQSALLGREIPEA
WP_002967172.1	NL70_11490	hypothetical protein	234	Periplasmic	0.5		0	0.4981	0.5	9.72	0.5	-1.40764	0	0.385	0.5	0.333333		COG3683	ABC-type uncharacterized transport system, periplasmic component	MKFSMLVSLWPRRSFVRSAAIALLAGCLPTLAHAHPHVFAEARLELTIAPDGTVQQLAHVWRFDDVFSSTALMEFDKKGDLQLDHKELVDLAHVINSSIAEFKYFQSVLADGKDVKMARPTDLAAAFTDNRLLIVFTSKPEKPLKLAPGHKVSFGVYDPTFYTAIDYVKDSDLVVKGLPAGCTSKVIRPDPDEAIAQNQATLTDAFFNDPTGTDMSKIFATRLEIDCAAKGKTG
WP_002967249.1	NL70_13070	ABC transporter substrate-binding protein	393	Periplasmic	0.5		0	0.383	0	15.38	1	-0.261794	0	0.329	0.5	0.333333		COG4134	ABC-type uncharacterized transport system, periplasmic component	MRLTRRQALGGMAALAAFPASRVWAQTKPAMPASPVTLNIVDVAGNLALTQPAFEAYAKANPDKVSKITFTKAPAPELPGKLKAQQAANRLDIDVVLTGTDALSAGHELGLWVKLLPEYSTSLPDLKTLYQEPAWRMQEAQGKQHGLAIVYYPSGPLLEYMPDKVKTVPRNLDELLVWAKENPNKFLYARPANSGPGRTFLMGLPYMLGDADPKDPMKSWDKTWAYLKELHKYIEYYPTGTGALMKELGEGTRYMTVTTTGWDINPRVLGVVPKEAAVSKLDGFHWVADAQFMAVPKGIGDDKLAVILDLMNYMLTPEAQAVTYDQGYFYPGPVVKDVPITMAPQSSQDAIAEFGRAEYADWIANNPIELPLEPAAMVAAFRRWDEDVASQPK
WP_002967257.1	NL70_13255	branched-chain amino acid ABC transporter permease	246	Extracellular/Membrane	1		0	0.4819	0.5		0	-1.83804	0	0.343	0.5	0.333333		COG1296	Predicted branched-chain amino acid permease (azaleucine resistance)	MDILQVYAPQKGKPAWRSEFRRGIVSGFPVLLGMIPFALVLGAQAAHTGLTLAEVSMMTGLNFAGGSEFAAFRLWSSPPDVLLIAAITFLVNSRHLLMGAALAPFLRHFPKRTAFLTLFLMCDESWAVSLADAKRRQAKGVNAALNLAYYMGVAIPFYLAWVMSATLGAVFGPMIGDLHPYGFDMAIPAVFLVLIAGMWKGFAAARPWFVSLVAAAATHVFVPGALYVASGAISGLAAAYLLTGEK
WP_002967279.1	NL70_13700	enterobactin ABC transporter permease	316	Extracellular/Membrane	1		0	0.4171	0	20.42	1	-0.442951	0	0.190	0	0.333333	membrane [GO:0016020]; transporter activity [GO:0005215]	COG4605	ABC-type enterochelin transport system, permease component	MHKRPAIVIALLGALTLLACVAFMTLGAKGSWSFVLSFRGTKLAAMVLVAYSVAVSTVLFQTVTNNRILTPSIMGFDALYILIQTLVVFFGAVQIDWLGPNARFLAETAIMVVFAGTLYYWLFSGAARSLHLIMLVGIVCGVFFRSISNLMQRMLDPNLFAILQDRFFASFNAINADILVISAIVVAAVSLYGLRYLYVLDVLSLGRDPAINLGVDHARVVRKILFIVTVLVSVSTALVGPITFFGLLVANLAYMISGSARHRIVLPVAVLLAVLCIVGGQTLLERVLAFNTALSVIIEFLGGLFFIILLVRGNAR
WP_002967292.1	NL70_14055	glycerol-3-phosphate acyltransferase	201	Extracellular/Membrane	1		0	0.3812	0		0	-0.794554	0	0.546	1	0.333333	plasma membrane [GO:0005886]; acyl-phosphate glycerol-3-phosphate acyltransferase activity [GO:0043772]; phospholipid biosynthetic process [GO:0008654]	COG0344	Predicted membrane protein	MAEPGFFNAMLIGALIFGYVLGSIPFGLILTRLAGLGDVRAIGSGNIGATNVLRTGNKKLAAATLILDALKGTAAALIAAHFGQNAAIAAGFGAFIGHLFPVWIGFKGGKGVATYLGVLIGLAWAGALVFAAAWIVTALLTRYSSPSALVASLIVPIALYSRGNQALAALFAIMTVIVFIKHRANISRLLNGTESKIGAKG
WP_002967354.1	NL70_15360	pseudoazurin	146	Periplasmic	0.5		0	0.4117	0	10.58	1	-1.89044	0	0.378	0.5	0.333333	copper ion binding [GO:0005507]; electron carrier activity [GO:0009055]	COG3794	Plastocyanin	MRNTAIKFAAAGLFALLAAPALAENIEVHMLNKGAEGAMVFEPSYIKANAGGTITFIPMDKGHNVETVKDMIPDGAEKFKSKINEHYTVTVNQPGAYLIKCTPHYAMGMVALIAVGDKPENLEKIVSAKKPKVVQERLDKILAEVK
WP_002967466.1	NL70_02490	glyoxalase	113	Periplasmic	0.5		0	0.553	0.5		0	-0.144607	0	0.501	1	0.333333		COG3324	Predicted enzyme related to lactoylglutathione lyase	MRITGKLDYLEMPALNGSLDATKNFYARAFGWAFTDYGPTYSAFAEGLDGGFDAQSSTAKPLPVLFAANLEEALDAVTDAGGAVVKPIFTFPGGRRFHFTDPAGNELAVWSDK
WP_002968384.1	NL70_14715	AI-2E family transporter	352	Extracellular/Membrane	1		0	0.4709	0.5		0	-0.404857	0	0.305	0.5	0.333333		COG0628	Predicted permease	MSVQRASFYILLTLVTIAFAWLLIPYYTAVLWAVIMAVIFYPVQQWLVLLLRGRRNIAAFLSVLMCICLVIIPMLAIFGSLVDEGTSLYQRLSSREFGINGYIARIMAALPESLEEWLKRFELGTFADWRARISSVVMQGSQLFAARLVSFGQNTLQFFIGFGIMLYLLFFLFRDGADVGKKIRRAIPLSDDYTRQFLEKFTAVIRATVKGNIIIAIIQGMIGGVTFWLLGIEAALLWGVIMTFCSMLPAVGAALVWTPAAVWFFVSGDWWSGAILVVVGVLVIGLVDNLLRPPLVGKGTRMPDYVVLISTVGGISLIGINGFVIGPLIAAMFIAAWSLLAEEQKDQHMPDQ
WP_002968952.1	NL70_13245	MFS transporter	428	Extracellular/Membrane	1		0	0.3881	0		0	0.93131	1	0.249	0	0.333333	integral component of membrane [GO:0016021]; transporter activity [GO:0005215]; transmembrane transport [GO:0055085]	COG2814	Arabinose efflux permease	MSTTQAAAGDASQMETPHPNGSFTQSNADENHEQYWKQNLVICLLGSFTTLIAMSLLLPFLPLYVEQLGVISHAAIVQWSGIAYGATFLAAAFVAPLWGRLGDRYGRKLMLIRASLGMAVAMSLIGMVTSVWQLVALRLFVGIAGGYSSGSMILVATQTPKDKTGWALGALSAGIMAGNLAGPLLGGALPPLIGIRATFWLAGGVIFLTFLATTFLIREERKPPKPTREEKTQSIWAAIPDKGPVVAMLVTGILLLFANMSIEPILTIYVMQLMDDQTKVTLVSGVVMAAAALGSILSSSRLGQLADRIGHTRVIIGALAVSALLLVPQAFVTDAWQLIGLRFLMGLALGGLLPCITSVIRHNVPDRVAGGILGYSVSAQYVGQVAGPVAGGFVGGHFG…
WP_002969259.1	NL70_10990	AraC family transcriptional regulator	267	Periplasmic	0.5		0	0.4636	0.5		0	0.140897	0.5	0.397	0.5	0.333333	sequence-specific DNA binding [GO:0043565]; transcription factor activity, sequence-specific DNA binding [GO:0003700]	COG2207	AraC-type DNA-binding domain-containing proteins	MLMIFFQGMQHFEIDGVSFHLDVGSGEARKPLVFMLNIARYSKLRFFSQSDVPLRKVMISAPHSWLRNQLDLQDEAQETTLRSFLTQHLASYSFAPGQHILQLAEKIMNPPSVAAGPLATLNLRAQGLDIMWQACLAMMAEKEKQPPVLSSANRQDCERIREFIMANLDRDLTIDLIAQKVAISASTVQRRFKKHYGTTLYNFIKQQRLEAACVALSRDSIPISQAAHLAGYNNTSTFTSAFRKLYGFSPKKMRALGKGDPCRSGSG
WP_002969307.1	NL70_12945	hypothetical protein	109	Extracellular/Membrane	1		0	0.3715	0	44.18	1	-1.01498	0	0.099	0	0.333333				MKSDIVVLQMTMVDLLLAILHWLLSTFFGGQAFAFVGLVLWTIWTGALKPRLIPVDDIVRVAGDIIASYPDPELEAFARHKRAWNRSEGAKQTYWYRVRKAVRRRLQGR
WP_002969310.1	nikC NL70_13110	nickel ABC transporter permease	290	Extracellular/Membrane	1		0	0.4362	0	13.36	1	-0.184328	0	0.234	0	0.333333	integral component of membrane [GO:0016021]; nickel cation transmembrane transporter activity [GO:0015099]	COG1173	ABC-type dipeptide/oligopeptide/nickel transport systems, permease components	MSDSASMVCASKTGFLSVPRQWPVRLACIIVLLLLVAAVAGPWITPYNPDDVDLVRRLQSPSLAHWLGTDHLGRDMLSRLIAGVRVSLGSVVITLALTLAMGIVIGGAAGFLGGRADQVIMRITDVFLTFPTLVLALFMVGMLGTGLVNVILAIALSHWAWYARIVRGIVMSLRHREFLLAARMSGAGPVRTFWEHLLPATFSQLVVLATLDVGHIMLHVSGLSFLGLGVTPPTAEWGVMINDARQFVWTAPMLILWPGLALFLSVMAFNILGDALRDSLDPHLKAEHSH
WP_002969331.1	NL70_13950	hypothetical protein	65	Cytoplasmic	0		0	0.2717	0		0	1.2759	1	0.574	1	0.333333				MIYPIHDQYGARIGTVMTEEGNPPQERWVAYTLHGERKAFASWDAAQQWVGETASQPVRNDSPTA
WP_002969408.1	NL70_04430	peptidase	471	Periplasmic	0.5		0	0.4807	0.5		0	-0.46137	0	0.510	1	0.333333	metalloendopeptidase activity [GO:0004222]	COG4783	Putative Zn-dependent protease, contains TPR repeats	MGTTTAPFPAKTLSFLNLIRRFVAASGAIAIAVTGAFPASAQARGGGVPIIRDAEIEALVADYAAPILKVAGLGKRGVRVILVNSPSFNAFVDGRRIFVNTGAIMQAETPNEIIGVIAHESGHLAGGHQDRLREQLSRARTMAIIGMLLGVGAGVAGAAGGSGNAAGAGAGIALGSNEMAMRSLLNYQRTEEMTADRLAVNYLNATGQSTKGMLETFQRFASALSLSGTQIDQYRISHPLPRERIANLEELAKKSPYYNKTDSPAFQLRHDMARAKIAAYSGNMGALQRMFRNNPGGLAARYGSAITTYLNGSARAALPKFDALIKEQPKNPYFQEMRGEVLIKANDAAGAAKAFQKAVSLDPHKSPLLRMSYGRALMLTGTKANMPAAIREIKAGIAS…
WP_002969412.1	NL70_04295	translocase	193	Periplasmic	0.5		0	0.5981	0.5		0	-1.31467	0	0.576	1	0.333333	integral component of plasma membrane [GO:0005887]; TAT protein transport complex [GO:0033281]; protein transmembrane transporter activity [GO:0008320]; protein secretion [GO:0009306]; protein transport by the Tat complex [GO:0043953]	COG1826	Sec-independent protein secretion pathway components	MFDIAWSELLIIAIVMIVVVGPKDLPKMLRAFGKATARMRTTANEFRHQFNEALKEAELEDVKTIIDEARSLDPRTRLTQVFDPIRSAGEDLRSGLQSATSMSPVTENKVGEVTTPIEPGGTPVPAPPVPVPMITAPEEPAKPRKTSPRPAAKAGPKPTTTKTAKKTGATPKPTADKTATPVKKTTKKTGTKA
WP_002969429.1	NL70_03455	ribonuclease T(2)	229	Periplasmic	0.5		0	0.4536	0.5	8.94	0.5	0.348076	0.5	0.248	0	0.333333	ribonuclease T2 activity [GO:0033897]; RNA binding [GO:0003723]	COG3719	Ribonuclease I	MLRTLAAARAILLATGFSAAIGFSPAKADDRDGGRPGDFDFYVLPLSWSPSYCASQGPRANQQQCGVRRPFGFVVHGLWPQNERGYPANCQVDNMRSRGSYVPRRIISSLSDIIPSAGLIAHQWRKHSSCSGLPQNDYFATVRNAFEKVNIPPSLRNLATERRVDPLLVEKAFIAANPGMKPDGISIACKRNYLQEVRICMTRDLQYRSCDEVDANACRSRSVIMPAMQ
WP_002969444.1	NL70_03010	histidine kinase	436	Extracellular/Membrane	1		0	0.4224	0	9.61	0.5	0.283151	0.5	0.142	0	0.333333	integral component of membrane [GO:0016021]; intracellular [GO:0005622]; phosphorelay sensor kinase activity [GO:0000155]	COG0642	Signal transduction histidine kinase	MALVVVATFISSLYGEAARNNFERLLTAHLFSLVGAVSVSGEGTLQGRPELGDLRYSSPLSGWYWSVDPVTPNLTGKLESPSLVGRIVPEMPVSQAPFDSSFMRSYTLPGLDNEELSIVETEVVLDNSNRVARFRVMGNLSEVLNEIANFRARLLVYLGVFGIGSILINAAVILFGLRPLDKVRQALADIREGRSSRLDATLPLEIAPLAREMNALIENNRRIMERSRTQVGNLAHSLKTPLSVLVNEARAMGGAPGRIVQEQSEAMQVQIQHYLQRARIAAQRDSVVFRTPVTPVLERLHRVTAKLHPTFNISFRNDLPGAVFAGEREDLEEIIGNLLENAGKWGRKCITIRLAAVAGEQRQFEIVIEDDGPGLEADKIEAALKRGSRVDETKPGTGL…
WP_002969445.1	NL70_02995	hypothetical protein	68	Extracellular/Membrane	1		0	-0.0638	0	0	0	-0.384198	0	0.455	1	0.333333				MTANKSWYLSRTVWAGLVALFLSVAGLFGVATDMIDQGNMTDVLLQLATAIAGVVTVIGRIGATSRIL
WP_002969582.1	NL70_07235	MFS transporter	303	Extracellular/Membrane	1		0	0.3735	0		0	0.0193605	0.5	0.355	0.5	0.333333	integral component of membrane [GO:0016021]			MTRAQANMLLLLAGVIWGMGFVAQSTAMASIGPFLFIGIRSAIAALTVLPWAIAEGRRTRTRLRAGNYIYFMIVGATLFTGLTLQQIGLITTSVTNAGFLTGLYVVMVPVLGVIFFRTWPHPIVWPCAAACLAGIFLLSGGELTALKQGDVLVICGAVFWAMQVVLIGRANRAGRPVTLSCVQFATSAMAGLVIASMIEDFNWNAIALTWKEILFTGVFSSGVAFTLQAIGQRYTTSAQAAIFLSSEALFAALFGAIFLGDRLTFIGFIGCGLLFAAMLAVEIIPMFWKRKPGNLNPMAEAEE
WP_002969593.1	NL70_07650	hypothetical protein	303	Cytoplasmic	0		0	0.6371	1	11.09	1	-0.906832	0	0.239	0	0.333333				MLGVLVAVFVVVLLGPSVWRRAFFLARRQVQAELPITLAEIRADRDGLRAEHAVAVSKLEQLLKLERGKTAEQKVTLARQQDELKRIPLLEQNIARLEKRLGEEEKGAAEARQARDTALEKAEILQAELERVQGHYVALESLADTLRIEISAHEAEISRLMSEITEMRHDRKDATARYNELSTQLTAAQTKLKSETRRNGELQQKLEKLISELSDAQEKLERQNRHGDGALMSADQIEIARQNAALREEMATLAARMVAITAEREGPDSPIHKLLKGTALTEKGKGKKNKAPKSLATRIRDMQ
WP_002969616.1	NL70_08415	DNA-directed RNA polymerase sigma-70 factor	311	Cytoplasmic	0		0	0.5924	0.5	10.78	1	0.167683	0.5	0.138	0	0.333333	DNA binding [GO:0003677]; sigma factor activity [GO:0016987]; transcription factor activity, sequence-specific DNA binding [GO:0003700]; DNA-templated transcription, initiation [GO:0006352]	COG0568	DNA-directed RNA polymerase, sigma subunit (sigma70/sigma32)	MKPSSMSSSSTVPANRMPMAVRSFPAAAASSQSMIRSAMSAPYLEREEERALAIRWKETKDQDALHRITSAHMRLVISMAGRFRKFKLPMSDLIQEGYVGLLEAAARFDPDRDVRFSTYASWWIRASMQDYILRNWSIVRGGTSSAQKALFFNLRRLRSKLAQTDDNMTKAEIYREISDQLGVSTSDVEFMDSRLSGPDSSLSAPMNGEETGASRRMDFLVDDHPLQDEIAESSIDMERRNRWLTRALDTLNERELHIIRERRLDDDGVTLEALGEKLGISKERVRQIESRAMEKLKIALLSQHELAAYQA
WP_002969917.1	NL70_03635	phosphoesterase	255	Extracellular/Membrane	1		0	0.4521	0.5		0	0.279044	0.5	0.168	0	0.333333				MTVPNAENILLNPIRAACELVRALLRPAYKGAPSSWTMEMTAIVALLPFILLVLHLWDADLSRAASHSTGLFMEILRAGTDAIRTVIWLPIALAVWLVTALLLSPSFQGGERRWLVRLHGWATLVAASIIVGSIPVELGKLVVGRARPLLIDEVGAASFSPFNGQYLYESFPSGHSMMAGIMLVSLWIFLPRLRIVTVAICLLFCISRVAAGVHYPTDVVAGFTIGFVSAWWVARYMATRNIIFSLDEESVMPRI
WP_002970053.1	NL70_05440	two-component system sensor histidine kinase	774	Extracellular/Membrane	1		0	0.5016	0.5	8.05	0.5	-0.193197	0	0.230	0	0.333333	integral component of membrane [GO:0016021]; intracellular [GO:0005622]; phosphorelay sensor kinase activity [GO:0000155]; regulation of transcription, DNA-templated [GO:0006355]	COG5000	Signal transduction histidine kinase involved in nitrogen fixation and metabolism regulation	MRCIDATLLVIMVNMNRANLTTDMNGTRQSSQDEGQGEGRRLLALPGIITVVSALVTASFSFAILIGITPITPDRTVTLALVIINVALILFLILLICREVYRIITARRLGKAASRLHVRIVALFSLIAAIPAIVVAIVASVTLNLGLDRWFDQNTRDIISSSQNFYTAYLQETALNLQSTSYSMLQDLDAQRAIYSLDRNGFIQLMTLQVRGRALLGAFLVRDNGDVVVQSDTGMESHLPPPTKDSLEKAPDGKPVIIPPGNTNFVGALIKMREIPDMYLYTVRSVPPQILDAINLMNANARRYQEMDANRIPTQIAFALLYFGLTLIVLLSAIWTGIAVADRLVRPIRLLIGASDDVAAGNLDVSVPVRSSDGDVGALSGTFNNMVAELKSQRNELIS…
WP_002970629.1	NL70_13605	ABC transporter permease	589	Extracellular/Membrane	1		0	0.468	0.5		0	0.247412	0.5	0.161	0	0.333333	membrane [GO:0016020]; transport [GO:0006810]	COG1178	ABC-type Fe3+ transport system, permease component	MGNAGVVKHRRCDIERLMAETVAVPESKTLRPPRAGRAWLWLSAVVTVLVLFPVLALALEALQGSAGLWSHLAFTTLPAAFADTVILLSGVGLIAAVLGTSMAWLVTAYDFRGRAVLEWALLLPLAVPTYIIAYAYLDLLHPVGPMQGAVRFLLGYDSPRQFRLPDIRSMGGCIVLLGFVLYPYVYIPTRAMFLTQSASLIEAARTLGVSRKGIFWRVALPLARPAVAVGVSLALMETLNDVGAAEFLGVRTLTVSIYTTWITRSDLPRAAQLALALLFLVVALVSIERWARRKQRFASNIRHSRGFDPLKVSGFHGAWLFCLCAIPVMIGFVLPAFYLAVEAIKRMRFAGISPRLAGEALNTVALASVATVLVLICGMLVAYAVRLFPAAFSRWCYRF…
WP_002971535.1	NL70_02875	peptidoglycan-binding protein	322	Periplasmic	0.5		0	0.4874	0.5		0	0.126975	0.5	0.381	0.5	0.333333				MRKPAKRRSLAARLLHFFFTSASVLAIAAGDFVVRNPVLTGGATAFLVVMGFVSANALWYQPEAHDAVFFRTRPDFVFKPTPRAALPGTAAINSEGKPAAQSVRQPANNGPTPSVATADLSPDRLQLSGSVDDMLPALAPNADLEIARLQQRLSMLGIYKGPVDGFTGPQTREAVEHWRALQQKLGVKQASLPAQLENNAPAQDDVAGIIEVAVPSPRPQPAVLKDAAPIKPKADLASYEKPAHRKQPAAAAAQPSKISSQDIVRVQAGLKAFGNDTVPVNGQPGKATQEAVREFQKLFGLHVTGEIDSALISKMREIGLIS
WP_002971551.1	NL70_02475	DSBA oxidoreductase	217	Periplasmic	0.5		0	0.3365	0	9.17	0.5	-1.93615	0	0.485	1	0.333333		COG1651	Protein-disulfide isomerase	MPVALNRRHVISLAGAAAAGLAFTRGANAQQHAPEGIVDAIEIAKPGKLKDMVYGKADAPVTIVEYASLTCPHCADFKLITFPKIKEKYIDTGKARLIFRDFPFDPRATAAVMLARCAPEDHYFPMIDLFFRQQQQWATAEDGKAALLQIAKLAGFTQESFEACLTNQQLLNDVRATVERGSKEFGVNATPTFFINGKKYAGDLSFEEMSGFIDSAL
WP_002971653.1	NL70_01240	hypothetical protein	308	Cytoplasmic	0		0	0.6912	1		0	0.295999	0.5	0.380	0.5	0.333333				MIEVELPDGTIAEFPEGTSPDVMRSALQKRFANQSFSNDGTVGPTNWRKDVMGYDGSVNADNVMRTFITSAPVVGPLLGKAGAAIDAALDKTPIGSNIIPGDTWSERYENALASQKGKDEAFGREHPYVQTGVGVAGGIAGTVPMIMAAPAAFGAGGGGLIARGLASGASGMALGGTDAAIRSDFDPEAIKLGAGAGLVMGGIGPAAGQAIGAGARKIGDVFASQSAAKAADMVPSALRYLNKAAIRDGLDAPAIQQRLADLGPEAMLMDISPNFKGAAGALANSPGEAQTIIRDALTKRMAGANQRA
WP_006076644.1	NL70_11780	hypothetical protein	128	Extracellular/Membrane	1		0	0.7692	1		0	-0.610349	0	0.290	0	0.333333				MDFPAWTWWAVAIGLFLLIEALMAIWYIRRLSRQRVETTAALKEVQHTGEPGSALVLEATDTGKRLGAYSFLVVRLRLRVTRANGEEFETAIDAHISPVRIADFAEGKHIKVSIDPHARTVVLNQPIQ
WP_006210023.1	NL70_02180	hypothetical protein	172	Extracellular/Membrane	1		0	0.2714	0		0	-1.11969	0	0.484	1	0.333333		COG0586	Uncharacterized membrane-associated protein	MHFVESYLATYGTLALFFIIYSESFGAPLPGESALIASSLLALHGTLHIQTVLITVFIASVLGDSTGYLIGRFGGRKLILRYGYLVKLTPERLNKFEKIFAEKGIYVVATARFVVLLRQLNGLVAGSMKMNPLHFLAANMVGAAGWTLIWGLGPYLLSGVLAPYVAHLKALF
WP_006210290.1	NL70_14450	hypothetical protein	279	Extracellular/Membrane	1		0	0.499	0.5		0	0.289464	0.5	0.278	0	0.333333	membrane [GO:0016020]; transport [GO:0006810]	COG0395	ABC-type sugar transport system, permease component	MSKARTSPVRTALVHATLIFYMLIAVFPVALTLINSFKSRNAIFREPLRFPTPESFSLIGYETVLKQGSFLTYFQNSAIVTVVSIFLVILFGAMAAFALAEYRFRGNMLTGLYLAIGIMIPIRLGTVALLQGMVAAGLVNTLTALILVYTAQGLPLAIFILSEFMRTVSDDLKNSGRIDGMSEYAIFFKLVLPLIRPAMATVAVFTMIPIWNDLWFPLILAPSEATKTVTLGAQLFIGQFVTNWNAVLAALSLAMFPILILYVLFSRQLIRGITAGAVK
WP_006210364.1	NL70_10755	hypothetical protein	430	Periplasmic	0.5		0	0.4825	0.5	12.42	1	-0.138911	0	0.189	0	0.333333				MKRPALRPLLVLMASLSFAGVAGGTACARAQPEMRPLPVLEPYKLVRSLRMLQDQVVAGKPEAVVMLNKLLGFVSTDMSRAQPEVWDKPENIYAAIIYLFNGGNPEAVRKVLANLKTDTVPQELVKGALAYASGQTIEVVKLFSVPLAPEAPAELKASIVLVTANQMMAFDPATALLRLDQVRLEAPGTLFEEAAIRRSLPIAAKLGAADKVRLLSRNYLQRFRHSPYMRDFMAQFVDTTLKLSDRIGDEELVKLIGSADPLLQYTLYLQIARGALVDGQTERARFMSAEARKLAGHLNADPTRANLYAAASDVASDSAGSALRELSQISPDHLQEPDRKLLKAAETVGAIVTRAPDTTSRAKRSADEREVPRMAVADAPQLPAQQTLSAPVEVDFNSA…
WP_032449323.1	NL70_14230	DNA-binding protein	355	Periplasmic	0.5		0	0.4171	0	9.27	0.5	-0.923327	0	0.506	1	0.333333	plasma membrane [GO:0005886]; DNA binding [GO:0003677]	COG1744	Uncharacterized ABC-type transport system, periplasmic component/surface lipoprotein	MKKTLMVIATVAGFMLGGAAHAEEKLKVGFIYIGPPGDFGWTYQHDQARKELVEALGDKVETTFLENVAEGADAERSIKRIARAGNKLIFTTSFGYMDPTVKVAKKFPDVKFEHATGYKTADNMSAYNARFYEGRYVQGVIAAKMSKKGIAGYIGSVPVPEVVQGINSFMLGAQSVNPDFRVKVIWVNSWFDPGKEADAAKALIDQGVDIITQHTDSTAAIQVAHDRGIKAFGQASDMIKFAPDTQLTAVVDEWGPYYIDRAKAVLDGTWKSQNIWWGMKEGLVKMAPFTNMPDDVKKLAEETEARIKSGELNPFTGPIKKQDGSEWLKAGEKADDQTLLGMNFYVAGVDDKLPQ
WP_054173983.1	NL70_10225	acyltransferase	532	Extracellular/Membrane	1		0	0.321	0	13.52	1	-0.174896	0	0.223	0	0.333333	integral component of membrane [GO:0016021]; plasma membrane [GO:0005886]; hydrolase activity, acting on carbon-nitrogen (but not peptide) bonds [GO:0016810]; N-acyltransferase activity [GO:0016410]; lipoprotein biosynthetic process [GO:0042158]; nitrogen compound metabolic process [GO:0006807]	COG0815	Apolipoprotein N-acyltransferase	MIARLAGRIILLSGWRRALAAFLSGAFATLTQPPFDIFVAGFVSFPVLVWLIDGAIARTDAGPLRRLLLAAKVGWWFGFGYFVSGLWWIGTALLVDADQFAWALPLAVLGLPAFLALFYAFAAMIARLLWSDGLGRILAFAFGFALAEWLRTFIFTGFPWNLIGYAAMPVPLLMQSVAVIGLVGMSALAVFVFAAPALLTGGHFARTGIGLAIFLALAHVGFGAWTLSRAPAIVDENGPLAVRIVQPSIAQAMKWDNAERRAIFDKLVGLTEEAPAEGKPRPDVIVWPETAIPYILESTPQALAHIGDALQEGQVLLAGAVREEKGADGGEPRYYNSIYTIDDRGRIVSTADKVHLVPFGEYLPFESFLRGLGLQEVVEMPGGFTAGTTRHALAVKDGR…
WP_002967374.1	NL70_15615	ABC transporter substrate-binding protein	492	Periplasmic	0.5	88.6	0	0.4074	0	7.67	0.5	-0.302562	0	0.360	0.5	0.333333	ATP-binding cassette (ABC) transporter complex [GO:0043190]; transmembrane transport [GO:0055085]	COG0747	ABC-type dipeptide transport system, periplasmic component	MGNLLKAGLITAAMLASINGAFAKDTLVVGEVLEPPGLDPTANAAAGIRQVTYANLYEGLVRIIEDGTVKPLLAESWTISDDKKTYRFKLRHGVKFHDGTPFDCSIVKFSYERAVAPDSTNAQKGLFEPIASTECPDPATAVVTLKRPTSNFLFNMGWGDAVMVAPNSAAGNKTKPVGTGPFKFKRWVQGDRVELERNPDYWGEPAKLSAVTFRFVSDPSAAAAAILAGDIDAFPMFQAPELISRFKSDDKLQVEVGDTAGKVLLSLNNAKAPFNNVKVRQALAHAIDSKALIEGTYSGFGTPIGSHYAPVDPGYVDLSQTYPYDPAKAKQMLEEAGVPAGTQITITLPPPAYARRGGEIIAAMLAEVGIQANLVPIEFAQWLDQVFKRSDFDATIIAH…
WP_002968915.1	NL70_10425	ABC transporter substrate-binding protein	539	Periplasmic	0.5	57	0	0.5797	0.5	8.58	0.5	-0.172444	0	0.277	0	0.333333		COG0747	ABC-type dipeptide transport system, periplasmic component	MLFKTTGTRSGSLKTLRSLMMAATLLTAFSGIASAQSANSLVIARNMDINSLDPHRTFCDTCQIYDSAVYEGLLSLDKDNKVVPVLAESYAANGDQTEFTFKINPKAVFSDGSRVEAKDVKWSWERLKNVKGSPSFLADTIASIETPDEATVVVKTRAPNSEFFNVVASPYFGIVNSDVATTEAKAENGADAAEKDNAEAWFLAHSAGSGPFVLSAYEPNSELRLKRNEKYWREAPKVDEVIFRQVKDAVAQAQMLENGTADIAMQIDPETAKTFRNKDIKVDSIHSYNFIYLALSPGAKSNAVPLTADIREAISIAIDRESLLDFMLGDKGQLIGTAIPIGFPGGTGHKIPEYNPEKAKELLAKAGHPNGFTLEAVYPNLNVYGVDFTQMMQKIQQDL…
WP_002963679.1	NL70_02595	aminotransferase DegT	367	Cytoplasmic	0	165	0.5	0.4815	0.5		0	-0.285246	0	0.378	0.5	0.333333	catalytic activity [GO:0003824]	COG0399	Predicted pyridoxal phosphate-dependent enzyme apparently involved in regulation of cell wall biogenesis	MDIPVYSPYLCGNFKKYVNECLDTGWISSRGEFISRFEDAFAQYVDVPSAASVANGTVALHLALDALGIGAGDEVIVPTFTYIASVNTILQTGATPVYVDSLENTLQIDPEGVRLAITERTKAVMVVHLYGHPCDMDSIREICDEKSLLLVEDCAEGFGTKWKNSHVGTFGDVATFSFFGNKTITTGEGGMVLARNPQVMEKCRHLKSQGTSPTREYWHDALAYNYRMTNIQAAIGLSQIEMADEILSLKARTAASYASKLAGLPLRMHTPVGDVKHSYWMCSIVLDNSEHREPLRQHLRENGVDTRPFFPPAHRMPHSASTGSYPVADSLSARGLNLPSFPHITDVEISFVCDLVRSYFSNHSNHI
WP_002963434.1	ureC NL70_01430	urease subunit alpha 1	570	Cytoplasmic	0	473	1	0.5007	0.5		0	-0.596992	0	0.169	0	0.25	cytoplasm [GO:0005737]; nickel cation binding [GO:0016151]; urease activity [GO:0009039]; urea metabolic process [GO:0019627]	COG0804	Urea amidohydrolase (urease) alpha subunit	MPARISRATYAQMFGPTVGDKVRLADTDLIIEVERDLTTYGEEVKFGGGKVIRDGMGQSQLSRAEGAMDTVITNALILDHSGIYKADIGLLDGRIALIGKAGNPDTQPGISIIIGPGTEIIAGEGKIVTAGGIDTHVHFISPQQVDEALNAGITCMVGGGTGPAHGTLATTCTPGPWHIARLIQSFDGLPMNIGVFGKGNASLPGALEEMVRAGACGLKLHEDWGCTPAAIDNCLSVADHFDVQVAIHTDTLNEGGFVEDTLNAFKGRTIHSFHTEGAGGGHAPDIIRVCQYPNVLPASTNPTRPYTVNTIAEHLDMLMVCHHLSPAIPEDIAFAESRIRKETIAAEDILHDMGAFSIISSDSQAMGRVGEMIIRCWQTADKMKKQRGSLPDDRPGNDN…
WP_002966069.1	NL70_14240	bacterioferritin	161	Cytoplasmic	0	326	1	0.4948	0.5		0	-0.274778	0	0.133	0	0.25	cell [GO:0005623]; ferric iron binding [GO:0008199]; ferroxidase activity [GO:0004322]; cellular iron ion homeostasis [GO:0006879]; iron ion transport [GO:0006826]	COG2193	Bacterioferritin (cytochrome b1)	MKGEPKVIERLNEALFLELGAVNQYWLHYRLLNDWGYTRLAKKEREESIEEMHHADKLIDRIIFLEGFPNLQTVSPLRIGQNVKEVLEADLKGEYDARASYKESREICDKLGDYVSKQLFDELLADEEGHIDFLETQLDLLAKIGGERYGQLNAAPADEAE
WP_002963490.1	NL70_01705	murein hydrolase transporter LrgA	139	Extracellular/Membrane	1		0	0.4944	0.5		0	-1.09501	0	0.128	0	0.25	integral component of membrane [GO:0016021]; hydrolase activity [GO:0016787]	COG1380	Putative effector of murein hydrolase LrgA	MNAPRKAHDLKIRLRYALHNSRLMQIATLVGFWLAGEAVVRLAGLPLPGGIVGMALVLALLLSGRISLFSMKRGAEWFLAEMLLFFIPAVLAILEHRELIGMLGLKIMAVILLGTLTVMSVTALTVDLCYRWSLRYAAR
WP_002963507.1	NL70_01780	C4-dicarboxylate ABC transporter	160	Extracellular/Membrane	1		0	0.5569	0.5		0	-0.986592	0	0.209	0	0.25		COG4665	TRAP-type mannitol/chloroaromatic compound transport system, small permease component	MSVLLALSRAIDAANNFIGKSVSWLVLVAVLISAINAVTRKLFNVSSNAWLEAQWYLFSAVFLIAAGYTLLHSEHVKVDLLYSRYSRRTQLLVEIFGTIFFLLPFCIITIYLSWPVWLLIPIGFSLLALQGISELIKRIAILQGRIPDTVAIEDAEAQAL
WP_002963512.1	NL70_01805	hypothetical protein	91	Cytoplasmic	0		0	0.7833	1		0	-1.21187	0	0.319	0.5	0.25				MGQEQNGYGRLRMRISDQASGKPAANPCMELHPIGKRQAENLEEAPIREAGHRSVAFRNSVHLRFGICGGKAHYRLPRLVSPFSCSTCWGS
WP_002963525.1	NL70_01870	hypothetical protein	52	Cytoplasmic	0		0	0.7419	1	0	0	-1.46969	0	0.330	0.5	0.25				MDYNSLRTFADSWGLFGMALFFVFVVLYAFRPGSKKKADEAKEIPFKDDKND
WP_002963526.1	NL70_01875	cytochrome c oxidase, cbb3-type subunit II	243	Cytoplasmic	0		0	0.4122	0	17.97	1	-1.39286	0	0.331	0.5	0.25	integral component of membrane [GO:0016021]; cytochrome-c oxidase activity [GO:0004129]; heme binding [GO:0020037]; iron ion binding [GO:0005506]; aerobic respiration [GO:0009060]	COG2993	Cbb3-type cytochrome oxidase, cytochrome c subunit	MSILKNHSKLEKNATLLLIASLAVVTVGGLVEIAPLFYLENTIEKVEGMRPYSPLELAGRDIYVREGCYLCHSQMIRPFRDEVERYGHYSLAAESMYDHSFQWGSKRTGPDLARVGGRYSNEWHVQHLVRPRDVVPESVMPSYAFLKERPLKADDIAAHLKANVAVGVPYTQEMIDKALDDLKAQATPDADTSGMEERYPKARVGDFDGNPQMISEMDALIAYLQMLGTLVDFSTYDQSPKAR
WP_002963533.1	NL70_01915	arsenate reductase	116	Cytoplasmic	0		0	0.4562	0.5		0	-0.886001	0	0.440	1	0.25		COG1393	Arsenate reductase and related proteins, glutaredoxin family	MSVTIYGIKNCDTMKKARIWLEDHGIDYTFHDYKKEGLDAETLDRFLKTVPWEQLLNRAGTTFRKLPEDVRSNVDAASARELMLAQPSMVKRPVLERDGKLMVGFKPAQYEAYFKL
WP_002963542.1	NL70_01960	ATP synthase I	132	Cytoplasmic	0		0	0.7284	1		0	0.0780918	0.5	0.199	0	0.25		COG5336	Uncharacterized protein conserved in bacteria	MARGAEPEKPSGTIKDAKREPGSGELDQRLNRLEAELAKKGVLKQPASEEERSETSSSVAQAMKLSSEFIAGILVGALIGWFLDRYAGTSPWGLIVLLLLGFGAGTLNVLRSAGYVAEQGNNKSSAEKDDRK
WP_002963546.1	NL70_01980	ATP synthase subunit b 2	159	Cytoplasmic	0		0	0.6001	1		0	-1.20221	0	0.310	0.5	0.25	plasma membrane [GO:0005886]; proton-transporting ATP synthase complex, coupling factor F(o) [GO:0045263]; nucleic acid binding [GO:0003676]; proton-transporting ATP synthase activity, rotational mechanism [GO:0046933]; plasma membrane ATP synthesis coupled proton transport [GO:0042777]	COG0711	F0F1-type ATP synthase, subunit b	MDATFWAFIALVIFVAIVVYMKVPGMIGRTLDERADRIKKELEEARTLREEAQQLLAEYHRKRKEAEKEAGDIVASAEREAKALLEEAKRATEEYVARRNKLAEQKIATAETDAINAVRASAVDLAVAAAGSILAEKVDAKADGNLFNDALAQVKSHLN
WP_002963561.1	NL70_02045	glycyl-tRNA synthetase subunit alpha	308	Cytoplasmic	0		0	0.5604	0.5		0	-0.859129	0	0.410	1	0.25	cytoplasm [GO:0005737]; ATP binding [GO:0005524]; glycine-tRNA ligase activity [GO:0004820]; glycyl-tRNA aminoacylation [GO:0006426]	COG0752	Glycyl-tRNA synthetase, alpha subunit	MHPTRSFQGLILTLHNYWAEHGCAILQPYDMEVGAGTFHPATTLRSLGPKPWKAAYVQPSRRPKDGRYGENPNRLQHYYQYQVLIKPSPPNLQDLYLGSLKAIGLDPTLHDVRFVEDDWESPTLGAWGLGWECWCDGMEVSQFTYFQQVCGIECSPVAGELTYGLERLAMYVQGVDNVYDLNFNGLEGDEKVTYGDVFLQAEQEYSRYNFEMANTETLHQHFIDAERECEAILKAGSTGENSLHKCVFPAYDQCIKASHVFNLMDARGVISVTERQGYILRVRNLARQCGEAFLLTDAGGFNFKREGE
WP_002963584.1	NL70_02155	hypothetical protein	83	Cytoplasmic	0		0	0.4059	0	6.98	0.5	-0.654883	0	0.447	1	0.25				MHYLIGLILIIAALFSTVAMAEDAEGKITDINKDSETITLDDGETYKLPGEFDIGAINPGMKVLIIYDIVDHTRFITDIQEAP
WP_002963590.1	NL70_02185	transglycosylase	86	Extracellular/Membrane	1		0	0.5107	0.5		0	-1.9416	0	0.235	0	0.25	integral component of membrane [GO:0016021]			MSVISWIILGLIAGFIGSKIVNKSGQGMFFDIALGVVGAIIGGVIFTFFGAQGVTGLNIYSLIVSVIGAVIVLWIYHAVTGKRSIG
WP_002963604.1	NL70_02255	colicin V biosynthesis protein	192	Extracellular/Membrane	1		0	0.3429	0	9.12	0.5	-0.61475	0	0.238	0	0.25	membrane [GO:0016020]; toxin biosynthetic process [GO:0009403]	COG1286	Uncharacterized membrane protein, required for colicin V production	MPITMLDGILLGITLVSAVLAMVRGFSREVLSLVSWAAAAAAAVLLYKPVLPYVKPYISNDTIAMIAAMAAVFLVVLIVVSLITMKIADFIIDSRIGALDRTLGFLFGAARGVLLVVVAMLFFNWLVPTNQPDWVTNAKSKPMLDSFGQQLIELLPADPDKSLIEKLKPKADAPAAGEPEEAPVPDDTPAQE
WP_002963669.1	NL70_02545	glycoside hydrolase	335	Extracellular/Membrane	1		0	0.5423	0.5		0	-0.268311	0	0.188	0	0.25	integral component of membrane [GO:0016021]; hydrolase activity [GO:0016787]; phospho-N-acetylmuramoyl-pentapeptide-transferase activity [GO:0008963]	COG0472	UDP-N-acetylmuramyl pentapeptide phosphotransferase/UDP-N-acetylglucosamine-1-phosphate transferase	MRFLLVSFFVSALLCGIGLFLLSHLLPANFLAARMSSRSNHSIAARQIGGLALIPAILVTLAIFAPDLEVNMQLFLCLSGASLLLWVVGGLDDRYELSEIIRLGSQLLAAITVLYGLGPDFRLLPNLLPYWLEATLIVFALIIAINVTNFMDGLDLMTVAGLGVPLVGIALLGALGLTGLTSSGIGAVAAGGLLGFALFNRPPASIFLGDSGSPPLGLIVGTALLLLARETHIVVALVLPLYYILDAGTTIVMRAAQGENILKAHSKHAYQIAKRSGWSVPKVVAHVALLNTILIACVVALLALDHPLAQLTFLLVAAVATLILLLDFRGRFRKL
WP_002963921.1	NL70_03840	hypothetical protein	72	Extracellular/Membrane	1		0	0.5611	0.5		0	-2.68968	0	0.177	0	0.25				MPVRLKKLIGTFLLVALVIIYAVLATIIAVAHLANASAWAHLLYFFVTGILWVLPAMGIIWWMAQPPRKKQN
WP_002963946.1	NL70_03965	NADH:ubiquinone oxidoreductase subunit J	205	Extracellular/Membrane	1		0	0.5854	0.5		0	-2.55068	0	0.229	0	0.25	NADH dehydrogenase (ubiquinone) activity [GO:0008137]	COG0839	NADH:ubiquinone oxidoreductase subunit 6 (chain J)	MLTGIAAAFFYLFAFIMIASAFMVIAARNPVHSVLFLILTFFNAAALFLLTGAEFLAMILLVVYVGAVAVLFLFVVMMLDVDFAELKRGALQYAPVGALVGLILLGELIFVFASRMFTPKLGQGALPIPDVATRTNTAALGDILYTHYVFYFQVAGLVLLVAMIGAIVLTMRHKPNVKRQSIPAQVARTPETAIEIRKVETGKGI
WP_002963947.1	NL70_03970	NADH-quinone oxidoreductase subunit K	102	Extracellular/Membrane	1		0	0.4853	0.5		0	-1.05558	0	0.281	0	0.25	plasma membrane [GO:0005886]; NADH dehydrogenase (quinone) activity [GO:0050136]; ATP synthesis coupled electron transport [GO:0042773]	COG0713	NADH:ubiquinone oxidoreductase subunit 11 or 4L (chain K)	MEIGIAHYLTVSAILFTLGVFGIFLNRKNVIVILMSIELILLSVNLNFVAFSSQLGDLVGQVFALFVLTVAAAEAAIGLAILVVFFRNRGSIAVEDVNVMKG
WP_002963959.1	NL70_04030	hypothetical protein	65	Cytoplasmic	0		0	0.6277	1		0	-1.86452	0	0.309	0.5	0.25				MPAKSQAQQKAAGAALAAKRGEIKVSELFGASKQMYESMTEKELEELAETKRKGLPGHVSDDDRK
WP_002964025.1	NL70_04355	methylenetetrahydrofolate--tRNA-(uracil-5-)- methyltransferase TrmFO	466	Periplasmic	0.5		0	0.4821	0.5		0	-0.901462	0	0.326	0.5	0.25	cytoplasm [GO:0005737]; 5,10-methylenetetrahydrofolate-dependent tRNA (m5U54) methyltransferase activity [GO:0030698]; flavin adenine dinucleotide binding [GO:0050660]; methylenetetrahydrofolate-tRNA-(uracil-5-)-methyltransferase (FADH2-oxidizing) activity [GO:0047151]; oxidoreductase activity [GO:0016491]	COG1206	NAD(FAD)-utilizing enzyme possibly involved in translation	MSNNTDLSPVHVIGGGLAGSEAAWQIAQAGVPVVLHEMRPVRGTDAHKTEQLAELVCSNSFRSDDAETNAVGVLHAEMRLAGSLIMACADAHQVPAGGALAVDREGFSQAVTARLEAHPLITIEREEITGLPPTEWGTTIIATGPLTAPSLAEAIAAETDADALAFFDAIAPIIHFDSINMDVCWFQSRYDKVGPGGTGKDYINCPMDKEQYEAFVAALIEGDKTDFKEWEGTPYFDGCLPIEVMAERGPETLRHGPMKPMGLTNAHNPTVKPYAVVQLRQDNALGTLYNMVGFQTKLKYGSQTGIFKMIPGLENAEFARLGGLHRNTYLNSPVLLDNVLRLKSRQTLRFAGQVTGCEGYVESSAIGLLAGRFTAAEKLSQAAVPPPPTTAFGALLGHI…
WP_002964046.1	NL70_04475	peptidase M23	120	Periplasmic	0.5		0	0.6744	1		0	-2.46124	0	0.229	0	0.25				MAEKQAEMKRKKPPAVIIARGRKISHFALRPWMVAAGGTALLVLCIVHPSTAEVAPTTNRLAPLVERAFRLQPMPDMPLKPAPEQHSLAIPDEALAGHDFPGIDPIITGPVPGKRARGAH
WP_002964088.1	NL70_04705	hypothetical protein	67	Cytoplasmic	0		0	0.5836	0.5		0	-0.15618	0	0.505	1	0.25				MKLTKNQVKALETIAGNRFGMTGDFMPATLKQLFSMGLISREPKTIGCGFWYRITEAGRQALKGGGE
WP_002964254.1	NL70_05485	hypothetical protein	65	Cytoplasmic	0		0	0.6043	1		0	-1.61469	0	0.341	0.5	0.25				MAGLVLGFIAGTLSHLGGNTISVNGVAILGWFGVWTLTLALGLGGFAFGLIWALVFRALGLAARR
WP_002964287.1	pyrH NL70_05645	uridylate kinase	240	Cytoplasmic	0		0	0.5285	0.5		0	-1.47568	0	0.423	1	0.25	cytoplasm [GO:0005737]; UMP kinase activity [GO:0033862]; pyrimidine nucleotide biosynthetic process [GO:0006221]	COG0528	Uridylate kinase	MTGKPAYKRVLLKASGEALMGSQGFGIDVSVADRIANDIKQARALGVEVGVVIGGGNIFRGVAVASKGGDRVTGDHMGMLATVINSLALRTSLHKIGVDSVVLSAIAMPEICESFSQRQATAYMDEGKVVIFAGGTGNPFFTTDSAAALRAAEIEADALLKGTQVDGIYSADPKKDPGATRFDQLTHKEVLDRGLAVMDTAAVALARENNIPIIVYSIHENGGLADILQGKGRCTIVSDN
WP_002964354.1	NL70_05945	50S ribosomal protein L29	66	Cytoplasmic	0		0	0.7485	1		0	-3.57004	0	0.368	0.5	0.25	ribosome [GO:0005840]; structural constituent of ribosome [GO:0003735]; translation [GO:0006412]			MKAADVRAKSLDQLNDELGTLKKEQFNLRFQKATGQLEKTARVKQVRRDIARIKTIARQKAAESKA
WP_002964412.1	NL70_06275	cobalamin biosynthesis protein	327	Extracellular/Membrane	1		0	0.37	0	7.68	0.5	-0.632561	0	0.256	0	0.25	integral component of membrane [GO:0016021]; plasma membrane [GO:0005886]; cobalamin-transporting ATPase activity [GO:0015420]; threonine-phosphate decarboxylase activity [GO:0048472]; cobalamin biosynthetic process [GO:0009236]	COG1270	Cobalamin biosynthesis protein CobD/CbiB	MEIKLIVLSLALLLDRFIGDPPLLWQRISHPVVLLGKAISWGEKNFNDSSLPPSTLRRNGMWLTVGLVAACIFAGLVIRSILPHAGTAGAIAEVVIVAILLAQKSLADHVQAVAQALRDDGIEGGRKAVSMIVGRNPDRLDEGGVSRAAIESLAENASDGIVAPAFWFLVGGLPGLFAYKLINTADSMIGHLNDRYRDFGRFAAKLDDVANYIPARLTGLLAALATSLGHGREAGRQALSIMCRDARLHRSPNAGCPEAAFAGALGLALAGPRQYGAETVEGPMLNATGKREAEARDIDAALVLFWSTMSLMTGLVIAASLVGLFVG
WP_002964428.1	NL70_06355	cobalt transporter	62	Cytoplasmic	0		0	0.4283	0	5.36	0.5	-0.0102263	0	0.535	1	0.25				MAAHMRNSVSSTLAMPLAARLGTAVVSLLLGAFLIYGVGLAHSDMLHDSAHDTRHSYGFPCH
WP_002964436.1	NL70_06385	AraC family transcriptional regulator	332	Cytoplasmic	0		0	0.4721	0.5	11.98	1	-0.285997	0	0.141	0	0.25	sequence-specific DNA binding [GO:0043565]; transcription factor activity, sequence-specific DNA binding [GO:0003700]	COG4977	Transcriptional regulator containing an amidase domain and an AraC-type DNA-binding HTH domain	MNQNSLVKRSIVFFLVPNFSMIAFATAIEPLRIANRMLGYDAYQWRLTSVDGKPVTASNGVECAVNASLEDERRYLQREQRPSMVFVCSGVHVEEFRNKSVFAWLREEYNRGVAVGGLCTGAHILAAAGLLSGRRCAIHWENLPGFSEAFPKAEVYADLFEVDSNLYTCAGGTASLDMMLKLIGDDFDANLVNKICEQALTDRVRSPQDRQRLPLRARLGIQNSKVLTIIEMMEANLSEPQALINVAHTIGLSRRQVERLFRQEMGRSPARYYLEIRLDRARHLLLQSSMPVVEVAVACGFVSASHFSKCYRELYGRSPQQERAERKILVAA
WP_002964470.1	ureB NL70_06560	urease subunit beta	159	Cytoplasmic	0		0	0.8087	1		0	-1.15862	0	0.352	0.5	0.25	cytoplasm [GO:0005737]; urease activity [GO:0009039]	COG0832	Urea amidohydrolase (urease) beta subunit	MAKEPTEAAHPQPEQTKTNHKAHRPVGGYVLAKDPIEINQGRPRTTLTVRNTGDRPIQIGSHFHFFEVNRYLEFDRSKAFGLRLDIPANTAVRFEPGDEKEVTLVPFAGKRFIFGFNNLVDGWSGDGPTPDYQPNREIAAERAEKLGFKSCKSGGKDAK
WP_002964476.1	NL70_06595	ATP-dependent DNA ligase	252	Periplasmic	0.5		0	0.4086	0	9.48	0.5	-0.804416	0	0.319	0.5	0.25	ligase activity [GO:0016874]	COG5266	ABC-type Co2+ transport system, periplasmic component	MKKLFYSGLCLMWFSTAACAHFQELIPSEDVVTEGGPVTLDLIFTHPMDRGPTMDMEKPKRFGVKRGDKIIDLSSRLEERKIDGKRAWRAKDEITEPGASLYFVEPQPYWEPAEKKYIVHYAKVLVDGFASGEDWDSMVGLPVEIEPLTRPTGLWTGNVFTGVVLKNGKPVPNAEIEVEYVNDGSVKVPNPTFVTQVLKADSNGTFSYAMPRAGWWGFAALTEGDEKMKRPDGSLAPVEVGGLIWVKATDMK
WP_002964513.1	NL70_06770	hypothetical protein	189	Periplasmic	0.5		0	0.6391	1		0	-1.58714	0	0.254	0	0.25		COG3814	Uncharacterized protein conserved in bacteria	MVQDLIRYDILAQEALRGVIRKVLAEAAKAGLPGNHHFFITFLTGAPGVRISSRLKEKYPEQMTIVLQHQFWDMHVTDQLFEVGLSFGDIPEKLTIPFSAIRGFYDPSVNFELEFDVAVFQPASDNDEGNISPIEEMAPEKADKPKAKTRKPAAGKKESASTDSEQEDGEDKAPKPTADVVSLDAFRKK
WP_002964551.1	NL70_06955	N-acetylmuramoyl-L-alanine amidase	268	Cytoplasmic	0		0	0.5498	0.5	10.87	1	-1.32852	0	0.191	0	0.25	N-acetylmuramoyl-L-alanine amidase activity [GO:0008745]; peptidoglycan catabolic process [GO:0009253]	COG3023	Negative regulator of beta-lactamase expression	MSGTCGTPGEILPELVLEKPDYKEAELDPSPNFGPRRDGKQPVFLILHYTGLATAKEAMDVLKSPEMEVSAHYVVHEDGRVVQMVSEKARAWHAGKSFWKGETDINSASIGIEIVNPGVLENYPPFHDAQIEAVIRLCQDICKRHEIRPENVLAHSDIAPARKTDPGQSFPWKRLHDAGIGHYVEPTPICGGRFLARGEQGQPVEALQSMLALYGYEIAITGIFDEATEIVIKAFQRHFRPQNVDGVADVSTIDTLYRLNFSLQNVTA
WP_002964579.1	NL70_07085	hypothetical protein	190	Periplasmic	0.5		0	0.6692	1		0	-0.126815	0	0.201	0	0.25				MMPVIRLNDATFADLSVLKTWYGTKTPSETIDRIVREAMEQLDMERDDAAEEVTVTTSDGAMHFDAAPGLAFTKPLAASIDGKALHSPCWSALLLTMIAQVKTKGLSGDKLVRELAIPAKVERYDEEGFKFRPDLGISVQGQSASDCWKEVERLSKKWAIPVSVKFWWKQNPKAQYPGKTGILRSGPASA
WP_002964614.1	NL70_07240	membrane protein	116	Extracellular/Membrane	1		0	0.5286	0.5		0	-0.57224	0	0.291	0	0.25		COG3169	Uncharacterized protein conserved in bacteria	MSALISPSLLPILLLVGSNIFMTFAWYGHLKFTNTPLVMVIFISWGIALIEYCLAAPANRIGHQVYSAAQLKTMQEVITLVIFSLFSVFYLKEAFTWHHLLGFALIAGGAALIFKG
WP_002964616.1	NL70_07250	acyl-CoA thioesterase	129	Cytoplasmic	0		0	0.4591	0.5		0	0.145842	0.5	0.390	0.5	0.25	hydrolase activity [GO:0016787]	COG1607	Acyl-CoA hydrolase	MNTENEPTGMLTIRVSAMPKDANSAYDIFGGWVMAQMDMAAGIRSAERARGRTVTAAVREMAFARPVKIGDTLCVYTDITRVGRTSITLRVEAWAKRYLSDKRDLVTHAEFIMVALDADGKPTPAPQED
WP_002964644.1	NL70_07390	MaoC family dehydratase	160	Cytoplasmic	0		0	0.5007	0.5		0	-0.243632	0	0.412	1	0.25		COG2030	Acyl dehydratase	MSFIEENIGEERVLGTYTFTAEEIIAFARKYDPQPFHIDEEAAKNSLFGGLCASGWHTTAIFMKLNVASMVQASRETVQRGETPPTFGPSPGFENLKWPKPVFAGDTITYKRVVHAIRPLASRPGWSMLTMTTRAHNQHGEEVLSFDNAAMVKLPPKATA
WP_002964659.1	NL70_07470	hypothetical protein	221	Cytoplasmic	0		0	0.7278	1		0	-2.4338	0	0.339	0.5	0.25		COG3816	Uncharacterized protein conserved in bacteria	MIKSTPGGKEAPQSSMREAAGTGGLEALIARAHADAQSGPATKARGIPPVERWNPDFCGDLDMEIKADGTWFYMGTPIGRKQLVRLFSTVLRKDEDGKTYLVTPVEKVGIRVEDAPFIAVEMDVSGEGETQVLTLRTNVGDVVEAGADHPLRFAVEPESGGLKPYILVRGRLEALVARSVMYDLVALGEEIEIDGVMTFAVRSGGAVFPVMPSAMLEAALQ
WP_002964686.1	NL70_07595	peptide ABC transporter permease	335	Extracellular/Membrane	1		0	0.4779	0.5		0	-0.0336427	0	0.150	0	0.25	membrane [GO:0016020]; transport [GO:0006810]	COG0601	ABC-type dipeptide/oligopeptide/nickel transport systems, permease components	MFRFILNKLVYLVPTFIGITIVAFAFVRVLPGDPVLLMAGERGVSPERHAELMAQLGFDRPIWEQYLLYVWNLLHGDFGQSLVTKKPVLVEFFALFPATVELSICAIILAVLIGIPAGVIAAVKRGSWFDQGLMGISLVGYSMPIFWWALLLIIFFSGVLQWTPVSGRISLLYYFTPVSGFMLIDSLLSGQKGAFLSAASHLILPTIVLATIPLAVIARQTRSAMLEVLGEDYVRTARAKGLPIRRIVGLHALRNAMIPVITTIGLQVGVLMAGAILTETIFSWPGIGKWMLDSISRRDYPVVQSGLLLIAFIIMVVNLVVDLLYGLINPRIRHK
WP_002964712.1	NL70_07750	isocitrate lyase	429	Cytoplasmic	0		0	0.5125	0.5		0	-1.30937	0	0.476	1	0.25	isocitrate lyase activity [GO:0004451]; carboxylic acid metabolic process [GO:0019752]	COG2224	Isocitrate lyase	MTDFYSLIPSAPKGRFDGIERAHTAEDVKRLRGSVEIKYSLAEMGANRLWKLIHEEDFVNALGALSGNQAMQMVRAGLKAIYLSGWQVAADANTASAMYPDQSLYPANAGPELAKRINRTLQRADQIETAEGKGLSVDTWFAPIVADAEAGFGGPLDAFEIMKAYIEAGAAGVHFEDQLASEKKCGHLGGKVLIPTAAHIRNLNAARLAADVMGTPTLIVARTDAEAAKLLTSDIDERDQPFVDYEAGRTAEGFYQVKNGIEPCIARAIAYAPYCDLIWMETSKPDLAQARRFAEAVHKAHPGKLLAYNCSPSFNWKKNLDDATIAKFQRELGAMGYKFQFITLAGFHQLNYGMFELARGYKDRQMAAYSELQQAEFAAEADGYTATKHQREVGTGYFD…
WP_002964736.1	NL70_07885	membrane protein	196	Extracellular/Membrane	1		0	0.4026	0		0	-0.121406	0	0.345	0.5	0.25		COG1238	Predicted membrane protein	MLRRLYDWTISLASRKAAEWWLAIIAFVESSVFLVPADVLFLPMALARPERAWRYALIATVASVLGGIAGWYLGYHAYEQIAKPVLEMYGKLDTFERLRGTTSADAILLMLITSGLAHLPPIKVVTILSGAAGINIWLFIASAIVARGARFFLLAWLLRRYGESIRHFIEKRLGLIAGAVAAVLIALFLAVKYLHT
WP_002964745.1	NL70_07930	hypothetical protein	158	Cytoplasmic	0		0	0.4482	0	15.47	1	0.2608	0.5	0.069	0	0.25				MQDPNYPRYQNHQDSGYQDYQQGYYPDEQPEPVLDPAMERVRRKMIRLLAVSIGVMLIGLMAVLIAVVYKINRKPEPAIAEEARSDIPGQIAAPAKPEPPKLIESQIELAPGTRLLSQSLSGDQLSLETLLPDGGTEIIVYDYRQSRIIGRIKTGNVE
WP_002964756.1	NL70_07980	DNA gyrase subunit B	117	Cytoplasmic	0		0	0.6806	1		0	-0.23875	0	0.304	0.5	0.25				MARASEKLGKLEEKIEEKLGDASAEDLQAQVEQLKEDIAALAATLANLGSQTVREARRTAKETYRSAYVQGEDVVEDLKNKAQDVEAQLTATVRERPIASLATALGIGYLLALLSRR
WP_002964769.1	NL70_08045	class II glutamine amidotransferase	271	Cytoplasmic	0		0	0.5103	0.5		0	0.197102	0.5	0.326	0.5	0.25	transferase activity [GO:0016740]; glutamine metabolic process [GO:0006541]	COG0121	Predicted glutamine amidotransferase	MCRWAAYLGPETYLEDIISSPSHSLVAQSHDAHEAKTRTNGDGFGVAWYGHRSEPGLYRDILPAWSDQNLRSLARQIRSRLFLAHVRASTGGLTSRSNCHPFVSGRWSFMHNGQIGNFDRLRRRLESHLGDELYTQKHGATDSELIFLLMLEFGLDNDPVLALTRTVSTIVEEAICAGVPPFLRLTAAFSEGNQLYAIRYATDAFAPSLYTATLGGSSGMCVVSEPLDGEAANWMAVPANSFVTVSRQGRIAVEAFEGPVSRPQEMEAARA
WP_002964796.1	NL70_08170	membrane protein	400	Extracellular/Membrane	1		0	0.3851	0		0	0.254184	0.5	0.272	0	0.25		COG4645	Uncharacterized protein conserved in bacteria	MAIETAKMVPQGRDTRIDVFRALALLTIFINHVPGTIYEHFTHKNLGFSDSAEAFVLISGMAVALAYGSKFVSGNRLVLSLKMWRRASVLYITHIMTTMATIAIFAAAAIFLKRSELLTQINIAPLIKKPVEGLFGLVTLGHQLGYNNILSMYAVMLILTPILLFLARISLPLMLGVSGVVWFLSGLYHVAPVNYPTEGVWFINPLSWQFLFAIGIAGVMHVRGGGQLPKHPLLIGLAVGYLVLALAWVRIPLWSINISMGLPMVITGFDKTFLSAPRLLHVLAMAYLIAVVPTLNSIARTAPEHPLAVLGKHSLPVFVAGTLLAMVAQVMKLVNPGGLPYDTLLIATGIVMQFALAYYLEWLPTIGWGKKGAVQAKPAPAAEPVVIQVSANPEPAMQRY
WP_002964837.1	NL70_08370	hypothetical protein	86	Cytoplasmic	0		0	0.6417	1		0	-2.39883	0	0.306	0.5	0.25		COG3750	Uncharacterized protein conserved in bacteria	MSDDITSEAQTIAVGQLRAFIERIERLEEEKKTIGDDIKEVYAELKGSGFDSKVVRTIIRLRKKEDHERQEEEAMLQLYMDALGMS
WP_002964850.1	NL70_08425	ferredoxin	112	Cytoplasmic	0		0	0.6263	1		0	-1.47569	0	0.360	0.5	0.25	electron carrier activity [GO:0009055]			MTYVVTDNCIRCKYTDCVEVCPVDCFYEGENMLVINPDECIDCGVCEPECPAEAISPDTEPGLDKWLELNAEYAAKWPNITAKKDALPEAKEMDGVAGKLEQYFSPEAGSGD
WP_002964855.1	NL70_08445	hypothetical protein	143	Cytoplasmic	0		0	0.6263	1		0	-1.73789	0	0.396	0.5	0.25		COG3193	Uncharacterized protein, possibly involved in utilization of glycolate and propanediol	MPSLTLERANAIIAGAFAKAEELKLKPLAVSVLDAGGHVKAFQRQDGASMLRFEIGSGKAYGALAVGTGSRWLNNQAKDRPHFLEGLSGVSGGRVVPVPGGVLIKDADGEILGAVGISGDTSDNDEAAAIAGIEAAGFAFDAG
WP_002964875.1	NL70_08540	ATP synthase epsilon chain	135	Cytoplasmic	0		0	0.4729	0.5		0	-0.432024	0	0.450	1	0.25	plasma membrane [GO:0005886]; proton-transporting ATP synthase complex, catalytic core F(1) [GO:0045261]; ATP binding [GO:0005524]; proton-transporting ATP synthase activity, rotational mechanism [GO:0046933]; proton-transporting ATPase activity, rotational mechanism [GO:0046961]; plasma membrane ATP synthesis coupled proton transport [GO:0042777]	COG0355	F0F1-type ATP synthase, epsilon subunit (mitochondrial delta subunit)	MAQAFQFELVSPERLLLSAQVTEVVIPGSEGYLTALAGHSPLMTTIMPGVVSVKLADGKTDSYVVFGGFADITPQGCTVLAESATHVDDIDPADIQHRIDHARKVLEDASSNEHRTKAEIFLHQLMTLQGAILPA
WP_002964897.1	NL70_08645	hypothetical protein	213	Extracellular/Membrane	1		0	0.5745	0.5		0	-1.70886	0	0.091	0	0.25		COG3762	Predicted membrane protein	MTHHTLIGADDHARIAEAIRKAEAETSGEIYAVLARSSDDYFFAAGFVATCGILIASVFAAFLAHWYWFDIRLPIFGLAVLAAFVSAMVLLWFVPSIRMLLVPRRIRYKRAHLNALQQFLARNVHITEQRTGILLFVSMAEHYAEVIADAGINARVEQEEWNAIVSTLIHHASRAAVGEGFVEAIGQAGKLLSHHFPAGDDDVNELDDHLIKL
WP_002964928.1	NL70_08785	50S ribosomal protein L21	142	Cytoplasmic	0		0	0.7794	1		0	-3.84685	0	0.391	0.5	0.25	ribosome [GO:0005840]; rRNA binding [GO:0019843]; structural constituent of ribosome [GO:0003735]; translation [GO:0006412]	COG0261	Ribosomal protein L21	MFAVIKTGGKQYRVAANDLIKVEKVAGEAGDIVEFAEVLMVGSTIGAPTVAGSLVTAEVVEQGRGRKVIAFKKRRRQNSKRTRGHRQELTTIRISEILTDGAKPSKKAAEKKAPKADAAEGEAAKPKKAAPKKAAAKAESAE
WP_002964988.1	NL70_09115	hypothetical protein	180	Periplasmic	0.5		0	0.5458	0.5	7.42	0.5	-0.218858	0	0.268	0	0.25				MHTVKKLLNVTVMSALALTVFSTAVQAACTQNRAIYRDRDEAYTLTFRPEQPNDLKMTPAPTNEFTITANDKPGFKLNGIVIWPEEGVARPYALITYNCKGDGSEPEDLDDCSIWQSVIYALKDGAEAEVLPKADEPAAQAVLFPDLVTALDGYDFGAAKPEKPLQWEVFRFQGCTPDEE
WP_002965039.1	NL70_09355	6-pyruvoyl tetrahydrobiopterin synthase	121	Cytoplasmic	0		0	0.545	0.5		0	-1.88834	0	0.434	1	0.25		COG0720	6-pyruvoyl-tetrahydropterin synthase	MFRITKEFHFSASHQLTGLPADHQCARLHGHNYIVEVELSAPDLDTHGFVRDYHELAALKHYIDDTFDHRHLNDVLGHEQTTAERLAKHFFDWCHARWPEISAVRVSETPKTWAEYRPGKP
WP_002965042.1	NL70_09370	hypothetical protein	67	Extracellular/Membrane	1		0	0.5025	0.5		0	-0.977722	0	0.219	0	0.25				MDVLFKGAAMIAMLAVAVVLIIGLRNMMRGGDGNFSNKMMQLRVFLQFIAVLLIVGAIYFARHAGGQ
WP_002965137.1	NL70_09830	exclusion suppressor FxsA	165	Extracellular/Membrane	1		0	0.4293	0	8.74	0.5	-0.0685242	0	0.201	0	0.25	membrane [GO:0016020]	COG3030	Protein affecting phage T7 exclusion by the F plasmid	MSSSLAPFVMLAMPFIEIAGFIVVGSYIGVFATLGLIILSAMLGFFLLRVQGIGLLQRIRTETAAGRVPDREMVHGAMLVLAAILLIVPGFVTSAVGILLFIPFVRDIVWEKFVRGRMVVATSTHYSQSYRSHEPRPDRVIDLDTDDYTSRPNEDSPWNRDPKDR
WP_002965184.1	NL70_10055	50S ribosomal protein L35	66	Cytoplasmic	0		0	0.5578	0.5		0	-1.74702	0	0.694	1	0.25	ribosome [GO:0005840]; structural constituent of ribosome [GO:0003735]; translation [GO:0006412]	COG0291	Ribosomal protein L35	MPKMKTKSAAKKRFKITGTGKVKAAAAGKRHGMIKRSNKFIRDARGTMVLADADAKIVKQFLPNGL
WP_002965221.1	NL70_10230	Cro/Cl family transcriptional regulator	137	Cytoplasmic	0		0	0.6459	1		0	0.314542	0.5	0.131	0	0.25	sequence-specific DNA binding [GO:0043565]			MIENKKKPNPIDMHVGSRIRLRRNMLGLSQEKLGENLGITFQQIQKYEKGTNRVGASRLQAISSILNVPVSFFFEDAPGSGSSGGDGFAEDNEATYVVDFLNSNEGVQLTRAFTKISDPKVRRKIIDLVKSLAADAE
WP_002965244.1	NL70_10350	pilus biosynthesis protein	59	Cytoplasmic	0		0	0.3349	0	21.5	1	0.0274852	0.5	0.214	0	0.25				MPALMMRFLKNRSGAALIECTLIGALMTIAVISGLALFAGNPVAAHNQPTAQIEFLSQR
WP_002965255.1	NL70_00040	ABC transporter permease	365	Extracellular/Membrane	1		0	0.3554	0	8.15	0.5	-0.430673	0	0.198	0	0.25	membrane [GO:0016020]; transport [GO:0006810]	COG4174	ABC-type uncharacterized transport system, permease component	MGAYILRRLLLMIPTLLGIMAISFAVVQFAPGGPVERVIAQLSGQGGDALDRLSGAGSDFGQSAIDSGSVNSKYRGAQGLDPQFIADLEKQFGFDKPPLERFGQMLWNYMRFDFGRSYFRDISVIDLIKEKMPVSISLGLWLTFLSYMISIPLGIRKAIKDGSRFDTWTSAVIIIGYAIPSFLFAILLIVVFAGGSFFDWFPLRGLTSPDFAQMTWFEKIKDYLWHMVLPVTALVLSAFATTTLLTKNSFLEEIRKQYVTTARAKGLTENQVLYRHVFRNAMLIVIAGFPGAFISAFFTGSLLIETIFSLDGLGLLGYQSVINRDYPVVFANLFIFSLIGLLVGLLSDLTYTWIDPRIDFDRRDV
WP_002965270.1	NL70_00110	acyltransferase	373	Extracellular/Membrane	1		0	0.5259	0.5		0	-0.120206	0	0.176	0	0.25	transferase activity, transferring acyl groups other than amino-acyl groups [GO:0016747]	COG1835	Predicted acyltransferases	MKRLPDFDGLRFVLCLGIACFHYSFRIPVKNEALQGFILTFAYFTDVFFIVSGLFLARRRNYIWDARHYVAFVGKRLARIYPLHVAAFSCYALLSILTAKGLLHPSTPPNMSWWDGLTQLLLIHDWGMGKTFSYNYVSWSLSALFFMYLAFPFFDLLCRRLGNGVLAVVVVAALGGEYLAGLLGASTITRIQLADIGVFRTLPSFLFGMWIAHSQPTRMPKWSIRAGLAICLAIFLFCHPANSTDGNGTLEGPWRLGFLYCCTYLLYAASTQNISTPFRWNIFVKNARYSFTIFILHPLVALFFFKATPEQWGETTAGALMLIGAGAFASVLTAIAAYHLFENPVHRWLVTRIDQWLNREEPQPAVLSHTGSA
WP_002965308.1	NL70_00280	alpha/beta hydrolase	307	Periplasmic	0.5		0	0.4394	0		0	-0.875107	0	0.428	1	0.25	hydrolase activity [GO:0016787]	COG1073	Hydrolases of the alpha/beta superfamily	MKSVTFKNKNWDIAAHLHTPAGFDEAKKYPAIVVAHPISSCKEQTAAIYAAKLAELGYVALAFDASTQGASGGLGKYLEDPASRVEDFRCAADYLVTLDFVDENRIGVLGICGGGGYAVNAAMTDRRFKVVSTVVGANYGRLLREGDMSPDAAIKAMEAISQQRTAEARGGEVAITSYIPQSVDALKASGITDIDVTEAVDYYTTPRGQKPGSPNKLNVTSTGAAFNWDAFHLADQLLTQPLQIIIGGGQPGIFGSFRDGYELFDKARSQTKNLFIVPGATHYDLYDKPEYVDQAVARLKEFYSEYL
WP_002965329.1	NL70_00380	hypothetical protein	127	Cytoplasmic	0		0	0.5011	0.5	27.45	1	-2.53505	0	0.219	0	0.25		COG3339	Uncharacterized conserved protein	MDDVKIGEILEPGDESRFGKRSERVKQGFWKAVRRAGRMVPFMDEVVAAYYCALDQKTPMRVRMTLMAALAYFVLPFDAIPDILAGIGFTDDVAVLMAALTAVRAHITPAHRLAARQALEDEAAVGQ
WP_002965357.1	NL70_00520	sulfate/thiosulfate transporter subunit	288	Extracellular/Membrane	1		0	0.5673	0.5		0	-0.556401	0	0.211	0	0.25	integral component of membrane [GO:0016021]; sulfate transmembrane-transporting ATPase activity [GO:0015419]	COG0555	ABC-type sulfate transport system, permease component	MSSLPAQARAGWHFRKPSVIPGFRLTFGFSVAYLTLIILIPLAALVLRSSDVGLAGFWRIVTDERTLKALETSFGTAFIAALVNVVFGVILAWVLVRYRFAGRRFVDAIVDIPFALPTAVAGISLAAIYAPNGWIGGLLSPYGIRIAFTRMGIVIALIFIGLPFVVRTVQPIIEEISREVEEAAATLGASRFQTIWRVLLPGLQPAIITGFALAFARGIGEYGSVIFIAGNTPYKSEIAPLLIVIKLEEYDYAGATALATVMLALSFAMLLFINLIQTRIRRKYGHGA
WP_002965387.1	NL70_00665	hypothetical protein	206	Periplasmic	0.5		0	0.4993	0.5	8.6	0.5	-0.101968	0	0.287	0	0.25	transferase activity [GO:0016740]	COG1376	Uncharacterized protein conserved in bacteria	MDSRVLKLTAALFLGAALAGCSTAGGSFYTASYSSVSDAGYAIPAIPSEKIPAQYRRQVVKYATDEKPGTIIVDTREKFLYLIMPEGKAVRYGIGVGRRGFEWSGTARVAMKREWPTWTPPSAMIKRQPELAKYRNGMDPGLRNPLGARALYLYNKGGDTGYRLHGTPEWWSIGKAMSSGCIRLMNQDIIDLYNRVEQGAKVVVKQ
WP_002965408.1	NL70_00765	hypothetical protein	197	Cytoplasmic	0		0	0.6201	1		0	0.0391154	0.5	0.178	0	0.25	primary metabolic process [GO:0044238]	COG1544	Ribosome-associated protein Y (PSrp-1)	MTLRVSGKHMDVGEAFTSRIVDRVNDAVDKYFDHGFSGQVTVAKSGSRFSADCTLHLDSGATLQSAGEAQDPQLAFDMAADKIETRLRRYKRRLKSRAPAQQNAIYDDVAYRVMAPLPEEEEDLPADYAPTIVAESSVALRTMSVASAVVELDLTEHPVLVFRNAGNDEVNIVYRRADGNIGWVDPSTVTRQAAPRA
WP_002965412.1	NL70_00785	membrane protein	165	Extracellular/Membrane	1		0	0.551	0.5		0	-1.03404	0	0.172	0	0.25		COG5488	Integral membrane protein	MHHPDGAEPERFETPIFEALLTPYRSLGRTGFYNLMSALTGCWMFVGILFWSIGAWPIFGFFGLDVLLIYLAFRWNYHAARAREEISVSRAALQVRKYAASGKMTTHHFNPFWARFKVARKPDIGITAMRIESRENSIVIGSFLNPDERESFATAFGAALAEARR
WP_002965453.1	NL70_00970	hypothetical protein	131	Cytoplasmic	0		0	0.4947	0.5		0	0.506753	1	0.250	0	0.25		COG3564	Uncharacterized protein conserved in bacteria	MVEEVSGDGMGQVSATPAALDLIRALQAEYGPIMFHQSGGCCDGSSPMCYPQGEFIVGDTDVKLGEIGGAPVYISGPQYAAWKHTELIIDVVPGRGGMFSLDNGREVRFLTRSRVCSVPCFPFSFRGEAVS
WP_002965502.1	NL70_01200	hypothetical protein	293	Cytoplasmic	0		0	0.4713	0.5		0	0.879221	1	0.178	0	0.25	DNA binding [GO:0003677]; DNA primase activity [GO:0003896]; zinc ion binding [GO:0008270]			MTAAREITRALGGHWHGRYGVARCPAHGDKRPSLSLSDGSDGRLLLRCHSGCSFTDILDSLKGLGLVEGEGNYTPPSPEEIERIRQAENEEAKRKEGRALSCWHEALPIHGTIAETYLRGRGIVCPLTDTLRFHPDCWHPSGNRFPAMVALVEGAHRFAVHRTYLRADGRGKAEIEPAKAMLGTVAGGAVRLSSGGDKLIVCEGIETGLSLLSGLVRGSVSVWAALSTSGMKTLTLPGNPGLLTVATDGDTAGREAGEALAMRATAADWKVSLLPAPNGRDWNDILMMKGAAA
WP_002965586.1	NL70_15875	protein SlyX	68	Cytoplasmic	0		0	0.616	1		0	-1.62465	0	0.317	0.5	0.25		COG2900	Uncharacterized protein conserved in bacteria	MSAEERLIELEIRVAEQEKTIDELSSVLTEQWKTVDQLSKKLNALTNRFLELEEQAAPDVPVTKPPHW
WP_002965615.1	NL70_15725	DNA recombinase	407	Cytoplasmic	0		0	0.5396	0.5	11.04	1	-0.129681	0	0.175	0	0.25		COG1322	Uncharacterized protein conserved in bacteria	MENQNLLNEPLLQLGATSFTLGNILLAGIAALVLCLCLFLIAAARSARLRAVAEAQAEDRARDAEYRMAEILKAQAEMQGRMQTMAEVFGSRQAELNQSIRERLDGMTHRIGQTMTEQTRSTHENLAKLQERLAVIDTAQNNIQSLAGQVVQLQAILANKQTRGAFGQSRMEAIIADGLPQGAYEFQATLSNSTRPDCLVRMPNNAPSLVIDAKFPLEAWNAMRETEQPEARKAAVAQFRRDMEIHIKDVSDKYLIPGETQDTAFLFVPSESIFADIHEHFEALIQRAHRARVVVVSPSLLMLSIQVIQAILKDARMREQAHVIQGEVIRLMEDVGRLDERVRKLQTHFIQANKDIDDILVSSSKVTKRGAKIEALEFGPPPAEEPSRPQARPAEPGQL…
WP_002965885.1	NL70_13330	membrane protein	69	Cytoplasmic	0		0	0.7536	1		0	-3.0308	0	0.391	0.5	0.25				MHPEFDIYGIYIPSLGLLALAAYFANTLMQRLLARVHFYRFVWHRPLFDAAMYFCILGVAAVLLNGIPL
WP_002965888.1	NL70_13340	ABC transporter substrate-binding protein	344	Cytoplasmic	0		0	0.554	0.5	11.07	1	-0.795758	0	0.201	0	0.25		COG0614	ABC-type Fe3+-hydroxamate transport system, periplasmic component	MKIIKNRPFLAAFYSFAFLVTGFSGSSLAGETRYPLTLKNCGREVTFHHAPQRAVAIGQSSAEILYNLGLGDRVVGTAVWFGPVMKGYEEVNARVKRLADNDPSLESVLAQKSDMVAAQFQWHVGPEGIVAKPEQFEELGIPVYTAPADCIGKVNSGKGDGVRHTVFTMDLIYQEIRELAEIFNVQDRGEKVIADLKAREEAARKKIASANGRLSAVVWFSSAQMDIDPYVAGKNGAPAYILSALGIRNVIGSEEEWPTVGWETIAKSDPTMIIAGKMDRRRYPADDIAVKRKFLETDPVASLMPAVKDGHVFDMDAQAMNPTIRTIEGIETLADAIAAAGLNK
WP_002965925.1	NL70_13515	5-deoxy-glucuronate isomerase	269	Periplasmic	0.5		0	0.5843	0.5		0	-0.936855	0	0.344	0.5	0.25	glucuronate isomerase activity [GO:0008880]; inositol catabolic process [GO:0019310]	COG3718	Uncharacterized enzyme involved in inositol metabolism	MPDLLRKPKGTNGKVHDITPESAGWGYVGFDLYRLKAGESAAEKTGAREVILVLVEGKAEISASGEAFGEMGERMSVFEKLPPHCLYVPAESEWSATATTDCVLAVCTAPGKPGRKAQKLGPEGLTLEQRGKGANTRFIHNIAMEGRDVADSLLVTEVFTPQGNWSSYPPHRHDEDSFPDMTYLEETYYHRLNPAQGFGFQRVFTEDGSLDETMAVADGDVVLVPKGHHPCGAPYGYEMYYLNVMAGPLRKWRFKNHPDHDWIFKRDNP
WP_002965964.1	NL70_13705	iron ABC transporter permease	320	Extracellular/Membrane	1		0	0.3604	0		0	0.261401	0.5	0.219	0	0.25	membrane [GO:0016020]; transporter activity [GO:0005215]	COG4606	ABC-type enterochelin transport system, permease component	MKGLAAAVIVVAVLAVISLFIGVSDVSLHTLFGKASTDRATEVLLISRIPRTLAIILAGMSMAVAGMIMQMLTRNRFVEPSTAGTVESASLGILLVILFAPETPVFGKMLMASVSALAGTALFLRILRSIPLRSVLVVPLVGIMLGGVINAITTFIAYRFDLLQSLNSWTTGDFSGVLRGRYELLWIAFALTVVAYVAADRFTVAGLGEDFTTNLGLNYRRVVTLGLVIVSMVSASVVVTVGMIPFLGLIVPNVVSMFIGDNMRRAVPWVALLGAGLVLACDIVGRLIRFPYEIPIGTMMGVVGSAIFLYLLLRRGSRLA
WP_002966043.1	NL70_14105	membrane protein	309	Extracellular/Membrane	1		0	0.4092	0		0	0.473609	0.5	0.194	0	0.25	integral component of membrane [GO:0016021]			MPKTTGGGVEAHVKGMGFMVLSVLMLPLMDAIGKWLAMMDDLPPATATFMRFFVQCWLMFFIILVVGGLRALATSHLMGNLLRGALMGFGGLCFFTAVKYMPLADAMAVFFAEPLILTLFSALFLKEKVGWRRFSAVGIGLIGTMIVIQPSFEIFGMVSLLPLATAVTFAIYLILNRKYGAKESPLTMQLYAGLGGWLFVGVAMLLAADRSFDDMHFALPHSVQPWLLLLLLGTIGTVSHLIVVQAFKLAPASMLAPFQYLEIVNAVLMGLIIFGDFPTPSKWLGIAIIIGSGFYVFMRESKKKTGRIS
WP_002966074.1	NL70_14260	cys-tRNA(pro)/cys-tRNA(cys) deacylase	152	Cytoplasmic	0		0	0.6263	1		0	-1.76233	0	0.361	0.5	0.25	aminoacyl-tRNA editing activity [GO:0002161]; aminoacyl-tRNA ligase activity [GO:0004812]	COG2606	Uncharacterized conserved protein	MSLESVKAFFASKAPEVEVIELPTSTATVALAAEAHGVEPGQIAKTLSFSTKDQTILIVTRGDARIDNRKFKDRFGTKPRMLDAQTVLAETSHPVGGVCPFGLPGALPVFCDISLKTYDEVVPAAGATNSAVRIAPQKMADLVEAEWVDVCQ
WP_002966091.1	NL70_14350	hypothetical protein	115	Periplasmic	0.5		0	0.4449	0	7.18	0.5	-1.0717	0	0.329	0.5	0.25		COG5455	Predicted integral membrane protein	MFKKTLIAAIAFSFVGASFAQAQDWRPQHGQHKVEPRRPMPPHKFERNDRRDYGKHNRWSKGQRYNDWRRHQEIRDYKRYGLRAPARGQRWIKVDDQFLLITAATGLIVGVLAGR
WP_002966095.1	NL70_14365	ABC transporter	307	Extracellular/Membrane	1		0	0.4584	0.5		0	-0.207046	0	0.167	0	0.25	membrane [GO:0016020]; transport [GO:0006810]	COG0601	ABC-type dipeptide/oligopeptide/nickel transport systems, permease components	MLGYTLRRLGSAIPTIFIIITLTFFLIRLAPGGPFDLERPIDPLILENLKKAYNMDAPLWQQYLIYLGNLLHGDLGPSFTRRDFTVNDLFASGLPVSIILGTLGLTLAAIIGTFLGTLAALKQNSATDYFVVALATFGITTPNFVVAPLLSLLFGVILGWVPAGGWSSANVAYWILPVLTLALPQVGVIARLVRGATIEALRANHVRTARAYGLPSRVVVGIHALRAAMLPAVSYLGPTAAALLTGSVVVETIFGIPGIGRYFVQGALSRDYTLVMGTVVVISIFVVVFNLIVDLLYAWLDPRVRYD
WP_002966098.1	NL70_14380	alpha-ketoglutarate-dependent dioxygenase AlkB	212	Periplasmic	0.5		0	0.2362	0		0	0.451168	0.5	0.356	0.5	0.25	dioxygenase activity [GO:0051213]	COG3145	Alkylated DNA repair protein	MKDLFDNLNTREIMAPGAVLLRGFALACEESILSAVARVCAAAPFRHMTTPGGYRMSVAMTNCGPVGWVTDRTGYRYSPADPETGKPWPSMPDTFLALAQDAARQAGYPDFTPDACLINRYEPGARLSLHQDKDERNFSNPIVSVSLGLPATFQFGGMKRTDPITKYILHHGDVVVWGGPSRLFYHGILPLKSGEHERLGPFRLNLTFRKAF
WP_002966116.1	NL70_14470	N-acetylglucosamine kinase	295	Cytoplasmic	0		0	0.4527	0.5		0	-1.07383	0	0.553	1	0.25	kinase activity [GO:0016301]	COG2971	Predicted N-acetylglucosamine kinase	MTEFFIGVDGGGTGCRAVVAGRDGTILGFGHSGSANIVTDPQTSLVNVKAAIDNAFDEAGLDKAHYATSHAVLGLAGGNVEGAGLPIERGLPFAHANVEFDGLIALQGALGDKDGVVAILGTGTAYIIRKGARIHSVGGWGFPLSDLGSGARLGQSLLQECLLVHDGIHPGSPLTTAILNEFGNKPDNLVEFAWTAKPGDFGKYAPRIFQYAREGDPTAHMLLKHSAAYVSETLEVLIGQGAERISLLGGMAPLYVEWLPLHQQKLLVEPAADALTGALQLALNRYGPKNGRACG
WP_002966126.1	NL70_14515	cation:proton antiporter	93	Extracellular/Membrane	1		0	0.4524	0.5		0	-1.20752	0	0.235	0	0.25	integral component of membrane [GO:0016021]; ion transmembrane transporter activity [GO:0015075]	COG2212	Multisubunit Na+/H+ antiporter, MnhF subunit	MSAVLIFWALLAAQVMLVAAMGCAVYRLLVGPRAQDRILATDALYLDALLLLLTFGIRTGSIIYFEAALIIALLGFVATVALSKFLMRGEVIE
WP_002966127.1	NL70_14520	cation:proton antiporter	171	Extracellular/Membrane	1		0	0.4741	0.5		0	-0.800579	0	0.157	0	0.25	integral component of membrane [GO:0016021]; cation transmembrane transporter activity [GO:0008324]	COG1863	Multisubunit Na+/H+ antiporter, MnhE subunit	MKKILPYPLLFVSLVLFWLLLNSFTRAQFILGLVIAFGACRVMMALEPQKNHIRSPRMMIWLLYAASIDVLRSNIAVVRLILSPGRQRHPGFVVIPLELQNRTALAVLACMITASPGTAWVDYNAARGILTIHVLDLEDAETWRHLIKERYERPLIEIFGAVDIVEGEKSA
WP_002966129.1	NL70_14530	cation:proton antiporter	112	Extracellular/Membrane	1		0	0.5479	0.5		0	-0.109739	0	0.222	0	0.25	oxidoreductase activity, acting on NAD(P)H [GO:0016651]; ATP synthesis coupled electron transport [GO:0042773]	COG1006	Multisubunit Na+/H+ antiporter, MnhC subunit	MELVLALAIGVLMASGVWLILRPRTFQVAIGLSLVSYAVNLFIFSIGRLRTDAPPVLESGLDVQAAQYTDPVPQALVLTAIVIGFAMTALFLVVLLASRGLTRTDHVDGKEN
WP_002966132.1	NL70_14545	hypothetical protein	199	Periplasmic	0.5		0	0.2198	0		0	-0.434376	0	0.412	1	0.25	oxidoreductase activity [GO:0016491]	COG3560	Predicted oxidoreductase related to nitroreductase	MNNALLDSIKKRRTQYALGKTLPHAREDVAELIREAIKHTPSSFNSQSSRAVILFGQESDKLWNIVKETLRPIVPAEAFPQTEAKIDGFAAGAGTVLFYEDQSVVKGLQENFPLYADNFPVWSEQSGGMAQHAVWAALANAGIGASLQHYNPLIDAEVAKTWDVPSNWKLRAQMPFGSNEQPFPEKQFMNDAERFKVFF
WP_002966224.1	NL70_14995	iron permease FTR1	278	Extracellular/Membrane	1		0	0.3656	0		0	0.0241479	0.5	0.290	0	0.25	high-affinity iron permease complex [GO:0033573]; iron ion transmembrane transporter activity [GO:0005381]; high-affinity iron ion transmembrane transport [GO:0006827]	COG0672	High-affinity Fe2+/Pb2+ permease	MNVQDFNILFVIWRECIEALLVVGILNAWLSHRPAQEQRTGRIWLWSGVAAGLAGALVLAFLLLTVGDMLSDDAQDYFQTAIVLLAAGLIVQMVFWMRKHGRTLKKELHASLTDVADKANWLGVFALAALAVMREGSEAAVFLYGTMAGISASNYNALVAALIGLAAALGTYWLLQLGSRVLSWNAFFRITEVMLLFLAGSLLLTGIDHLISLGVLPPLSARLWNTSAILSDNGMLGGLVSGLTGYRARPVLIEVLVFFAYWTIVLWFLSRPRALQTA
WP_002966246.1	NL70_15085	diguanylate phosphodiesterase	530	Extracellular/Membrane	1		0	0.2861	0	8.61	0.5	-1.18068	0	0.158	0	0.25		COG4943	Predicted signal transduction protein containing sensor and EAL domains	MKRHHWLIATFACIVFAIIAPALAAVYTSSVVAAHREQIQLTLFATYAIERTDTTFSGVSQALMQTQMLTDKPCSKEHMDDLKRIAIETRPITEIGYFDDGLLKCTSWGMAGMRVAAGTPAFTTRNGVKVVLNMTASIPTTANMLGLQRGAYCILIDPKWFVDEIVPKGVQIAVASPDGTVVAALNHPDPAVIRQFLKPSDTKPPSRYLGAVVRGSDWTAIAITPRASIWTSMQEELLVFLPIAGVISTGMVILTIWLSRRRLSLRGELAIAIRRREFTVVYQPLIELKTGICVGAEALVRWRRPDGAMVMPDLFIPIAENSKMISQITEQVVANTVRDLGDVLAADEALHVAINMAADDLAQGRILTVVQRAIRGTGIRTEQIWLEATERGFMDPKST…
WP_002966331.1	NL70_15480	hypothetical protein	108	Cytoplasmic	0		0	0.6131	1		0	-2.19725	0	0.374	0.5	0.25		COG2151	Predicted metal-sulfur cluster biosynthetic enzyme	MEPKQLERIKACVREALRAVQDPELAVNLVDLGMIYAVEISDDGMVHVKMTTTTRGCPAAGFLTQAVQACIEEIEGVTGARVELTYEPEWKPEMAIPEVQAIFAAPSF
WP_002966339.1	NL70_15520	hypothetical protein	92	Extracellular/Membrane	1		0	0.5701	0.5		0	-2.64666	0	0.206	0	0.25	integral component of membrane [GO:0016021]			MTDTTVHGSLNRTLAILLVLAVSGALIASFLGTYLAGIVVVLILAYAKACFVILDFMEMRGTRGALRPALLTWPAILLTLALARSVAVSLLG
WP_002966391.1	NL70_11915	membrane protein	133	Extracellular/Membrane	1		0	0.4702	0.5		0	-0.80038	0	0.284	0	0.25		COG2259	Predicted membrane protein	MSSITPKANGAATLIIRVFLSVLFIIAGYNKLTALDGTADYFASIGLPMPIVTAVVVGLIEFVGGLAILFGFKTRIAAVIVGLFTLGATLVAHMDFAEGMNLLIAQKNLAIAGGLFLLFLHGAGSLSIDARRG
WP_002966430.1	flgC NL70_11735	flagellar basal body rod protein FlgC	140	Cytoplasmic	0		0	0.6384	1		0	0.377097	0.5	0.167	0	0.25	bacterial-type flagellum basal body, rod [GO:0030694]; bacterial-type flagellum-dependent cell motility [GO:0071973]	COG1558	Flagellar basal body rod protein	MSSDALQSTLKIAASGLSAQSTRLRIVSENIANAQSTARTADTDPYRRKTVSFRTELEQGTGAAEVRVAEVGKDTSPFIEQYDPSHPAADARGYVKYPNVNMVVEMADMREANRSYEANLQVVRQARELISMTIDLLRST
WP_002966454.1	NL70_11630	flagellar motor switch protein FliM	233	Cytoplasmic	0		0	0.5098	0.5		0	-1.39808	0	0.410	1	0.25		COG1868	Flagellar motor switch protein	MDDATTLEHNRKNDALAENLLRAAGLSGDDLKSLAHVFKDASSHFCARLKQGSAAAFDAETGSVESTDKTAFNDIFDKAAIITPLKAERWGCSLYLALDAVLVFSVIEAMFGAQGNLGPVDADHPFGMVEQKIANLLAGHLAGALDRVFNTSSSQPLFAPGDCIDTADFDRENFELSRLFTCRIAVTAAGKTGQMHLLLPRSTQKRCRMQLPPFFAARWIRPTRPGPKSFARR
WP_002966475.1	NL70_11525	glycosyl transferase	396	Cytoplasmic	0		0	0.4598	0.5	16.8	1	-1.2328	0	0.234	0	0.25	transferase activity [GO:0016740]			MQSFRLLFVTSLVPHAIAATGYEVANAAVIDGLRRAGADVTVLGFTWPGHRAAEDPDTIVLGEVEVRTENAGLKRKVCWVLKSFLTGLTVSSAKLRVIPEQKLRETIRQLGEFDAYVLNGVTLAGAFVDVFKDKPCLFVAHNVEHRSAEENAQNAGGIQKFLFQREAGILKGLETRLCQQASFVFTFAQDDGPALGLDQDHFATLPLVTPGGMQIAQDRPVEYDLALIGTWTWHPNRIGLEWFLHEVKPLLPQDISIAIAGSTPADLIEAWPGVNFVGKVPDATAFVEAGALIPLISRAGTGVQLKTIETFELGMPSVATSHSVRGISQVPANCTIANNPSDFAAAVIKQLEKIRTGDRQKLDGKIFTRSQIKGMDQAIARGLAALRRRLGNTDCI
WP_002966554.1	NL70_11175	branched-chain amino acid ABC transporter permease	406	Extracellular/Membrane	1		0	0.4017	0		0	-0.174546	0	0.339	0.5	0.25	membrane [GO:0016020]; transporter activity [GO:0005215]	COG4177	ABC-type branched-chain amino acid transport system, permease component	MTIKQSVVALLVVALLVALPYLVSESMTNAAIQMLIAALFATAFSLLCGQAGMLSFGHAAYFGLGSFAAVHVMNAFGGEGLLPTPLLPLAGAGVGLLSGLVAGWFSTKRTGVYFAMITLALAELLHALAPHLKGTFGGEAGVSSFRMPAWGFDFGSTTEVYYLALAWVVGSILLLFLLTLTPFGRVTVGLRENTHRLRFLGYNVHVLGTLVFAISAMFAGIAGALQAINIEAANYVVFEAGISTAVVLNSFIGGVGTFFGPAIGAAAMTFFGHVTSDVTRSWLLYQGLIFVLVMMFLPRGLVGEAVERFRNPKGTGISLGHALGRLVALLVTAAGTIMIVELVQRFFSSDYKALASAGNWPPVTFLGREWLPFAVSTWLIPLALFAAGIALLTIVNRHR…
WP_002966605.1	NL70_10920	hypothetical protein	107	Extracellular/Membrane	1		0	0.3338	0		0	0.211704	0.5	0.266	0	0.25				MIEDNSIANNEHAIAKLLHYGTALASTIIAIGLVIQWLHTLFTSTMLGLAGHNLVQAGVAIFIVLPVLRVALMLFQFAQARDIAYVTISALVLMIIGAGFLVGLSRL
WP_002966766.1	NL70_03810	membrane protein	105	Extracellular/Membrane	1		0	0.3241	0		0	0.0556999	0.5	0.233	0	0.25	integral component of membrane [GO:0016021]	COG2076	Membrane transporters of cations and cationic drugs	MAWIYLVFAGILEVVWAFFMKKSEGFSLLTPTIITFVTMMGSFLLLAIAMRSLPLGTAYAIWTGIGAVGAFIVGIFLLREAATFFRVASVALILAGIIGLKLSST
WP_002966791.1	NL70_04450	N-acetylmuramoyl-L-alanine amidase	422	Cytoplasmic	0		0	0.6398	1	8.54	0.5	-0.675848	0	0.247	0	0.25	N-acetylmuramoyl-L-alanine amidase activity [GO:0008745]; peptidoglycan catabolic process [GO:0009253]	COG0860	N-acetylmuramoyl-L-alanine amidase	MDLQSHYKVGASFQAIRVLFVLLALFCLSLANVPSTFAADSPAPPLSALTFRMAGDDLRTRVVVMFDREPKLSTRLFGNPHRLVIDLPETRFGFDEKSLEARGLVSHVRYGLAGKGCSRLILTLRGPFDVENLRVLKNENASGYRLVADIVATSDRKFAEKLKEQKGKTGSTERARQQVAGSALPGNGKPRPFTVMIDPGHGGIDSGAESLSGIKEKNLTLAFGKELRDRLSHERNIKVLMTREDDTFLRLAERVRLARQHEADLFISIHADTINQHDIRGATVYTISDKASDAVARAMAERENKSDSLAGALPEEQPEVTDILLDLTRRETHTFSLRFAEKVIGELQGQVNLINNPHRFAGFQVLRAPDVPSVLIEIGYLSNPEDEKLISNPEWRKKL…
WP_002966797.1	NL70_04540	FeS assembly SUF system protein	139	Cytoplasmic	0		0	0.6279	1		0	-1.17787	0	0.383	0.5	0.25		COG2151	Predicted metal-sulfur cluster biosynthetic enzyme	MTDMEQKVQDKAETGPASETATAEGSAVFSASAIPQDELLRMTDDIIAALKTVYDPEIPADIYELGLIYKIDIEDDRTVKIEMTLTAPGCPVAGEMPGWVENAVSAVEGVSFVEATMTFDPPWTPDRMSEEAQVAVGWY
WP_002966843.1	NL70_05525	2-dehydro-3-deoxyphosphooctonate aldolase	277	Periplasmic	0.5		0	0.4066	0		0	-0.196573	0	0.474	1	0.25	cytoplasm [GO:0005737]; 3-deoxy-8-phosphooctulonate synthase activity [GO:0008676]; keto-3-deoxy-D-manno-octulosonic acid biosynthetic process [GO:0019294]	COG2877	3-deoxy-D-manno-octulosonic acid (KDO) 8-phosphate synthase	MVTANSTVKVGNVTFSNSAPLALIAGPCQMETRDHAFEMAGRLKEMTDKLGIGLVYKSSFDKANRTSLKAARGIGLEKALEVFSDLKKEYGFPVLTDIHTEEQCAAVAPVVDVLQIPAFLCRQTDLLIAAARTGRVVNVKKGQFLAPWDMKNVLAKITESGNPNVLATERGVSFGYNTLVSDMRALPIMAGLGAPVIFDATHSVQQPGGQGGSTGGQREFVETLARAAVAVGVAGFFIETHEDPDNAPSDGPNMVPIDKMPALLEKLMAFDRIAKAL
WP_002966874.1	NL70_06525	ABC transporter substrate-binding protein	279	Cytoplasmic	0		0	0.3481	0	11.39	1	0.183512	0.5	0.158	0	0.25		COG0614	ABC-type Fe3+-hydroxamate transport system, periplasmic component	MKRVSVKWTRRLCLAAGLALFAPLPANAADIAQRVVSINVCTDQLAMLLAREGQLQSVSYLSRDPQLSVMADKAERLPINHAQAEEVFLQKPDLVLAGTFSSRATVGLLRRLGIRVEEFAPARSFEDIQEHLRRIGELLGRQAEAQAQIDDMKAALAAIKRPDHAKRVALYYANSYTSGQGTLVDEAVRLAGLENMAGEIGITGSALLPLEKLVLEKPDILVRSSRDRAPVLAFENFQHPALRALEKQARAISMADNLTVCGGPFSVEAVAELAEAARD
WP_002966982.1	NL70_08870	hypothetical protein	261	Periplasmic	0.5		0	1.0192	1		0	-0.841144	0	0.101	0	0.25				MRPAQQNRRMRGRGNNNNNNNRKGPNPLSRNYESNGPDVKIRGNAQHIAEKYSALARDAQASGDRVMAENYLQHAEHYNRIIMAAMAQQNIPYQREENFDSDGGDDEEAGFIPAEAAPQPVNGSGPQPVIEGTPAEVVYGEENGEATKPGEGRQPREREGRDRRLGRGRRPQRERFGSEDRADDKQEEKAEQPQPAIEAPAAAARVEEADPAVVEAAPVEASAEEAGAPRRATRRPGRPRRTAAKDSGDDTPVAEAADSDA
WP_002967148.1	NL70_10975	ABC transporter permease	250	Extracellular/Membrane	1		0	0.288	0		0	0.492238	0.5	0.260	0	0.25	membrane [GO:0016020]; transport [GO:0006810]	COG0600	ABC-type nitrate/sulfonate/bicarbonate transport system, permease component	MNARLTGLGLNLLSFAVGIGGWYLLTATGAVVLPGPVDVLERAVTLLLNGQLVGDIFASLRRVLSGFVLGVALAIPVGFLMGWYRIARSLIEPWVQFFRMIPPLAVIPLAIVTLGIDESPKIFVIFLASFLSSVVATYQGVISVDRTLINAARVLGAKDATIFARVIVPASVPFILVGVRIGLGSAWATVVAAELIAAQSGLGYRMQQAQLYYDLPTIFVSLVTIGILGLFMDRLLQAADRRLTQWQERA
WP_002967174.1	NL70_11535	biotin transporter BioY	441	Extracellular/Membrane	1		0	0.5387	0.5		0	-0.705375	0	0.202	0	0.25		COG3307	Lipid A core - O-antigen ligase and related enzymes	MSNIVTRTRTDARMPDATGPQARIRRIALVIASVIFGVLLISFRPFTPAGGAETETGGDIINQLGFSCVGAVALASMAMFANLRKLAGIIRPGWLVMLVFLFASIFASSDPATAVRGVLLTTVGIVAIIAVLVLPQDGDGYSALLVSVASVVIVISYAGVVLLPSLGTHGADAIEPQNSFLWRGVFSHKNIAGPVMAVFAFAGLYLWRRGWKTSGLLIGLSALGFVSQTGSKTTMALVPFAMLLVVLPGLMGLRKLTAGLIFAIQLAFATFIFGVVLFEPIRRLVENMDVDATFTGRVSIWKFALEALSKRPWTGYGYESFWSSAYARHAARPYYLDWDVRGIVHGHNSYLDVAMTMGIPALLCAIAVIIVMPLVHYARCRPVRENMLLADFFLMIVLF…
WP_002967307.1	NL70_14455	ABC transporter permease	314	Extracellular/Membrane	1		0	0.5908	0.5		0	-0.858467	0	0.200	0	0.25	membrane [GO:0016020]; transport [GO:0006810]	COG1175	ABC-type sugar transport systems, permease components	MSQSADMPAIVHKRPKRWHIAVFLLPCVLIYTAVMVLPLIETLRQAFYNVVDGQRVFVGLANFEALFGDPNWSRDFWNALKNNVIFFLIHMLVQNPIGIFLAAMLSLPRLRFSAFYRTALFLPTLLSFVIVGFIWKLILSPIWGVAPWMMDLVGLKWAFAPWLGKADTALVTVSLVSVWQFVGIPMMLIYAALLNIPEEIVEAAECDGITGWSQFFKIKLPLILPSIGLISVMTFVANFNAFDLIYSMQGALAGPDKATDILGTFLYRTFFGFQLQLGNPSMGATIAAVMFLIILAGVSLYLFGIQRRMRRYQF
WP_002968069.1	NL70_00150	membrane protein	427	Periplasmic	0.5		0	0.3632	0	8.29	0.5	-0.402084	0	0.352	0.5	0.25		COG2951	Membrane-bound lytic murein transglycosylase B	MAAGHWKHSLKIVLGLVAGLALSLAISPALSPAIAAPSKAQVESQYRHWLETDIWPEAKAAGVSRAAFDQAFAGVSINWKLPDLVIPGEKPSTPKEQKQAEFGAPGKYFNTKTIASVTSGGKARYGQYASLLKRIEQKYGVPGPILLAVWGRESGFGTVRIPYNAFEVLGTKAFMATRKDMFRKELIAALQIASKGYIDETAMKSSWAGALGQPQFMPTSYLKHAVDFDGDGKRDIWNSVPDALASIANYLKLHGWRKGRDWGFEVNVPQNVSCSLEGPDQGKTIAEWARLGITRANGKPFPASEMKGEGYLLMPAGRYGPAFIVTPNFYVLKDYNMSDLYALFIGHVGDRIAYGAGDFSHGWDDVGSMYRSDIGAMQKRMQAQGYDVGKPDGLPGFKT…
WP_002968418.1	NL70_14320	mannan endo-1,4-beta-mannosidase	314	Periplasmic	0.5		0	0.4573	0.5	7.87	0.5	-0.659796	0	0.228	0	0.25	hydrolase activity, hydrolyzing O-glycosyl compounds [GO:0004553]; carbohydrate metabolic process [GO:0005975]	COG4124	Beta-mannanase	MKRLLKVSAALLCGTMVCGAVYAASGVSGANVDTRNIFQDKRPVITANSVTPGAYDPHGDYTNDPNSKIEHLFLPWEDVDLTSLHAADAYARERGRSLLITIEPWSWARDWRVGPEDLLSGILNGRYDSNMAAVCSEAAKLKSPVTIRWAQEMEDDAGQFTWAFWKPEGYVKAYRHVIDVCRKSLPSARYMWSPKGEEGLEAYYPGDNYVDIIGLSVFGYQPFDQLEVGRDTTFVERTKPGYDRVARFNKPIAIAELGYEGDDDYVRAWAAEANKPHAEFPAMIAVVYFNDREVYPWPRDVGRPDWRVANHPLD
WP_002968831.1	NL70_12305	hypothetical protein	299	Extracellular/Membrane	1		0	0.5777	0.5		0	-1.37461	0	0.287	0	0.25				MNILLTGTLWRYLTTSWRFVMFFLWPFLLSLVILGVAGLIVAAPLIAGFSAIHLIWSVPLAAFIATLLVRKPGDRFFMSYLLDDWSAAYDRIHGRNEKLNQRRKAFAEALKRKIEASDADEIVIVAHSLGTVPAIKALADLQRERPDLLARKPVSLLAIGSCLMMIALHPKAKSLREDVRVVMQESPVLWSEFQVLTDIIHFYGCDPARALKIKTANPPLIHRIRFKNVHSENRYKRSKGNFFLMHLLYMRGAEKKNFYDFGMFLHGPFFFRDLMTTHHGKAAPLDEEGRLPEDYPEAA
WP_002968959.1	NL70_13785	sn-glycerol 3-phosphate ABC transporter permease	282	Extracellular/Membrane	1		0	0.56	0.5		0	-0.0502759	0	0.251	0	0.25	ATP-binding cassette (ABC) transporter complex, substrate-binding subunit-containing [GO:0055052]; integral component of plasma membrane [GO:0005887]; glycerol-3-phosphate transport [GO:0015794]; glycerophosphodiester transport [GO:0001407]	COG0395	ABC-type sugar transport system, permease component	MIEQRPVSNLIGHLILILGIIIVAFPIYYTFVASSMTSTQIIRPPISLLPGDHLVENYREAIFGGVERVVGVSLERLLWNSFVVAMAIAVGKIIISFMSAFAIVFFRFPMRMFFFWMIFITLMLPVEVRILPTYKVIVDLGMIDTYAGLTLPLMASATATFLFRQFFLTIPGELVEAARIDNAGPFRFMRDILLPLSKTNIAALFVILFIYGWTQYLWPLLVTNDAKMNTIIIGLRRMVDWADASTPWNYVMVTAILAIIPLILVVVLMQRWFVKGLVETEK
WP_002969029.1	NL70_01390 NL70_05275	DNA invertase	205	Periplasmic	0.5		0	0.5315	0.5		0	-0.801955	0	0.373	0.5	0.25	DNA binding [GO:0003677]; recombinase activity [GO:0000150]	COG1961	Site-specific recombinases, DNA invertase Pin homologs	MNNATVANVAATYRGQLVGYARTSTTDQKAGLAAQERDLQAAGCDRIFSEQTSAKDSKRPELQRALDHLREGDTFIVTKLDRLARSVADLVDLTGQLSSKGVSLRILAMNLDTATPTGKLMLNLLGSIAGFERELMLERQREGIAAAKAGGKYKGRAPTAQRQADEIIRLKDEGKTVAEIMAATKAGRSSVFSILKEAGRTERQR
WP_002969154.1	NL70_06975	lytic transglycosylase	410	Periplasmic	0.5		0	0.3658	0	6.05	0.5	-1.22897	0	0.314	0.5	0.25		COG2951	Membrane-bound lytic murein transglycosylase B	MKIIASVLAAALFASTALSGAGAATTPAPAAATDNAVNMPKPECETDFGQWMENLTREAREAGVGEKGIAELHKASIDQKVLGRDRKQTVFNLTFTEFSKRLISEARLKKGQENLVKYADVFKKVEDAYGVPGPVLAAFWGLETDYGAIQGDFDTLNALVTLSYDCRRPDLFRPQLIALLKLFDQGVVDANTTGAWAGEIGMMQLLPKDYLERGVDGDGDGKVDLKNSVPDAMMTAGRMLSELGWKRGQPWLEEVRLTKDLPWEEAIRTNRKPHSWWAEHGVTGLNGPLGPDDGDASLLLPLGRKGPAFLSYLNFDIFVEWNKSIVYATTAAYFATRLAGAPAFDPGTPVPGLTQDQLKELQTKLQARGYEMGKIDGVFGVATRDAVRSEQLRLGMPAD…
WP_002969182.1	NL70_08350	2-hydroxy-6-oxo-2,4-heptadienoate hydrolase	229	Periplasmic	0.5		0	0.4166	0	14.25	1	-0.0639619	0	0.262	0	0.25	hydrolase activity [GO:0016787]			MIESMRMRNVFACLSGLFVAMALSLAAPMAYAGMLPEKLPLAAPLTPVHTGAGVSKQSAQEKPVSAAQTPEERLDKLFSDLRHTANEAKARRIAAQINMLWSQSGSATVDLLMQWANKAMLEHRYPSAIDFLNEAIALDPDYAEAWNRRATVYFLQKDYAYAMYDINRTLELEPRHYGALTGMAAILRARGLKEQAMKAYEQALSIYPMMRDAQKNFNDLADELTDTRT
WP_002969201.1	NL70_09020	glyoxalase	123	Cytoplasmic	0		0	0.4573	0.5		0	-1.7258	0	0.672	1	0.25				MLDHIGFNIADMKKSRAFYDAALSPLGIGHAMEFGDWVGYGRNGKPEFWIGAQKGAKLEGVLHVAFSAGTRSEVGRFYEAAIAAGGRDNGKPGLRPHYHPDYYAAFVLDPDGHNIEVVCHLPE
WP_002969272.1	NL70_11530	glycosyl transferase	330	Extracellular/Membrane	1		0	0.3708	0	9.84	0.5	-1.13711	0	0.130	0	0.25	transferase activity [GO:0016740]			MSALPDHIEVISKTSDLRFEDIDIVVTLPTFRRPDHLIRTLDTLKAQKTEKRFAVIVIENEAEKREGAEVAAPLFADGTYRGMLIVESHRGNCNAYNAGWLTAMTCFPNFKYILVIDDDELADPMWIENMVSAAGRFDASLVGGPQYPVFEKPNSQQWAKHPVFMPPYTKTGAVPIIYSSGNLLIARPVLEAIGYPFLDLMFNFTGGGDSDFVGRSKAKGFRIAWCAEGIVRETIPARRLEGDWIRARGLRNGVLSTLTEQRRRKDEPCGQIRVFLKSLALLAYSPIKALRSGLAAGFAPAGMYFIYVGLGRVLAHFGYLNEQYRNPDKN
WP_002969347.1	NL70_14650	two-component system sensor histidine kinase	474	Cytoplasmic	0		0	0.4835	0.5	8.04	0.5	0.321694	0.5	0.151	0	0.25	integral component of membrane [GO:0016021]; intracellular [GO:0005622]; phosphorelay sensor kinase activity [GO:0000155]	COG0642	Signal transduction histidine kinase	MRLPLPHSLPIWLLTILISGLLTTQIATLWIVSQDRADANNALELFRLSERATYLVKLLHATPPDDWNNLAIRVSGSGEAMNITSEPDVTTALASEDDLAELEDVLVARLTRYGVVDARIRRDTTGYRLPKEETAVHDSTEMGIIEKQIDSLAATTRSGASLTTSLQFNDGRWLNFITHITPIDPIVTSDTIPLFTLVALCVILGAIWATQRLIAPYRILEDAIDRIGGDLKSPPLPETGIREYTAAARAVNSMQARLLDYVAEREQLAAALAHDLRTPLTRMKLRMELLDDDALRQSLSRDLNDIEEISRSVIDFATSELAHEKAERLDLWSLLLSVADKYPQVSLDEKGSDYRDAICLCQPISIQRCITNLIDNALAYGGKVRLSLHRDGDDLLLRI…
WP_002969349.1	NL70_14680	ABC transporter permease	272	Extracellular/Membrane	1		0	0.33	0		0	0.141623	0.5	0.132	0	0.25	membrane [GO:0016020]; transport [GO:0006810]	COG0600	ABC-type nitrate/sulfonate/bicarbonate transport system, permease component	MSDADVSKTARPVRPVEFRGGGFAPSPVRGIGLAVFVVLMVAAEIGTRSGFISNLTLPRPSAVLETFGQLWQTGLLWQHLLPSLQRLIIGASLGIAVGISLGVMIGLFSYVRAGLVPLVAALFPIPKIALLPLFVIWFGIDEMSKYMLIAFGTFTPTVVATYGAVDNVDRSLIRMGQSFGLSWWSIVRKIVLPGAFPAILSGLRVSISIAIILLVAAEMLGAQYGVGSYILEAGSLYDLEKLFAGVAILSVMGLIVNVVIGWVERRFLNWRG
WP_002969481.1	NL70_01625	membrane protein	88	Extracellular/Membrane	1		0	0.5822	0.5		0	-2.11428	0	0.181	0	0.25				MSDGVNRFLGDTPGRILVKLVLISLVVGVVMSAFYWTPYDILYGIRDFFLHLWNMGFSAVARFADYLVLGAAVVIPAFILLRILSYRK
WP_002969538.1	NL70_01295	hypothetical protein	75	Cytoplasmic	0		0	0.5301	0.5		0	0.995081	1	0.204	0	0.25				MFNLSAIMNEAWSTYLRSYSKRPTFQRSTFNWLLMISWKRAKEAALRASNPVLAKVEALCERRDIDAQINRLLAA
WP_002969559.1	NL70_06270	amino acid-binding protein	363	Cytoplasmic	0		0	0.453	0.5	7.56	0.5	0.0432371	0.5	0.284	0	0.25	amino acid transport [GO:0006865]	COG0683	ABC-type branched-chain amino acid transport systems, periplasmic component	MIAPGKCPATVLLTSIVLSWLASGTLAQAEDVRVGLAAPLSGTFAPLGNQLVEGARAAAGTGVQLTVFDDRCDAEGGKEAAERFVEQNIRIATGFLCPEALETALPILSQRNIPIIISDVSELTLAERRAASPLPTFRLTTGLNKETQATGSFLGSLWRAQPFAIIDDGTIEGRERAARVLANLKEQQLQPVFTDTYRPGLDKQNALVSRLRRAGATHVYVGGERDDIAAIGASAAALNYPLVIAGGSLLDAAPGPHPLAQGTLMIAPVRPSDLSTAKPAIDALHQADKLADSYAIIGYASVEIADEAIKRADEQKQPIINLLRSGSFETALGTIKFDENGIRTDNPNRLQRFDGKRFILTDK
WP_002969591.1	NL70_07560	membrane protein	398	Periplasmic	0.5		0	0.32	0		0	-0.608793	0	0.485	1	0.25		COG5345	Uncharacterized protein conserved in bacteria	MRVWDAVRGVFSFLGRFIAALARLIAVPLGALWRLFLQLGTLWKAVVAIAVIGLGGLYVYFIWQTQAWTNFNPDYPAKYSYQDAATPGEEIKAEAPLPLASEPAPADADNPAPAGQPVQAAQIPSSVRKCSPSAIADVAADLTDFNVNQNAWISSMLLYKLGFFGLDWDRTPFLDNKASFQRGINAAVRRTAIELVDNIGRLRGTSQIDGDLQKARGNLQFAEDAWYFGLNPFGPKTPTPSYYRSAIKDLRAFNGRLENCQATFDARADNLIQFVDRIASDLGSTSAILKDRAENYHAGWFDTRADDRFWFAYGQLYAYYGLLRAAHSDFRNVLAEKHLDGVWDEMEKQLRDALDMQPFIVSNGNPDAWITPSHLTTMGFYILRVRSNLVDVKQVLER
WP_002969600.1	NL70_07800	hypothetical protein	93	Cytoplasmic	0		0	0.4617	0.5	10.29	1	-2.40077	0	0.275	0	0.25				MNTYLKAIMAGAAMFGTVISAGTALAGRHPQPDERAALERVLTQEGFTSWGEIELDDGLWEVEDARTKSPADGKFDLKIDPKTLKIVVRHKDD
WP_002969819.1	NL70_02435	diguanylate phosphodiesterase	544	Cytoplasmic	0		0	0.4993	0.5	10.77	1	-0.329235	0	0.171	0	0.25		COG4943	Predicted signal transduction protein containing sensor and EAL domains	MRFRRNSLISPVFLVLLLMLILGGVAGQLVGKGLRILEEERHMDIYMTALRDYSSRLLASARNTLEAANNSPFEICSPQDLAYQRKLVFAAYHIKDIGRLRDDQLICSTLLSDIKTQPRRSVANDNLKDGTYIYADDALITPGSHGPIIGRGNANVVLSSVAFDLLHTPRYAFSIFATDEEKKHFALLYNYSGNAEPGPEPSSGDWAQKFVEAPDGKVLRENSCDPDTGVCISLSATIDRTSTAARLKNLLAICLGALAGGSVGLGWLYYRNRDHSLLYRLNKALAAGEPHLLYQPVVDMADGKVLGFEALIRWEIRKGDFVPPDVFVARAEEAGTATKITIYVLERLIEDMGDTLRQRRDLRININITASDLQSPAFMSRMERRLAAADIEPQQVGLE…
WP_002969861.1	NL70_02840	hypothetical protein	103	Periplasmic	0.5		0	0.6191	1		0	-1.22065	0	0.165	0	0.25				MMQATLKIDRNAFLANRAQERMNAMQRAALQIIAGIDMDLLMKASKEEKQQASRRLCRLIERERLKGTNGHWSYDLNRHIALKQALDVLEGRTVRRRQMRHYC
WP_002969866.1	NL70_02900	penicillin-binding protein 1A	724	Extracellular/Membrane	1		0	0.4212	0		0	-0.141781	0	0.341	0.5	0.25	penicillin binding [GO:0008658]	COG0744	Membrane carboxypeptidase (penicillin-binding protein)	MPKSVFMRNTAEKDRGNDKRKPFRVSRLIGLDAWIDSALYNLHFRLGEWWENITIFSRRFRVRGFRRFTVEVLDEGFTLGVAGSVLMLMLALPAFEETKKDWRAQDDYAVTFLDRYGNEIGRRGILHRQAVPIDELPDHVIKAVLGTEDRRFFDHYGIDLMGLSRALSQNMRANGVVQGGSTITQQLAKNLFLSNERTIERKVKEAFLALWLESNLSKKEILQLYLDRAYMGGGTFGIAAASEFYFGKNVKDISLAEAAMLAGLFKAPAKFAPHVNLPAARARANVVLSNMVESGFLSEGQVAVARRHPASVIDRAKDESPDYFLDWAFDEVKKVADRFNQHTLIVRTTLDRNIQKAAEESLEFHLRQYGKEYNVSEAATVVLANDGSVRALVGGRDYG…
WP_002971227.1	NL70_13765	adenine permease	430	Extracellular/Membrane	1		0	0.418	0		0	-0.108592	0	0.351	0.5	0.25	membrane [GO:0016020]; purine nucleobase transmembrane transporter activity [GO:0005345]	COG2252	Permeases	MFEKLFKLQEHGTSARTEIIAGVTTFLTMSYIIFVNPDILSTTGMDRNAVFVATCLAAALGSIIMALVANWPIGMAPGMGLNAFFAFTVVGAMGFSWQQALGAVFISGVIFLLLTVTGVRRWLVDGIPHSLRSAIAAGIGMFLALIGLKSAGVVVGNQATLVGMGDLTQSGPLLAIAGFFIIAILDALKVRGAILIGILVITVASIALGISQFGGIFSAPPSLAPTFLQLDIMGALHTGILHVILVFVLVEVFDATGTLIGVAKRGGLIETGKPNNLGRALFADSGAILAGSLIGTSSTTAYVESAAGVQAGGRTGLTALIVGILFLAALFISPLAGSVPAYATAPALVYVACLMMRELTEIEWHEVTEAAPAALAALAIPFTHSIANGLAFGFISYVV…
WP_002971396.1	NL70_07020	hypothetical protein	137	Extracellular/Membrane	1		0	0.5745	0.5		0	-1.65055	0	0.177	0	0.25				MTARELNWGAVFFDPTSMSEDGPSFASSKLWFHPYRPPVVLVLLVIFATGFILSKGPRIIADMLVNLEFPFFDLFGFALAMLLSTAAEGHVHLSIDWWSGQHQILEETIETAAYIFLFAAQFDVWSKFPDNSEIEKL
WP_002971893.1	NL70_09400	hypothetical protein	60	Cytoplasmic	0		0	0.6007	1		0	-1.31722	0	0.394	0.5	0.25		COG5567	Predicted small periplasmic lipoprotein	MTGRTAISSMLLIAALSLTLAACGRKGPLELPPSAVVTDDQGHTQEKPKEDKPFILDKIL
WP_002971932.1	NL70_10525	ABC transporter substrate-binding protein	349	Periplasmic	0.5		0	0.4044	0	10	1	-0.99175	0	0.299	0	0.25		COG0687	Spermidine/putrescine-binding periplasmic protein	MSKKIKTMTVLAAVLLAGGALAAKADSIVYATTGGQMRQTLERAFYQPFAKESGTDVIPYDIEVPDQWARVEAMKRAGKYDFDIVTATGPDLVDKADLLLTIDCSKLPNVEAKGLEGSCKEKGVARTTGGMLLAYDASVYKDKVPQTWADFWDVKTFPGPRGLPDTGDRDWWLPAIALMADGVPRDKIFPMDLDRAYKKLDEIKPYISVWWKTGNQVAQIMRDQEVAMTMSYSGRALTAMNEGAPFQLSWNDAIMDTGYFAILKDAPNPEGALKFINYFYGHAEGHPAFIKTANYATHSKDGMALLPPEEQKNYATAPENFKLLMVPDFKWIGENRDMLRERWQNWLAE
WP_002971945.1	NL70_15475	lipase	391	Extracellular/Membrane	1		0	0.4927	0.5		0	-0.685702	0	0.090	0	0.25				MQHPVRRRAIFFIGGYDPKTPEAFFNRLLREIARFGALWDVKTQVSPVSENASSEIGSVTIETRSAEGWSTQTDFNFLVLDKIVLADFARPLPVRLWKYLVAFADFVLSGTAFRFFARAWRFALYFLYPFLALVLFALAGWLAARLTAPWLGLAGWIVGLFVFFLALATLGNRWSTNHLMDLWSFSRNFMRGQRPDAEALMQRFAEEIDRRVAAGHYDEVIVIGHSTGGMLMLDVAARCLAADRAFATRAPKVVLLTLGSTALKAGYHPAAGKFRQDVQRLVDEPALEWCEVQCLTDVINFYKTDPVAEMKLKRPADRAFPLVRQVRIKDMLQPDIYRRIKRNFFRVHYQYVFGNTKAYWYDFFQICCGPASLSERMRDMLVGTAKESAQQ
WP_002971946.1	NL70_15465	lipase	207	Periplasmic	0.5		0	0.5852	0.5	9.24	0.5	-1.83986	0	0.244	0	0.25		COG3319	Thioesterase domains of type I polyketide synthases or non-ribosomal peptide synthetases	MNRRSLLLGLLAGAALVLPSLPAEAKTQQAAMPPNATSPHQADVYLLRGFADIFSTGIDEIGAELQAAGVNAHVQGHAAWRLVLNRIVADQQKNGHLPVVLIGHSLGANADIYIAEELERRGIAVDYMATFAATGPDPLPGNVRRVVNFYFKQHGWGLPLVPGPRFHGHLENRDFSNAKDVGHFNIEKQRPLQAEVVRDVLAVVNAD
WP_002972296.1	NL70_08165	AraC family transcriptional regulator	168	Cytoplasmic	0		0	0.4941	0.5		0	0.907054	1	0.181	0	0.25		COG5317	Uncharacterized protein conserved in bacteria	MPSNMISLAECMVFSDSFKPIYAQGMDMVEEAASYLDGEGREEARNLSRVAATLYAAESMRLTTRLMQIASWLLLQRAARSGEMTRPQVSAEKAEVRLDTPSAGEAAPGWNELPLAFVDLVERSMRLQARVRRMDREVYGEVMALQRVPRGNPVSEQIVLLKTAFGTQ
WP_004686401.1	NL70_06375	entericidin EcnAB	44	Cytoplasmic	0		0	0.8183	1	7.14	0.5	-1.64399	0	0.000	0	0.25	membrane [GO:0016020]; response to toxic substance [GO:0009636]			MKLTRLVPIALVLCAFTLASCANTVRGVGRDVKSTAHAVQETVE
WP_006084305.1	NL70_11960	hypothetical protein	186	Extracellular/Membrane	1		0	0.5778	0.5		0	-1.03614	0	0.286	0	0.25	membrane [GO:0016020]; respiratory electron transport chain [GO:0022904]	COG3038	Cytochrome B561	MSSKTYIWDDRSGYGLVSRGFHWLMALLFLWQFASAILRVFAKDTPIYSFFWSAHFQLGFALLVLALLRGVWGLMNIHRRPHKDGAIGKLAVLGHLAIYVLMITIPSLALLRAYGSGRGFSFLGMPIFAKTDIQNAMLTAPANALHGPLGWVLLAAIVGHVAMALVYHFALRDDTLRYMTGHGTPN
WP_006210351.1	NL70_10490	hypothetical protein	518	Cytoplasmic	0		0	0.545	0.5	9.69	0.5	-0.550692	0	0.382	0.5	0.25	ATP-binding cassette (ABC) transporter complex [GO:0043190]; transmembrane transport [GO:0055085]	COG0747	ABC-type dipeptide transport system, periplasmic component	MLHLGTFVHPASRRAIISSVLLAIAFLPVTAVAQDSSVFVYADAGEPTTLDPARTNTNYEFTVTRSVYDRLINYDLDDPSSLQPGLAVEWTQDGNAWIVKLREGVKFHDGTSFDAEDVKATLDRLLKLKLGQSYLVSEITGVTVIDPATVRIETAQPNVFLPANLSKIEMLSSDDIAAHGGEGDTFFAEGGNGTGPYKLVNWKRGVQIELERNTDWWGKFSDKPFDRIVDRFVEDGANRARGVEGGEFDMANFIPLDDAIRIAAQPGFKLIEGNNLWAWPAIYLNTQKAPTDNADFRKALVKAFDYQAMLVFSHGKATTPRGPIPDWFPLSPEAQEPEIVTNLDEASAALEKSGIQNATMSCSIPAGFPEFRFAATILQASAAQLGVTVEVDERPTVEA…
WP_016769636.1	NL70_07660	histidine phosphotransferase	209	Cytoplasmic	0		0	0.6397	1		0	0.307427	0.5	0.285	0	0.25	transferase activity [GO:0016740]	COG5385	Uncharacterized protein conserved in bacteria	MSLPVALSALDLGALLCSRICHDIISPVGAINNGLELLEEGGADEDAMALIKSSARNASARLQFARIAFGAAGSAGVQIDTGDAQNVATEYFRNEKPEFTWEGARVLLPKNKVKLLLNMLLIGNGAIPRGGSLAVRLEGSDTDPRFVITVKGRMLRVPPKFLELHSGAAPEEPIDAHSVQPYYTLLLAEEAGMKISIHATAEDIVFSAE
WP_016769669.1	NL70_06440	sulfate/thiosulfate transporter permease subunit	276	Extracellular/Membrane	1		0	0.5162	0.5		0	-0.465429	0	0.228	0	0.25	integral component of membrane [GO:0016021]; sulfate transmembrane-transporting ATPase activity [GO:0015419]	COG4208	ABC-type sulfate transport system, permease component	MQNADAALQARNTGPVRNILIWLAAGLSVLCIGAPLAVIFSYAFSKGIHVFFSEILKPDTLHAVWLTVLTAIVVVPINMAFGVCVAWLVTKFRFPGRRLLITFVEIPFSVSPIVAGVTYLFLCGSQGLLGPFLEAHDIKIMFTVKAIFLVSLFVTSPFVARELIPLMEVQGSDEEEAALTLGASAWQIFFYVTLPNIKWALLYGAVLCNARVMGEFGATSVVSGAIRGKTNTLPLQVELLFNDYNVAGAFAAASTLALIALVTLVLKVFLERKQHS
WP_016769724.1	NL70_15540	transporter	421	Extracellular/Membrane	1		0	0.5197	0.5		0	-0.520234	0	0.154	0	0.25		COG2244	Membrane protein involved in the export of O-antigen and teichoic acid	MLAKALRKFSGDRVALLRDYLSLFSGSAGRLVVSLVYFIALANTLPTSDFGIFATASGTGVMLSRLVSLGFNSPLYRIATVKPRLLGVYTAGYLAALVVSLPLLFLASWLVYLAFFDRDVAFLPFALVVIVAEALFWRSMEIIIVNNGLNRFLIGAGLVIFGTMTRAVAAVLFMWMTTTHDIAHWAWWYAGANAAGLIVALWFYPRIRLRFKPGLYMRRISDSIAVMGAELLFYLQSELDKLLVLGIGGPATAGLYAIIMRLVDLTALPIRSFNMMLVQKLMRTPDMLSSLRIRTGLEVAVFAISVAGLGALAIFLWIFPNALGSNVAPIVGLLPLVLLVPGFRNLIEYQTEILYARGQSGLRTLNLALMTGAKALLVWQLLSHFGESRDWLLGLNVVF…
WP_016769749.1	NL70_00835	non-canonical purine NTP pyrophosphatase	220	Periplasmic	0.5		0	0.4055	0		0	-0.831865	0	0.479	1	0.25	nucleoside-triphosphatase activity [GO:0017111]; nucleoside-triphosphate diphosphatase activity [GO:0047429]; nucleoside triphosphate catabolic process [GO:0009143]; purine nucleotide metabolic process [GO:0006163]	COG0127	Xanthosine triphosphate pyrophosphatase	MRMLEKGKLIVASHNAGKLREFDGLIGPFGFEVSSVAALGLPEPDETGATFEENAYIKALAAAKATGFPALSDDSGLMVDALDGEPGVYTANWAETEDGKRDFDMAMQKVENLLQEKGATTPDKRKARFVSVICLAWPDGEAEYFRGEVEGTLVWPPRGNIGFGYDPVFLPDGYGKTFGEMTAEEKHGWKPGDASALSHRARAFKLFAEKALNVVSAPAE
WP_016769751.1	NL70_00715	signal peptidase II	160	Extracellular/Membrane	1		0	0.4723	0.5		0	-1.36546	0	0.137	0	0.25	plasma membrane [GO:0005886]; aspartic-type endopeptidase activity [GO:0004190]	COG0597	Lipoprotein signal peptidase	MKRHAVWSSLFVVILAFLIDQGIKYLVESRMFYGQQIDLLPFLALFRTHNEGIAFSMLAWLHDGGLIAITLAVIAFVLYLWWTNAPERVFARYGFALVIGGAIGNLIDRVMHGYVVDYVLFHLPTWSFAVFNLADAFITIGAGLIILEEFLGWRRERISH
WP_002965856.1	NL70_13190	ABC transporter substrate-binding protein	537	Periplasmic	0.5	77.4	0	0.3663	0	8.78	0.5	-0.629197	0	0.255	0	0.25	ATP-binding cassette (ABC) transporter complex [GO:0043190]; transmembrane transport [GO:0055085]	COG0747	ABC-type dipeptide transport system, periplasmic component	MSGFVASRRAFLVGSTSLAALAFWPKATWAAQEVQKGGRLVVAADSEPRNLNPAIIASNGVFFVASKVIEPLAEAAYEGQGGLAPRLATSWEGSADGLTATFRLREGVNWHDGKPFTSADVAFSAMEVWKPLQNLGRVVFKSLEKVETPDEHTAIFHFSEPTPFQLIRNALPALTAVLPKHVFAGTDIAANPANEKLAGTGPFKYAEHKTGEYYRLVKNADYWGEGEPYLDEVIYRVLPDRAAAADALEAGEIDLAAFSAVPLADLDRISKVPGLAVISKGYEGLTYQLVVEINHRRKELADLKVRQAIAHAIDRDFVVKTIFQGFAVPSTGPVPRYDSQFYTDDVPTYPFDVKKANALLDEAGYRRGKDGMRFALKLLPAPYFNETKQFGDYLRQALA…
WP_006210010.1	NL70_01950	hypothetical protein	438	Cytoplasmic	0	72.4	0	0.467	0.5		0	-0.477489	0	0.380	0.5	0.25		COG0443	Molecular chaperone	MTPSDQGVEQSGVTLGIDFGTTNTVLSVAAPDGTTAVLSVPKDGVEITGYRSILCFWQDRETGERTAESGPWAVDAFVNAPHSTRMLQSFKTFAASKSFKDTPVFGRRFKFEDILQTFLETVAAKLGDRLPPKGNRVVIGRPVIFAGNAPDEALAMLRYEKAFRAFGFTDIHYVYEPVAAAYFYAQQLTADSNVLVADFGGGTSDFSIVRFEVGKEGLRFTPLRQTGLGIAGDTFDYRIIDNAVSPLLGKGTEYESFGKRLTVPNYYYANFARWNTLFLMNSPATIRELDELARQAVDPKPLESFIHLIENDYGYEIYRAVSELKVRLSSQHIAELHFKADDFEIRSDITRNDFENWIDGDVRQIERSVQQAVEKAGLASSAIDRVFLTGGTSFVPVIR…
WP_002965272.1	NL70_00125	3-phosphoshikimate 1-carboxyvinyltransferase	450	Cytoplasmic	0	53.9	0	0.65	1		0	-1.3201	0	0.238	0	0.25	cytoplasm [GO:0005737]; 3-phosphoshikimate 1-carboxyvinyltransferase activity [GO:0003866]; aromatic amino acid family biosynthetic process [GO:0009073]	COG0128	5-enolpyruvylshikimate-3-phosphate synthase	MSHSACPKPATARHSQALTGEIRIPGDKSISHRSFMFGGLASGKTRITGLLEGEDVINTGRAMQAMGARIRKEGDVWIINGVGNGCLLQPEAPLDFGNAGTGARLTMGLVGTYDMKTSFIGDASLSKRPMGRVLNPLREMGVQVEAAEGDRMPLTLIGPRTANPIAYRVPMASAQVKSAVLLAGLNTPGVTTVIEPVMTRDHTEKMLQGFGADLTVETDKDGVRHIRIVGQGKLTGQTIDVPGDPSSTAFPLVAALLVEGSEVTIRNVLMNPTRTGLILTLQEMGADIEIIDPRLAGGEDVADLRVKASKLKGVVVPPERAPSMIDEYPVLAIAASFAEGETVMDGLDELRVKESDRLAAVARGLEANGVDCTEGEMSLTVRGRPGGKGLGGGTVATHL…
WP_002965212.1	NL70_10185	DNA starvation/stationary phase protection protein	165	Cytoplasmic	0	50.8	0	0.5554	0.5		0	-0.895988	0	0.317	0.5	0.25	cell [GO:0005623]; DNA binding [GO:0003677]; ferric iron binding [GO:0008199]; oxidoreductase activity, oxidizing metal ions [GO:0016722]; cellular iron ion homeostasis [GO:0006879]; response to stress [GO:0006950]	COG0783	DNA-binding ferritin-like protein (oxidative damage protectant)	MPKKSMHATRNDLPSNTKTTMIALLNENLAATIDLALITKQAHWNLKGPQFIAVHEMLDGFRAELDDHVDTIAERAVQIGGTAYGTTQVVVKESRLKPYPTDIYAVHDHLVALIERYGDVANLVRKSIKDADDAGDDDTADIFTAASRSLDKALWFLEAHVQESN
WP_002969594.1	NL70_07675	aminotransferase DegT	374	Cytoplasmic	0	116	0.5	0.4818	0.5		0	-1.81499	0	0.232	0	0.25	transaminase activity [GO:0008483]	COG0399	Predicted pyridoxal phosphate-dependent enzyme apparently involved in regulation of cell wall biogenesis	MQFIDLGAQRARIENRLNAAISKVVAEGRYILGPEVAEFEKKLGEYLGVEHVIACANGTDALQMPLMTRGIGPGHAVFVPSFTFAATAEVVALVGAEPVFVDVDPDSYNMNVEQLEAAIAATIKEGRLEPKAIIPVDLFGLAASYNRITAIAEREGLFIIEDAAQSIGGKRDNVMCGAFGHVGATSFYPAKPLGCYGDGGAMFTNDAELADTLRSVLFHGKGETQYDNVRIGINSRLDTIQAAVLLEKLAILEDEMEARDRIARRYNEALKDVVKVPELPAGNRSAWAQYSIESENRDGLKAQLQAEGIPSVIYYVKPLHLQTAYKHYSVAPGGLPVSESLPSRILSLPMHPYLSEADQDKIIGVIRGFHGKKA
WP_002964767.1	NL70_08035	ArsR family transcriptional regulator	156	Cytoplasmic	0	315	1	0.3861	0		0	-0.920256	0	0.147	0	0.166667	intracellular [GO:0005622]; sequence-specific DNA binding [GO:0043565]; transcription factor activity, sequence-specific DNA binding [GO:0003700]	COG1522	Transcriptional regulators	MTASMDDIDRKILAELQNDGTLSVDSLSERVNLSRNACWRRVKRMEDDGVIKGRVALVDAEMVGYGLSVFILVRTSAHDPEWLNKFRAAVARFPEIVGAYRMTGDLDYVLKARISDVRAYDRLYQRLIACVPLSDVSASFVMEEIKDTTAVPLDGR
WP_002963430.1	NL70_01410	urease accessory protein ureD 1	280	Cytoplasmic	0		0	0.7	1		0	-0.938796	0	0.176	0	0.166667	cytoplasm [GO:0005737]; nickel cation binding [GO:0016151]; nitrogen compound metabolic process [GO:0006807]	COG0829	Urease accessory protein UreH	MLIINDNNLSGLSLQRVNGTGELSVQFKDGRSRISRLYQEGAAKIRMPQAVTGPLEAILINTSGGLTGGDRLKWDVALDDGASAVITTQACERIYRSGGGEARIATRLKAAKGTRLAWLPQETILFNRSILSRRLDVELEEGAQMLVVEATVFGRLAMGERVVAARFADRWRVRLGGRVIHAEEFRLGPDVGAELQAPAVAGGACAMATVLMVCEQAGRYLETARAIIGEEGGCSLWRVGKASKLVVRLYAPDSYALRRRLCPLVALLNGKAGLPKVWTI
WP_002963433.1	ureB NL70_01425	urease subunit beta	101	Cytoplasmic	0		0	0.7623	1		0	-1.27153	0	0.209	0	0.166667	cytoplasm [GO:0005737]; urease activity [GO:0009039]	COG0832	Urea amidohydrolase (urease) beta subunit	MIPGEIITLEGDIELNQGQPTVTMRVANTGDRPIQVGSHFHFYEVNAALSFDREKARGQRLDIAAGTAVRFEPGQERDVTLVPIRGHREIYGFRQMIMGKL
WP_002963443.1	NL70_01480	Zn-dependent hydrolase	415	Cytoplasmic	0		0	0.6546	1		0	-1.0314	0	0.193	0	0.166667	hydrolase activity, acting on carbon-nitrogen (but not peptide) bonds, in linear amidines [GO:0016813]	COG0624	Acetylornithine deacetylase/Succinyl-diaminopimelate desuccinylase and related deacylases	MVLTSNLRVNGDRLWDSLMEMAKIGPGLRGGNNRQTLTDEDGEGRRLFQNWCEKAGLSMGVDTMGNMFFTRPGEDSDADPVYMGSHLDTQPTGGKFDGVLGVLGGLEVMRTLNDMNIRTKRPIVVVNWTNEEGTRFAPAMLASGVFAGVLDQNWAYERTDAKGKTFGEELVRIGWKGDEPVGSRKIHAMFELHIEQGPILEAEHKDIGVVTHGQGLWWLQVTLTGKEAHTGSTPMRMRKNASLGLGKLLQLVNEIAMAHQPDAVGGVGHIDVSPNSRNVLPGQIVFTVDFRSPNQATLDGMKARFEKEAPKIAEELGIGIEIEVAGHFDPVTFDTGCVEAIRNAAERLGYSHRNIVSGAGHDACWVNRVAPTAMVMCPCVDGLSHNEDEDISKEWASAG…
WP_002963470.1	NL70_01615	2'-deoxycytidine 5'-triphosphate deaminase	363	Cytoplasmic	0		0	0.6003	1		0	-1.75288	0	0.249	0	0.166667	dCTP deaminase activity [GO:0008829]; 2'-deoxyribonucleotide metabolic process [GO:0009394]	COG0717	Deoxycytidine deaminase	MTQRDAGILADADIAALFESGLLASPRLLDADQIQPASLDLRLGAKAYRVRASFMPGPGTPVIDKLERLKLHEIDLTAGAVLETGCVYIVPLLESLALSPELSASANPKSSTGRLDIFTRVIADGAQEFDKVPAGYKGPLYLEVSPRTFPIVVRTGSRLSQIRFRKGRAQLDESELGVLHKAETLVASEMPNISGGGIALSVDLSGGEDRLIGYRGKHHTGVVDVDKRAAHDVLDFWEPLYDRGAHELVLDPDEFYILVSREAVHVPPLYAAEMTPFDPLVGEFRVHYAGFFDPGFGHSAAGGTGSRAVLEVRSHEVPFILEHGQIVGRLVYEHMLGQPKALYGIDLGSNYQAQQLKLSKHFR
WP_002963476.1	NL70_01645	dihydroorotate dehydrogenase	117	Cytoplasmic	0		0	0.5443	0.5		0	-1.09655	0	0.317	0.5	0.166667		COG3502	Uncharacterized protein conserved in bacteria	MSNKIIYKIAPRELWAQAEKAGSFAGAPVDIADGYIHFSTAAQVRATAAKHFAGQSDLLLVHVDAQALGQALKYEVSRGGALFPHLYAPLPLTAVVKVEPLPLGPDDLHIFPELEDK
WP_002963488.1	NL70_01695	hypothetical protein	61	Cytoplasmic	0		0	0.6611	1		0	-1.43633	0	0.196	0	0.166667				MEGQVIFYKNDRIIYRHHIDVQEDDYSKGVNDALIAFQRNYAGFDLASDDIHIRFKKPGDV
WP_002963510.1	NL70_01795	hypothetical protein	272	Cytoplasmic	0		0	0.4828	0.5		0	-0.940041	0	0.359	0.5	0.166667		COG3257	Uncharacterized protein, possibly involved in glyoxylate utilization	MSRNYYAPTGGLPPQTQLLTDRAMFTEAYAVIPKGTFSDIVTSFLPFWEKTRLWVIARPLSGFAETFSQYIMEVQPGGGSDRAELDEGAEGVLFVVEGEVSVTVAGKTHRLDEGGYAYLPPKSGWRLRNEGATTARFHWIRKAYEYVDGLDVPEPLFLNEKDIAPSPMPDTGGAWATTRFVDPNDLRHDMHVTVVTFEPGGVIPFAETHVMEHGLYVLEGKAVYRLNQDWVEVEAGDFMWLRAFCPQACYAGGPGKFRYLLYKDVNRHMKLA
WP_002963520.1	NL70_01845	cytochrome oxidase maturation protein Cbb3	52	Cytoplasmic	0		0	0.6475	1		0	-1.59554	0	0.238	0	0.166667		COG3197	Uncharacterized protein, possibly involved in nitrogen fixation	MSGLIFLIPIALFLGLLGLAAFLWSLKSGQYDDLDGAANRILLDDESKPLSK
WP_002963579.1	NL70_02135	cold-shock protein	69	Cytoplasmic	0		0	0.5727	0.5		0	-0.0264983	0	0.312	0.5	0.166667	DNA binding [GO:0003677]; regulation of transcription, DNA-templated [GO:0006355]	COG1278	Cold shock proteins	MANGTVKFFNSTKGFGFIQPDDGSSDVFVHISAVERAGLHSLVEGQKVGYEVVADRRSGKSAAANLESL
WP_002963582.1	NL70_02145	hypothetical protein	70	Cytoplasmic	0		0	0.5612	0.5		0	-0.333347	0	0.309	0.5	0.166667				MYQDKESGFNKVTLFKPNLSRMEAKSAVTDKTAKAILDTERAAVEAKTERLRAARLASEENKPQVASKRK
WP_002963585.1	NL70_02160	chorismate synthase	364	Cytoplasmic	0		0	0.5981	0.5		0	-1.11697	0	0.305	0.5	0.166667	chorismate synthase activity [GO:0004107]; aromatic amino acid family biosynthetic process [GO:0009073]	COG0082	Chorismate synthase	MSHNSFGHLFRVTTWGESHGLALGCVVDGCPPGITFTEAEIQSFLDKRKPGQSKYTTQRREPDQVRVLSGVLLGEDGVTMTTTGTPISMMIENTDQRSKDYGEIARQYRPGHADYAYDVKYGIRDYRGGGRSSARETAARVAAGAIARKVVPGLEVRGALVSIGAHDIDRSRWNWAEVDNNPFFTPDAGSVEVFADYLDGIRKNGSSVGAIIEIVAEGVPAGIGAPIYGKLDQDIASYLMSINAVKGVEIGNGFEAARLTGEENADEMRMGNDGKPIFLSNHAGGVLGGIATGAPVVARFAVKPTSSILTPRRSIDKDGNEVDVMTRGRHDPCVGIRAVPIGEAMVACAIADHYLRHRGQTGRV
WP_002963594.1	NL70_02205	hemolysin	253	Cytoplasmic	0		0	0.6345	1		0	-0.996962	0	0.061	0	0.166667	methyltransferase activity [GO:0008168]; RNA binding [GO:0003723]	COG1189	Predicted rRNA methylase	MNGQSTDNRPRLDQLLVERGFFATRSRARDAIQRGTVKVDGRPITKPGQMVVRDAALAVDDPASAYVSRAALKLVAALDHFDLNVKGRTALDIGASTGGFTQVLLERGAHHVIAIDVGHDQLHESLRHDPRVTSKEGVNARALELAHLDTRAVDCIVSDVSFISLRLALPPALALAEKGAICALLVKPQFEAGREAIGKGGILRDPAYGERMAQELKSWLETQPGWRALGLCPSPIEGGDGNREYLLAGKKDR
WP_002963608.1	NL70_02275	50S ribosomal protein L9	189	Cytoplasmic	0		0	0.611	1		0	-0.252852	0	0.085	0	0.166667	ribosome [GO:0005840]; rRNA binding [GO:0019843]; structural constituent of ribosome [GO:0003735]; translation [GO:0006412]	COG0359	Ribosomal protein L9	MEVILLERIGRLGQMGDTVKVKDGYARNFLLPQGKALRANEANKKKFEGQRAQLEAQNLERKNEAQAVADKLNGESFIVVRSAGETGQLYGSVSTRDIAEIITANGFTLHRNQVELNHPIKTIGLHEVSVSLHPEVQVKVMVNIARSTEEAERQAKGEDLTSIEAIYGIEEQPLSEEVFDDEDEAEDQA
WP_002963611.1	NL70_02290	30S ribosomal protein S6	148	Cytoplasmic	0		0	0.8579	1		0	-1.3897	0	0.238	0	0.166667	ribosome [GO:0005840]; rRNA binding [GO:0019843]; structural constituent of ribosome [GO:0003735]; translation [GO:0006412]	COG0360	Ribosomal protein S6	MALYEHVLLARQDISQQQVDALVEQFKGVLEANGGKFGKVENWGLRPLTYRIKKNRKAYYTLVNIDAPAAAVAEMERQMRINEDVLRFLTVRVEEHEEGQSAMLTRRDDRRERDGDDRPRRREGGFDRGDRGDRGPRRPRDNEAGEGA
WP_002963623.1	tldD NL70_02330	peptidase C69	470	Cytoplasmic	0		0	0.5743	0.5		0	-0.53368	0	0.381	0.5	0.166667	metallopeptidase activity [GO:0008237]	COG0312	Predicted Zn-dependent proteases and their inactivated homologs	MKSLIDSFDTGRDHIERLVAESLKGSDDGELFLEYREAEALVFDNGRLKTGSFNQDQGFGLRSVAGEAIGYAHAGDLSLAALKRASDAVSATLKGYGGTYSPAPAGTNRHLYTDENPIGAPGFDAKVQLLQQIDAYLRAKDTKVRQVSVSLACSWQQVEILRADGHFVRDIRPMARLSVSVVAGSGDRQESGSYTLGGRKGFGEFITTESWQHAADEALRQALVNLEAIPAPAGTFDIVLANGWPGVMLHEAVGHGLEGDFNRKKTSAFAGLLGQQVAARGVTVVDDGTIAERRGSLTIDDEGTPSNRTVLIEDGKLVNYMQDRQNARLMGMEATGNGRRESYAHAPMPRMTNTYMLSGDKTPEEIIASKRKGIYAVSFGGGQVDITSGKFVFGCTEAY…
WP_002963707.1	NL70_02770	death-on-curing family protein	129	Cytoplasmic	0		0	0.4855	0.5		0	-1.85005	0	0.357	0.5	0.166667	kinase activity [GO:0016301]	COG3654	Prophage maintenance system killer protein	MIDFHSRVFIEALHQEQLRLHGGATGIRDSSLLDSALARAQHKEAYGNPDIFDLAAAYLFGILKNHPFIDGNKRTGLAAADLFLYFNGYSLEAEQEDVIQLVLMVTTSEIDETGAAAFFRDHAVVINED
WP_002963710.1	NL70_02785	GntR family transcriptional regulator	225	Cytoplasmic	0		0	0.4811	0.5		0	0.115003	0.5	0.212	0	0.166667	transcription factor activity, sequence-specific DNA binding [GO:0003700]	COG2186	Transcriptional regulators	MKTISRTNLTESAMQAIRAEITSGRWVVGEKLPNEADLSARLGVSRGTVREAVRALVAQGMLETRQGSGTYVRSAADTARSLDRIRHTSLRDRFETRALLETEAARLAAQRATPKIIARLNKLLDERTGRADMDRATFVARDFAFHEAIVAASGNSALAEIYAFFSASIRESIEATLDGGLPEPSDEAHRRIVEAIATGDPDKAGATVRSFMAPLIAELERLLAS
WP_002963712.1	NL70_02800	hypothetical protein	120	Cytoplasmic	0		0	0.3958	0		0	-1.25119	0	0.454	1	0.166667				MEELIARITSNVGIDAATAEKAVGMILAFLQKEGPADKVQQLLAAIPGAEEAVSQVKGGGFLSNLVGGVMGLGTQLMGAGLGMGEISGVAKETIRFAKEKAGDEPVDAVVGAIPGLGQFV
WP_002963729.1	NL70_02880	hypothetical protein	115	Cytoplasmic	0		0	0.6272	1		0	-1.28098	0	0.211	0	0.166667		COG5447	Uncharacterized conserved protein	MRLTSDFWVSALIRKVRGGGGFAYLARRGSPEAGAIFIKVSSRLGACDLYSPAPQTSYEEDSDGERMFLRILHNADDMAANTRMEREIRFDSDLWLVELEDIADATEFFRISVDE
WP_002963734.1	NL70_02905	hypothetical protein	170	Cytoplasmic	0		0	0.6522	1		0	-2.44423	0	0.142	0	0.166667				MKTGKGLAQRHERIRLAYQLQVRHGITAEDLAKILGLSEERYDLWLRRLKCTGSEAKAPQRPIEGAFERLQAELQRLLDGEQLPDKSKAEALMALAKAVKTVDELTAESTTTETGREIATPDIKEVRQALARIDRRIEELAEKRAREILGGGPGVSADIGSARRMADPGA
WP_002963737.1	NL70_02920	hypothetical protein	125	Cytoplasmic	0		0	0.3029	0	10.05	1	-0.464444	0	0.278	0	0.166667				MNNWNDAVLASDTAWLWFAKIAGAVAGSVVSLAYMLPHGKREAAIRFAVGIICGMVFGGAAGVKIAETLALGDALGRAELMLMGSAAASLAAWSALGVFRRFAERLKQAPLPGVLPAERNMHGEI
WP_002963743.1	NL70_02950	tail protein	137	Cytoplasmic	0		0	0.5531	0.5		0	-1.23821	0	0.326	0.5	0.166667		COG5437	Predicted secreted protein	MAAQRGKDILLKTVRDDGTFETCAGLRTKRIAFNAETVDVTDADAAGRWRQLLAGSGVQRASISGSGIFKDAASDALIRRIFFDGEIRDWQIVLPDFGTISGPFQITALEYGGNHDAEVTFEIALESASLITFGEAI
WP_002963757.1	NL70_03025	cytochrome c-type biogenesis protein CcmE	165	Cytoplasmic	0		0	0.5044	0.5	6.28	0.5	-1.56302	0	0.278	0	0.166667	plasma membrane [GO:0005886]; cytochrome complex assembly [GO:0017004]; protein-heme linkage [GO:0017003]	COG2332	Cytochrome c-type biogenesis protein CcmE	MSATAEQNARNPKGKGGFARTVSQRKRKRLFLIGGALAVLAVAVGLMLTAFNQDIRFFRTPADLTEQDMTSGARFRLGGLVEEGSVSRTGSELRFTVTDTIKTVKVVFEGIPPDLFREGQGVVAEGRFGSDGLFRADNVLAKHDENYVPKDLADSLKKKGVWEGK
WP_002963759.1	NL70_03035	cytochrome C	158	Cytoplasmic	0		0	0.5788	0.5	8.79	0.5	-0.748125	0	0.142	0	0.166667		COG3088	Uncharacterized protein involved in biosynthesis of c-type cytochromes	MKKNNLFRALLISATFALQATAALAVNPDEVLSDPKLEKRAREISAELRCMVCQNESIDDSNADLARDLRILVRERLTKGDTDGQVIDFVVDRYGEFVLLKPRFNAQTALLWGFPVIILLIGGGALLVAFRRRRAAGTAPQPLSESEKAELSRLLDGK
WP_002963786.1	NL70_03175	hypothetical protein	213	Cytoplasmic	0		0	0.4449	0	11.03	1	-2.88799	0	0.297	0	0.166667				MKKWFWPCLTWTACLTALALWFGADRVETDIAEQTAKALEPYVWAGFYVDGRDVVLKGMAPDPDMQRAAHAALEHVWAIRDITDLTTVLQLASPYRFKIGRNAQGLVLSGFIPNNESRDQVMTAAGEVAPDIFIDDEMAVARGNQPEFMERVLFAIDLAKKLPEAEIEIVDEKLSIRGTVSDEAIYDEIEALKAAQLPYGLKLAVLDVKKSVQ
WP_002963803.1	NL70_03255	holo-ACP synthase	134	Cytoplasmic	0		0	0.5692	0.5		0	-2.52945	0	0.328	0.5	0.166667	cytoplasm [GO:0005737]; holo-[acyl-carrier-protein] synthase activity [GO:0008897]; magnesium ion binding [GO:0000287]; fatty acid biosynthetic process [GO:0006633]	COG0736	Phosphopantetheinyl transferase (holo-ACP synthase)	MIVGIGSDLIDIRRVEKTLERHGSRFRDRVFTEIEQRKSEGRKQRAASYAKRFAAKEACAKALGTGIAEGVFWRDMGVVNTPSGKPTMHLTGGAAKQLQKLLPAGTNAAIHLTITDDFPLAQAFVIIEALPVLE
WP_002963818.1	NL70_03330	hydrolase	55	Cytoplasmic	0		0	0.5565	0.5		0	-0.364337	0	0.311	0.5	0.166667	hydrolase activity [GO:0016787]			MSKNDLQSRPERLVDQYRDIGPAVLVAACKATHRTGNQQRSNLDRPSILAVKKPG
WP_002963832.1	NL70_03390	DNA polymerase III subunit chi	149	Cytoplasmic	0		0	0.4572	0.5		0	-0.547977	0	0.327	0.5	0.166667	DNA binding [GO:0003677]; DNA-directed DNA polymerase activity [GO:0003887]; DNA replication [GO:0006260]	COG2927	DNA polymerase III, chi subunit	MAEILFYHLTESTLDEALPGLVERSLGRGWRVTVQTVSEERRDALDSLLWTFSDTSFVAHGTDKEPNPEHQPVLLTTTETNPNGATVRFLVEGAKLEQAGDYERLVVMFDGHDQDQLDIARTQWKAFKAENHDLTYWQQTPDRRWERKA
WP_002963862.1	NL70_03530	ETC complex I subunit region	101	Periplasmic	0.5		0	0.4752	0.5		0	-0.340839	0	0.118	0	0.166667	oxidoreductase activity, acting on NAD(P)H [GO:0016651]; electron transport chain [GO:0022900]			MVARIYRPAKTAMQSGKAKTDQWLLEYEPEKPRVVEPLMGYTSSGDMKSQIRLFFASQEEAVAYATRNDIPYRLMEPHEPKRRKVSYSDNFRFDRPQPWTH
WP_002963873.1	NL70_03590	hypothetical protein	65	Cytoplasmic	0		0	0.713	1		0	-1.74673	0	0.154	0	0.166667				MTMTKHHPDSHALDDWQLYGPRSGEIFNLICRLAYDHDMRLVDIERIMEEALNAKLLKLNSGSGR
WP_002963913.1	NL70_03795	3-oxoacyl-ACP synthase III	323	Cytoplasmic	0		0	0.5385	0.5		0	-1.30423	0	0.313	0.5	0.166667	cytoplasm [GO:0005737]; 3-oxoacyl-[acyl-carrier-protein] synthase activity [GO:0004315]; beta-ketoacyl-acyl-carrier-protein synthase III activity [GO:0033818]; fatty acid biosynthetic process [GO:0006633]	COG0332	3-oxoacyl-[acyl-carrier-protein] synthase III	MIRSVVRGIGSALPKRVMKNTDFEGIVETSDEWIVQRTGIRERHIAGEGETTVSLGAAAARAAIENAGLQPSDIDLVLLATSTPNNTFPASAVAIQRELGITRGFAFDLQAVCSGFIYAITTADLYIRGGMARRVLVIGAETFSRILDWTDRTTCVLFGDGAGAIVLEAAEGHGLTSDRGILAANLRSDGNHKEKLYVDGGPSTTQTVGHLRMEGREVFKHAVGMITDVIEASFEATGLTAEDIDWFVPHQANKRIIDASAKKLHIAEEKVVITVDRHGNTSAASVPLALATAVADGRIKKGDLVLLEAMGGGFTWGAVLVRW
WP_002963914.1	NL70_03800	integration host factor subunit alpha	107	Cytoplasmic	0		0	0.6905	1		0	-1.30972	0	0.203	0	0.166667	DNA binding [GO:0003677]; DNA recombination [GO:0006310]; regulation of transcription, DNA-templated [GO:0006355]; regulation of translation [GO:0006417]	COG0776	Bacterial nucleoid DNA-binding protein	MGGKTVTRADLAEAVYRKVGLSRTESAALVEMILDEVCDAIVNGETVKLSSFATFQVRDKNERIGRNPKTGEEVPILPRRVMTFKASNVLKQRILQEHQKRQGKTSK
WP_002963933.1	NL70_03895	hypothetical protein	111	Cytoplasmic	0		0	0.6102	1		0	-1.89102	0	0.113	0	0.166667				MKQEERPAGFPRRACRAGAAPQKHSTGAKPILIDIEGEEDQKHRIDAAREAAKFLHVCLGEKRFKEFMKLIKEADMLEFERQLKKNVRRKQTTSEQQLEAMESQPTYGMFS
WP_002963936.1	NL70_03915	hypothetical protein	67	Cytoplasmic	0		0	0.6618	1		0	-0.771993	0	0.289	0	0.166667				MGSKLGMEKRRHPGTREDMPSAHAAFPYYALILCGRIEGRSRMVQLLLASGDYLVIGAIILSVVYLS
WP_002963962.1	NL70_04050	30S ribosomal protein S4	205	Cytoplasmic	0		0	0.7025	1		0	-1.82865	0	0.205	0	0.166667	small ribosomal subunit [GO:0015935]; rRNA binding [GO:0019843]; structural constituent of ribosome [GO:0003735]; translation [GO:0006412]	COG0522	Ribosomal protein S4 and related proteins	MSKRESAKHKIDRRLGENIWGRPKSPVNRREYGPGQHGQRRKGKLSDFGVQLRAKQKLKGFYGDISEKQFRKTYEEAARRKGDTGENLIGLLESRLDAVVYRAKFVPTIFAARQFINHGHVNVNGRRVNIQSYRLKVGDVVEVREKSKQLAIVLEAVQLAERDVPDYIDVDHNKMVATYNRVPGLSDVPYAVQMEPNLVVEFYSR
WP_002963968.1	NL70_04075	ATP-binding protein	77	Cytoplasmic	0		0	0.5383	0.5		0	-3.33215	0	0.363	0.5	0.166667		COG0271	Stress-induced morphogen (activity unknown)	MAMDAHEIEKLIREGIPDAKVTIRDLAGDGDHFAAEVVAESFRGKSRVQQHQMVYDALKGNMGGVLHALALQTSVPE
WP_002963975.1	NL70_04110	hypothetical protein	107	Cytoplasmic	0		0	0.6852	1		0	-2.47976	0	0.267	0	0.166667		COG5467	Uncharacterized conserved protein	MTTGMDDRRDAFEKKFALDAELRFKAEARRNKLLGLWVAERLGKKDAEAEAYAREVVAADFEEAGDEDVFRKVRADLDAAGVSTTDEAIRQKMFAFMEEAIRQVKQD
WP_002963995.1	NL70_04210	hypothetical protein	64	Cytoplasmic	0		0	0.495	0.5		0	-1.7213	0	0.345	0.5	0.166667		COG3313	Predicted Fe-S protein	MDTAKIESPCILVCTMDAKTGFCLGCARTLDEIAQWSSMNSGEQRAVLALLPARHKVLDRKKAG
WP_002964028.1	NL70_04370	hypothetical protein	189	Cytoplasmic	0		0	0.3632	0	9.6	0.5	-0.918501	0	0.389	0.5	0.166667		COG4929	Uncharacterized membrane-anchored protein	MTTNRKWLYAGAVLAALLQTGILYAGIEKRAAILRSGQDIVFQTEPVDPRDLMRGDYVVLGYEISNIARSAIQGVRPAGSRTVYVAVKPDAKGISRFSRASFVPFKDLAAGETQIRGEAGYEISDDPEANIRLSFGIERYYVPEGEGHPIEGSQREHDITVLVAVDASGSPVIKALMDEGQPLYEGPLY
WP_002964041.1	NL70_04440	ribonuclease	922	Cytoplasmic	0		0	0.7115	1		0	-1.60039	0	0.104	0	0.166667	cytoplasm [GO:0005737]; cytoplasmic side of plasma membrane [GO:0009898]; endoribonuclease activity [GO:0004521]; magnesium ion binding [GO:0000287]; ribonuclease E activity [GO:0008995]; RNA binding [GO:0003723]; zinc ion binding [GO:0008270]; mRNA catabolic process [GO:0006402]; rRNA processing [GO:0006364]; tRNA processing [GO:0008033]	COG1530	Ribonucleases G and E	MSNKMLIDASHPEETRVIVTRGNKIEEFDFESEHKKQLKGNIYLARVTRVEPSLQAAFVEYGGNRHGFLAFSEIHPDYYQIPVADRLALLEAEAKAARAEDDEDEPRAKSDRSERNDRARRNRRRGGRRDGQNGEAQANGADKDLPAAEPVGPGFADYVAGTPAAALTQKGDIISEALDNGDDDDVENEEDMVESVGSEDALEELPTHTRTHRRQYNIQEVIKRRQILLVQVVKEERGNKGAALTTYLSLAGRYSVLMPNTARGGGISRKITNPQDRKRLKEIVKELEVPQGMGVILRTAGANRTKAEVKRDYEYLMRLWENVRTLTLQSTAPALVYEEGSLIKRSIRDIYNKDITEILVSGENGYREAKDFMRMLMPSHAKVVQPYRDHIPIFTRNGV…
WP_002964083.1	NL70_04680	membrane protein	83	Extracellular/Membrane	1		0	-0.0371	0		0	-1.68717	0	0.201	0	0.166667	integral component of membrane [GO:0016021]			MGEAGIGWIAAIIIGGIAGWIASNFMNSNTGIFMNIILGIIGAAVASFIFGFLGVSFGGWLGYLVAGVIGACILIWLGRAIGG
WP_002964091.1	NL70_04715	hypothetical protein	76	Cytoplasmic	0		0	0.2761	0		0	-1.52473	0	0.404	1	0.166667				MIAAYHAKTDRSASYYWSKKDQEIFKPLRLFRQGKDTLEIAEIMGITEADALMRVHRAISSTKRKKVRTVPHGELA
WP_002964097.1	NL70_04750	hypothetical protein	104	Periplasmic	0.5		0	0.4911	0.5		0	-2.38041	0	0.166	0	0.166667		COG3514	Uncharacterized protein conserved in bacteria	MGIKFSSKRPLTQEEEAEIQKMIASDPDAPEATDEQLAKAKPFKEAFPDMAAKMEKAIRGRPRIDNPKTPVTIRLDQDVVQRFKATGKGWQGRMNDALRKAVGL
WP_002964146.1	NL70_05005	peptidase	206	Cytoplasmic	0		0	0.5696	0.5	8.49	0.5	-1.48738	0	0.199	0	0.166667		COG5661	Predicted secreted Zn-dependent protease	MNFKKRVLALAAAMAILTPQAEAAAIFRKFQYYTINGKTAADLDKALSRSGPFLKKTGQHHPGAAEIRFDAKVRYGREPGKPCKVQDVYVNVHAKVSLPRWKQRRKASPELALIWDTLLQDIRRHEESHIVIARSHASEMEREIRSLRSRADCASLRADIDKVTSRVMEAHDEAQQYFDLVETINFKNRFERLLTYRLERMRQTGH
WP_002964151.1	NL70_05030	hypothetical protein	357	Extracellular/Membrane	1		0	0.2283	0		0	-1.8888	0	0.086	0	0.166667	plasma membrane [GO:0005886]	COG3768	Predicted membrane protein	MSDKTPRKPTAFRLEQPARVSAASEQEEPRRPRAVKDLEQITPQADVFDLTDDEAAELEILDPAFEAPERKGWSLSRILFGALGILVSFAIGIWTEDLIRALFARADWLGWTALGVAMVALAAFAAIILRELVALRRLASVQHLRKDAADAAERDDMAAARKAVDALRTIAAGIPETAKGRQLLDSLTDDIIDGRDLIRLAETEILRPLDREARTLVLNASKRVSIVTAISPRALVDIGYVIFESTRLIRRLSQLYGGRPGTLGFIKFARRVIAHLAVTGTIAMGDSVIQQLVGHGLASRLSAKLGEGVVNGLMTARIGIAAMDVVRPFPFNAEKRPGIGDFIGDLARLNSDRNARK
WP_002964168.1	NL70_05100	NAD(P)H dehydrogenase (quinone)	199	Cytoplasmic	0		0	0.557	0.5		0	-1.03504	0	0.343	0.5	0.166667	flavin adenine dinucleotide binding [GO:0050660]; FMN binding [GO:0010181]; NAD binding [GO:0051287]; NAD(P)H dehydrogenase (quinone) activity [GO:0003955]; NADP binding [GO:0050661]; negative regulation of transcription, DNA-templated [GO:0045892]	COG0655	Multimeric flavodoxin WrbA	MVKMLVLYYSAYGYMEQMAKAAAEGAREGGAEVTLKRVPELVPEEVAKASHYKIDQEVPIATPGELADYDAIIIGTATRYGMMASQMKNFLDQTGGLWAKGALINKVGSVMVSTATQHGGAELALISTQWQMQHHGMIIVPLSYAYREQMGNDVVRGGAPYGMTTTADGDGSRQPSAQELDGARFQGRRVAEITAKLHG
WP_002964192.1	NL70_05225	membrane protein insertion efficiency factor YidD	123	Cytoplasmic	0		0	0.2808	0		0	-0.619692	0	0.459	1	0.166667	plasma membrane [GO:0005886]	COG0759	Uncharacterized conserved protein	MGSCGGKHTGKGAPKPYSRNFTDPWRKTPGRLFGTALIRFYQITLSSLIGNSCRHLPTCSEYAYEAIARHGLWRGGWMGFFRVVRCGPFGTHGFDPVPRELSPDLKWYMPWRYWRCSASRIGK
WP_002964220.1	NL70_05335	S-adenosylmethionine:tRNA ribosyltransferase-isomerase	363	Cytoplasmic	0		0	0.6653	1		0	-0.872335	0	0.101	0	0.166667	cytoplasm [GO:0005737]; isomerase activity [GO:0016853]; transferase activity [GO:0016740]; queuosine biosynthetic process [GO:0008616]	COG0809	S-adenosylmethionine:tRNA-ribosyltransferase-isomerase (queuine synthetase)	MRVDLFDFDLPEERIALRPVEPRDHAKLLHVRPGEPFEDRHVYDLPDLLQPGDALVFNDTKVIPAQLEGMRERTGNISQVSATLHMRVGPDRWKAFLRPAKRVKEGDRIRFGHSGTSCFLGTLDATVAEKGDSGEALLVFDLSGAVLDEAIAAVGHIPLPPYIASKRPEDERDRKDYQTVYAREEGAVAAPTAGLHFTPDLLEKIKARGIEEHFVTLHVGAGTFLPVKADDTGDHKMHAEIGHVSQRTASALNAVHERGGRIICVGTTSLRLIESATGEDGVVRPWSGATDIFITPGYRFRAVDLLMTNFHLPRSTLFMLVSAFSGLDTMHAAYNYAIADGYRFYSYGDASLLERIDHDRHSA
WP_002964279.1	NL70_05605	UDP-N-acetylglucosamine O-acyltransferase	278	Cytoplasmic	0		0	0.5053	0.5		0	-0.821753	0	0.305	0.5	0.166667	cytoplasm [GO:0005737]; acyl-[acyl-carrier-protein]-UDP-N-acetylglucosamine O-acyltransferase activity [GO:0008780]; lipid A biosynthetic process [GO:0009245]	COG1043	Acyl-[acyl carrier protein]--UDP-N-acetylglucosamine O-acyltransferase	MKETFIHPTALVEPGVELGQGVSVGPFCHVQSGAIIGNDCELMSHVVITGATTLGAGTKVYPHAILGCDPQNNKHKGGPTRLNVGVNCIIREGVTMHKGSDNARGYTSIGDNCSFLAYAHVAHDCDIGDYVTFSNNVMIGGHTSIGHHAILGGGAAVHQFVRVGHHAFIGGLAAVVSDLIPYGMAIGVHAHLGGLNIIGMKRSGMERKEIHNLRHAVRMLFDRTKPIRQRAQDVLAAIPDSPTVSDMISFINVDTKRAYCTPPLDAAHGGAGHDSDED
WP_002964319.1	NL70_05785	hypothetical protein	120	Cytoplasmic	0		0	0.7977	1		0	-0.840547	0	0.122	0	0.166667				MEIVQIRISSVGGFKLYMVEFVTEGEERITVRIENDTDKELRRDEVIRRAAIKLGDAMGMACAECGIEPDSLLTRPSARRAGDRAELERQLDEGLEDTFPASDPVSVTSSAIPASADPKS
WP_002964340.1	NL70_05875	30S ribosomal protein S13	122	Cytoplasmic	0		0	0.8695	1		0	-2.39456	0	0.231	0	0.166667	ribosome [GO:0005840]; rRNA binding [GO:0019843]; structural constituent of ribosome [GO:0003735]; tRNA binding [GO:0000049]; translation [GO:0006412]	COG0099	Ribosomal protein S13	MARIAGVNIPTNKRVNIALQYIHGIGPKFAREIVTKVGIADDRRVNQLSDAEVLQIREAIDADYQVEGDLRREVSMNIKRLMDLGCYRGLRHRRSLPVRGQRTHTNARTRKGPAKAIAGKKK
WP_002964343.1	NL70_05890	50S ribosomal protein L15	156	Cytoplasmic	0		0	0.9206	1		0	-3.12748	0	0.138	0	0.166667	large ribosomal subunit [GO:0015934]; rRNA binding [GO:0019843]; structural constituent of ribosome [GO:0003735]; translation [GO:0006412]	COG0200	Ribosomal protein L15	MKLNDLRDKPGSVKARKRVGRGIGSGTGKTGGRGVKGQKSRSGVSINGFEGGQMPIYRRLPKRGFTNIFAKSFNVVSLGRIQAAIDAGKLDAKAVVNLDSLKAAGVIRRAKDGVRILSDGELKAKVAFEVAGASKAAVEKIEKAGGSIKLPEAAAE
WP_002964355.1	NL70_05950	50S ribosomal protein L16	137	Cytoplasmic	0		0	0.7333	1		0	-3.22301	0	0.056	0	0.166667	ribosome [GO:0005840]; rRNA binding [GO:0019843]; structural constituent of ribosome [GO:0003735]; translation [GO:0006412]	COG0197	Ribosomal protein L16/L10E	MMQPKRTKFRKQFKGRIHGNSKGGTDLNFGAFGLKALEPERVTARQIEAARRAITRHMKRAGRVWIRIFPDLPVTSKPTEVRMGKGKGSVDYWACRVAPGRVMFELDGVPEDVAREALRLGAAKLPIKTRFIQRIAE
WP_002964356.1	NL70_05955	30S ribosomal protein S3	236	Cytoplasmic	0		0	0.6547	1		0	-1.79785	0	0.070	0	0.166667	small ribosomal subunit [GO:0015935]; mRNA binding [GO:0003729]; rRNA binding [GO:0019843]; structural constituent of ribosome [GO:0003735]; translation [GO:0006412]	COG0092	Ribosomal protein S3	MGQKINPIGLRLGINRTWDSRWYANTGEYGKLLHEDVKIREFLTEELKQAAISKIVIERPHKKCRVTIHSARPGIIIGKKGADIEKLRKKLSEMTNADTSLNIVEVRKPEVDATLIAQSIAQQLERRVAFRRAMKRAVQSAMRLGAEGIRINCSGRLGGAEIARMEWYREGRVPLHTLRADIDYGTAEAKTAYGICGVKVWVFKGEILEHDPMASERRAVEGDNQGSSSNRRRENA
WP_002964357.1	NL70_05960	50S ribosomal protein L22	129	Cytoplasmic	0		0	0.5135	0.5		0	-2.75614	0	0.340	0.5	0.166667	large ribosomal subunit [GO:0015934]; rRNA binding [GO:0019843]; structural constituent of ribosome [GO:0003735]; translation [GO:0006412]	COG0091	Ribosomal protein L22	MGKAKAPRQLKDNEAKAVARTLRVSPQKLNLVASMIRGKKVNAALADLTFSRKRIAGTVKKTLESAIANAENNHDLDVDALIVAEAYVGKSIVMKRFHVRDRGRASRIEKPFSHLTIVVREVAEKGKAA
WP_002964360.1	NL70_05975	50S ribosomal protein L23	97	Cytoplasmic	0		0	0.5194	0.5		0	-2.0978	0	0.346	0.5	0.166667	ribosome [GO:0005840]; nucleotide binding [GO:0000166]; rRNA binding [GO:0019843]; structural constituent of ribosome [GO:0003735]; translation [GO:0006412]	COG0089	Ribosomal protein L23	MTDLRHYDVIVSPVITEKSTIVSEHNQVVFNVARKATKPEIKAAVEALFGVKVTAVNTAVRKGKVKRFRGLVGRQSDVKKAIVTLAEGQSIDVSTGL
WP_002964368.1	NL70_06015	hypothetical protein	107	Cytoplasmic	0		0	0.5228	0.5		0	0.0225445	0.5	0.191	0	0.166667				MSSTTTNDSTPMGDDSPTVHLAIADVWNEGDETPIEVHLLLKADENEDLVQTVLSILAEEGYHEAELLEMGTLTEEPEEEPHKSAWATALSGEVALIEFDGDDEEEK
WP_002964376.1	NL70_06055	preprotein translocase subunit SecE	66	Cytoplasmic	0		0	0.312	0	27.25	1	-1.56681	0	0.242	0	0.166667	integral component of membrane [GO:0016021]; intracellular [GO:0005622]; P-P-bond-hydrolysis-driven protein transmembrane transporter activity [GO:0015450]; protein secretion [GO:0009306]; protein targeting [GO:0006605]			MASKTNPITFFQQVRAETAKVTWPTRRETVISTIMVVIMAFLAAAFFFLADQLMAYGVEFILGLGR
WP_002964383.1	NL70_06110	hypothetical protein	68	Cytoplasmic	0		0	0.732	1		0	-1.97858	0	0.224	0	0.166667				MKPEELKKLDAYFKRTFNNPDLQVKARPRKNDSAELYLADEFLGLIYKDEDEGELSYNFSMAILDVDL
WP_002964384.1	NL70_06115	serine O-acetyltransferase	274	Cytoplasmic	0		0	0.5368	0.5		0	-0.659302	0	0.338	0.5	0.166667	cytoplasm [GO:0005737]; serine O-acetyltransferase activity [GO:0009001]; cysteine biosynthetic process from serine [GO:0006535]	COG1045	Serine acetyltransferase	MSVRMSSKVNAGLDQVDPIWHSIRAEAEEATRNDPVLGAFLYATILNQPSLEEAVMHRIAERLGHPDVSADILRQTFDTMLEANPEWSHVLRVDIQAVYDRDPAYSRFMDPVLYLKGFHAIQTHRLAHWLYKQGRKDFAYYLQSRSSSIFQTDIHPAARLGSGLFLDHATGLVVGETAVVEDNVSILHGVTLGGTGKSSGDRHPKIRQGVLIGAGAKILGNIQVGQCSKIAAGSVVLKSVPHNVTVAGVPARIIGETGCTEPSRVMDQMLGDGI
WP_002964398.1	NL70_06195	hypothetical protein	94	Cytoplasmic	0		0	0.474	0.5		0	-2.64055	0	0.340	0.5	0.166667		COG3553	Uncharacterized protein conserved in bacteria	MPRATAIVPTAHASRYLQQLCKHWTHKFAVEFTPEHGTIDLGEGRVVILDADAEKLTATVEASQENLASLEDVVASHIVRFAFREELAFNWATE
WP_002964404.1	NL70_06225	precorrin-3B synthase	431	Cytoplasmic	0		0	0.5497	0.5		0	0.116503	0.5	0.201	0	0.166667	heme binding [GO:0020037]; iron-sulfur cluster binding [GO:0051536]; oxidoreductase activity [GO:0016491]	COG0155	Sulfite reductase, beta subunit (hemoprotein)	MLNQQTIQNQSDRRSACPGLSRMVMAKDGAIARIKLRLGRLSTQQAFALADIAEHSGARAIELSIRSNVQLRGIAPARWDEVVTALYEAGLGADNPAADDIRNVMVSPTAGIDPGQICDVTGLASDLLAMLQAEKAFHALSPKFSLQVDGGEDCAMISHPGDIWLSATEEGKAYVFGLASSPDRQALGTIAANNVPPFIDALLRCFLRNGAARMKQLTSEREFVKTVRESLPFAIEPAYGWKRKATVAHAHLGQHRQLYSNHYIGAMPLLGRLTPLQLRELARLAQEELRLTPWQGILLPNIAPGETDRIKRALHATGLETSPKSAHARLRACSGATGCASALADTQADGNFLAARLESGSDPVHLTGCAKSCAALAPLPHTLLARSAGRYDLYAQDRF…
WP_002964473.1	NL70_06580	Urease accessory protein UreG 2	212	Cytoplasmic	0		0	0.6035	1		0	-1.95576	0	0.159	0	0.166667	cytoplasm [GO:0005737]; GTPase activity [GO:0003924]; nickel cation binding [GO:0016151]; nitrogen compound metabolic process [GO:0006807]	COG0378	Ni2+-binding GTPase involved in regulation of expression and maturation of urease and hydrogenase	MKKIPRIGVGGPVGSGKTAIIEAVVPILIKLGYRILVITNDIVTTEDAKHVQRTLKGVLIEDRIVGVETGGCPHTAVREDPSMNLAAVEEMEAKFPDTDLVLLESGGDNLTLTFSPALIDFFIYVIDVAAGDKIPRKNGPGISQSDILVINKTDLAPYVGASLQVMDDDSRMMRGKKPFVFTNCKTNEGIDDLVHLIRENVLFDTEVSKESA
WP_002964535.1	NL70_06880	cell division protein FtsQ	311	Cytoplasmic	0		0	0.4824	0.5		0	0.198185	0.5	0.164	0	0.166667	cell division site [GO:0032153]; integral component of plasma membrane [GO:0005887]; barrier septum assembly [GO:0000917]; FtsZ-dependent cytokinesis [GO:0043093]	COG1589	Cell division septal protein	MFALNGKSDGYRRAGAVRDASGAMNAAFVLPRFLRKPFRFAVRLFQGNVNIPRHAGTVGMLGFLGATGLYGMVIGGHSQDVVKATASTMGFAIEDIKVVGNNETSDIDILGQLNLDGETSLVGLSAEEARQSIDKLPWVESAEVRKVYPGTILVSLQERKAFAIWQNDKELSLIDAAGDTIVPFRPGRYNSLPLVVGEGAEKKVKGFVDQIVAYPGLAGKVRAYIRVGDRRWDLLLDNGVRIMLPESAPLKALAQVEKLDREKHLLSRDISAVDLRLEDRVTVQLTASGMEQRQKLLADRKKELSRMGNRV
WP_002964572.1	NL70_07055	hypothetical protein	88	Cytoplasmic	0		0	0.6013	1		0	-2.39393	0	0.194	0	0.166667				MIAPDELARRIEKSLTDSRLSQPERILRRACRLIRDNKNGAAKEADDLLSQAGYDITAIELVELIGKKPWLLETLITNASQKTNGTGH
WP_002964592.1	NL70_07150	membrane protein	172	Extracellular/Membrane	1		0	0.3405	0		0	-1.04462	0	0.143	0	0.166667		COG5395	Predicted membrane protein	MNFEPLLNAPLAIQIHVAAVVLAAIIGLVIFLRRKGTKLHRALGRVWIVLMIATAISSFFIHQINLVGGFSPIHLLSILVLLGCARAVAAARMGQIGIHRKTIARVYLGGILGAGFFAFMPGRIMNEVAFPYGWQSPFLVACLLMALVAAVFVYRSKSGFLVPKLLRKSLRL
WP_002964609.1	NL70_07220	glycosyl transferase family 1	354	Extracellular/Membrane	1		0	0.4042	0		0	-0.969454	0	0.105	0	0.166667	transferase activity [GO:0016740]	COG0438	Glycosyltransferase	MTLSGQVPVREVEVVAPNFKRRLSGVTSTIVQLIPLQRAMGLKIATMGPGLPDTLPHLGWSALPSFWSRPKTRRFRIWHARRNIEMLAGIFMRDVLRMKLRLVFTSAAQRHHKPFTKWLIRRMNAVIATSVRSGSFLEVPHQVIMHGVDLERFHPPLAEDDDFSASGLPGKYAVGCFGRVRPSKGTDLFVDAMIALLPKYPDWTAIVTGRTTAEYQAFEAELRTRIAAAGLQDRILILGEVPDVRVWYRRLTLYVAPSRNEGFGLTPLEAMASKTAVVASDAGAYAEMVVEDTGRFVPAGDGRALTNAIEPYLADPAMTKRCGENALAHVREAFPLQKEAAAISSVYEQVFAGR
WP_002964610.1	NL70_07225	transcription elongation factor GreA	157	Cytoplasmic	0		0	0.6409	1		0	-2.80079	0	0.134	0	0.166667	DNA binding [GO:0003677]; translation elongation factor activity [GO:0003746]; regulation of DNA-templated transcription, elongation [GO:0032784]	COG0782	Transcription elongation factor	MEKFPMTPRGFEKLKEELRWRQQSERPRIIEAIAEARAHGDLSENAEYHAAKEAQSLNEGRINELEDLVARAEVIDVSKLTGDRIKFGATVTMIDEDTEEEKIYQIVGDQEADVKEGRISISSPIARALIGKGEGDTIEVNAPGGSRSYEIIALKFV
WP_002964628.1	NL70_07320	tRNA-binding protein	115	Cytoplasmic	0		0	0.2986	0		0	-0.970233	0	0.498	1	0.166667	tRNA binding [GO:0000049]	COG0073	EMAP domain	MSEAATISWADFEKVDIRSGTIVEAVPFPEARKPAYKLKIDFGEKIGIKKSSAQITRHYTPEQLIGKQVMAVVNFPPRQIGPFMSEVLTLGMPDEDGEVVLAAIDKPVPNGGKLF
WP_002964631.1	NL70_07330	hypothetical protein	106	Cytoplasmic	0		0	0.7654	1		0	-0.18792	0	0.209	0	0.166667		COG2960	Uncharacterized protein conserved in bacteria	MTSGQNRVLDELAKLVTDAAGAAQGVRREVETALRSQGERVLNTLDVVQREDFEALREMAIKARSENSALLARIEALEARLAKFEGGSSAKPAKSASVSSKSKDNS
WP_002964640.1	NL70_07370	50S ribosomal protein L25	207	Cytoplasmic	0		0	0.6932	1		0	-2.59817	0	0.185	0	0.166667	ribosome [GO:0005840]; 5S rRNA binding [GO:0008097]; structural constituent of ribosome [GO:0003735]; translation [GO:0006412]	COG1825	Ribosomal protein L25 (general stress protein Ctc)	MSETYVLKADLRTRVGKGSSRELRRNGQIPAVIYGDKQEPLAIAVSYKEIFYKIHGGGFKTTVATIEVDGKKIQVLPKDYQLDPVRDFPQHVDFLRVSAKSVVHVNVPVHFKNEEAAPGIKRGGVLNVVRHDVELIVPANAIPEALEIDLSGLEIGDSVHISAVKLPKGATPAIQDRDFTIATIAAPAGLKSEENAEGAAEEAKDGE
WP_002964734.1	NL70_07875	IclR family transcriptional regulator	273	Cytoplasmic	0		0	0.5128	0.5		0	-0.586152	0	0.300	0.5	0.166667	DNA binding [GO:0003677]; regulation of transcription, DNA-templated [GO:0006355]	COG1414	Transcriptional regulator	MDGDKMMIDAEGSLKLVPAVMRAAQILDQIARATQEGGKRSGEGMKLSELARQTALPKSSVHGLCQTLVHLKLLKLNGDGSFSMGPQSVRWANVFLAQSDIVEAFHEAVAEAVGLGAYTLTLSHLEGPEVIYLSCRNSSAPLGITFRIGMRVPAVFTATGKAMLAAMSPRELTQHLPSEWPGPVTPTSVSSLAALEKEMGEAVIKGYSLDNGQLREGMFCIGAAICDRPFHPVAGIALSMTAAEARPDIIEVMGKRVRALADNVAERMGWAAA
WP_002964751.1	NL70_07960	RNA polymerase	75	Cytoplasmic	0		0	0.9406	1		0	-0.560963	0	0.267	0	0.166667				MTQRNNLHTNGAGIQTIRRVQKDILGPNCEVGLKLKALYASIQDETIPDRFLDLLEKLDQAEQESMRGQNNRSVG
WP_002964761.1	NL70_08000	biopolymer transporter	164	Cytoplasmic	0		0	0.7945	1	0	0	-0.214394	0	0.247	0	0.166667	membrane [GO:0016020]; transporter activity [GO:0005215]	COG0848	Biopolymer transport protein	MAGNVREGGGDDLELNHEINVTPFIDVMLVLLIIFMVAAPLATVDVKVDLPASAAAPAPRPDKPLYVTLKEDLSVSVGNDTVARERLGAALDGLSEKDKETRIFLRADKNVAYGELMRVMNLLREAGYLKIALVGLETVGADQPNAAPASPAAGPAIAPEGAAQ
WP_002964792.1	NL70_08155	Holliday junction DNA helicase RuvA	205	Cytoplasmic	0		0	0.4299	0		0	-1.19964	0	0.407	1	0.166667	Holliday junction helicase complex [GO:0009379]; ATP binding [GO:0005524]; DNA binding [GO:0003677]; four-way junction helicase activity [GO:0009378]; DNA recombination [GO:0006310]; DNA repair [GO:0006281]; SOS response [GO:0009432]	COG0632	Holliday junction resolvasome, DNA-binding subunit	MIGKLKGVIDEIAEDHAVIDVHGVGYVAFCSARTLGNLGGAGEAAILFIETYVREDMIRLYGFATQLEREWFRLLQNVQGVGAKVALAVLGTLSPSELANAIALRDIAMVSRAPGVGKKVAERIVTELKNKAPAFAGEASGTIGLKQELGAGAAPAPVADAVSALSNLGYSRDQAANAVAAALKETGEGADSAKLIRLGLKELSQ
WP_002964810.1	NL70_08240	metallophosphoesterase	274	Cytoplasmic	0		0	0.5187	0.5		0	-1.14596	0	0.347	0.5	0.166667		COG1692	Uncharacterized protein conserved in bacteria	MRLLFLGDMVGRSGRTVVYEKLPGLISDLKLDFVIVNGENAAGGFGITEEIFNDTIRAGADVVTTGNHVWDQREALDFSKREDRFLRPANFPKGTAGKGEGLYIARNGARVLVSNVMGRVFMHPDLDDPFIAAERILGACPLGEQADVVFFDFHAEATSEKQCFGHFVDGRASAVVGTHTHVPTADYQILRNGTAFMSDAGMCGDYDSSLGMDKEEPLNRFLSKVPKGRFEAASGPATLCGVGIEISDRTGLAVRVAPLRIGPHLEETIPAFWR
WP_002964812.1	NL70_08250	hypothetical protein	121	Cytoplasmic	0		0	0.6152	1		0	-2.03329	0	0.192	0	0.166667	cell division [GO:0051301]	COG3027	Uncharacterized protein conserved in bacteria	MATVTVTIDGKAYRMACDEGQEEHLTGLADRFDQYVAHLKNSFGEIGDLRLTVMAGIMVMDELAEMQKRITGLENEAETLRRSRDEALSRADSNDAALTGMLSDVASRIEQVASRIAPRNG
WP_002964823.1	NL70_08300	hypothetical protein	229	Periplasmic	0.5		0	0.5721	0.5		0	-0.94336	0	0.199	0	0.166667		COG3820	Uncharacterized protein conserved in bacteria	MATQLLMPKATAVWLVDNTALSFDQIAAFCKLHPLEVKAIADGEASQGIKGLDPVITGQLSREEIAKGEKDPFYRMKLSEPKVRVPEAKRKGPRYTPLSKRQDRPNAILWLVRNHPELKDAQVSRLIGTTKSTIEQIRNRTHWNSANLTAMDPVTLGLCSQIDLDIEVERASRNRPAAPEADSTLLPASATENFDYRDEQPAEEELDADKVFAKLSSLKGSNTDDEDEE
WP_002964829.1	NL70_08330	hypothetical protein	67	Cytoplasmic	0		0	0.7438	1		0	-2.3928	0	0.185	0	0.166667		COG5481	Uncharacterized conserved small protein containing a coiled-coil domain	MSDQEQAEIRLAVARLKQEHADFDAAINAMIAVGCDQLRIQRMKKKKLAIKDKLQEMEDQVIPDIIA
WP_002964845.1	NL70_08410	molybdenum cofactor sulfurase	242	Cytoplasmic	0		0	0.7516	1		0	-0.731733	0	0.116	0	0.166667	catalytic activity [GO:0003824]; molybdenum ion binding [GO:0030151]; pyridoxal phosphate binding [GO:0030170]	COG2258	Uncharacterized protein conserved in bacteria	MEVEIQSLLAGKVAPLAPRNVPSGIDKKPVAGKVRVTIEGLECDAQGDRKLHGGPEKALHHYSRDHYAIWREEIGENSRLDQPGAFGENISTSGLDENDIAIGNRFRFGTALIEVSQGRQPCWKLNVRFDRPDMAVRVQKTGRTGWYYRVLEEGHVEAGETMRLIERLSPEWTLHRIWHLLYVDMLNYDELALMAAIPHLADGWKRHAVNRLQNRKVEDWSRRLGHGPESGNSLGGQTGSPD
WP_002964852.1	NL70_08430	RNA-binding protein S4	133	Cytoplasmic	0		0	0.7956	1		0	-0.0532126	0	0.151	0	0.166667	RNA binding [GO:0003723]	COG1188	Ribosome-associated heat shock protein implicated in the recycling of the 50S subunit (S4 paralog)	MATAGTNAEMAAEKAARQRIDKWLFFARVVKSRSLAAKLAVGGKVRVNRDKIEQAAYQVKVGDVLTITLDRRILVYKVLAPGERRGPAPEAQLLYEDLSPSPAASTETAQRESGAGRPTKKERRNIDRLREGW
WP_002964856.1	NL70_08450	50S ribosomal protein L32	59	Cytoplasmic	0		0	0.7298	1		0	-2.88973	0	0.099	0	0.166667	large ribosomal subunit [GO:0015934]; structural constituent of ribosome [GO:0003735]; translation [GO:0006412]	COG0333	Ribosomal protein L32	MAVPKRKTSPSRRGMRRSADALKAPTYVEDKNSGELRRPHHIDLKSGMYRGRQVLEPKE
WP_002964887.1	NL70_08600	usg family protein	95	Cytoplasmic	0		0	0.5489	0.5		0	-1.13542	0	0.383	0.5	0.166667		COG5425	Usg protein, probable subunit of phosphoribosylanthranilate isomerase	MTTSALKSKSAFELQLAGYGLTTAKVFYHMPDHPHLLQLFVWQDYDLAPEFPVLNHFIEFWQREIEGPLHSVSYTHFRLLGASDWRNVQGEIVLH
WP_002964908.1	NL70_08690	hypothetical protein	95	Cytoplasmic	0		0	0.6893	1		0	-0.512989	0	0.294	0	0.166667				MGERQQAGIGEGGGPGRERQEEARRILERLEREHVGAEGIVRRGFFRTAQHLSAAGAPENDAIELWATRVGRGLGLLITLAIIVWLISYLMQSQV
WP_002964913.1	NL70_08710	membrane protein	84	Extracellular/Membrane	1		0	0.3684	0		0	-0.266648	0	0.228	0	0.166667	integral component of membrane [GO:0016021]			MGVGSLLVFLFVGLVAGWLAGKVVQGGGFGLIGNIIVGVIGAFFAGWLLPRLGFSVGGGVIASIINAFIGAAILLIILRIVKRA
WP_002964956.1	NL70_08955	uroporphyrinogen III methyltransferase	235	Cytoplasmic	0		0	0.2996	0		0	1.17167	1	0.246	0	0.166667	uroporphyrinogen-III synthase activity [GO:0004852]; tetrapyrrole biosynthetic process [GO:0033014]	COG1587	Uroporphyrinogen-III synthase	MKRVLVTRPEPAAAQTAAKLRAAGYEPVLLPLSRTVALSFTVPDEVFDALTITSANAFRHIAPERLLPYRTLPLFAVGEGTAKAAQEAGFKHVIEGGGDAVRLAGTMRQALAPTARVLYLAGRVRQPVFEDEVAANGLSMMVCDVYDTESVMYPPQALSRILGHAPFVAVMLYSGVAAASFVEAMRSITPPFDEKTRFLCISARVAAKLPSSWLQQALVSDHPDEKGLFRLFSKL
WP_002964975.1	NL70_09055	50S ribosomal protein L19	145	Cytoplasmic	0		0	0.8495	1		0	-2.15143	0	0.129	0	0.166667	ribosome [GO:0005840]; structural constituent of ribosome [GO:0003735]; translation [GO:0006412]	COG0335	Ribosomal protein L19	MTDIIRQLEAEQAAKIEEKRKLPDFQPGDTVRVQVRVTEGTRTRVQAYEGVCIARSGAGLNENFTVRKISYGEGVERVFPVYSPIVEGVEVVRRGKVRRAKLYYLRGLTGKAARIAEKKDNRTKAERAADKLAAAKAEAAKTAAE
WP_002964983.1	NL70_09095	ribosome maturation factor RimM	189	Cytoplasmic	0		0	0.5106	0.5		0	-3.45021	0	0.309	0.5	0.166667	ribosome [GO:0005840]; ribosome binding [GO:0043022]; ribosomal small subunit biogenesis [GO:0042274]; rRNA processing [GO:0006364]	COG0806	RimM protein, required for 16S rRNA processing	MPRPENPIQLAVIGAAHGTRGEVRVKTFTGDPLAIADYGLLYDEQGKAYEILEARVAKTVVIVRFKGVNDRNAAEALNGTELFIDRSQLPDEELDEDEFFQTDLIGLEAVDGDGKSYGVVSAIFDFGGGDLIELSEKGKRPMLIPFTEAAVPEIDFDKGIIKVEPHAAGLIADEHDNPPHESGKKPKKP
WP_002965038.1	NL70_09350	7-cyano-7-deazaguanine synthase	232	Cytoplasmic	0		0	0.5025	0.5		0	-2.13965	0	0.351	0.5	0.166667	ATP binding [GO:0005524]; ligase activity, forming carbon-nitrogen bonds [GO:0016879]; zinc ion binding [GO:0008270]; queuosine biosynthetic process [GO:0008616]	COG0603	Predicted PP-loop superfamily ATPase	MKTLVICSGGLDSVSLAHKMAAEHELTGLLSFDYGQRHKKELDFAQACAKRLGVPHQIIDIRTIGASLTGSALTDDVDVPDGHYAEETMKVTVVPNRNAIMLAIAFGVAAAQKADAVALAVHGGDHFIYPDCRPGFIEAFQTMQKHALDGYADVKLLAPYVHATKADIVADGAKYRTPFEATWSCYKGADRHCGRCGTCVERREAFHLAGIDDPTSYEDADFWRATTQKRNA
WP_002965044.1	NL70_09380	hypothetical protein	286	Extracellular/Membrane	1		0	0.412	0		0	-0.420689	0	0.215	0	0.166667		COG1295	Predicted membrane protein	MQKIRRFLRQITFDVWGHFSTDDGWAFASHIALSGLMALFPFLIFATSLASFLGTREFANTAVHVIFDMWPSNIAAPIANEVKSVLTVQRHGLLTVSVIAAAYFASNGVEALRIALNRAYRVTDQRSIIFCRLQSLGFVLVGTLSLMAISFLLVLAPLAVRIAEQWFPDIAPFTGTIAFWRYTIAVAVLVLALFMVHIWLPAGRRGLGDILPGIVITLIAWLAAATAFAKYLETFANYVSTYAGLASIMVAIVFLYMLSAIFIVGAEINAAIMIFRKREQQPNLNL
WP_002965079.1	NL70_09550	50S ribosomal protein L28	97	Cytoplasmic	0		0	0.8113	1		0	-0.376335	0	0.130	0	0.166667	ribosome [GO:0005840]; structural constituent of ribosome [GO:0003735]; translation [GO:0006412]	COG0227	Ribosomal protein L28	MSRACELTGKSVQYGNNVSHANNRTRRRFLPNLCNVTLISETLGQSYRLRISANALRSVEHRGGLDAFLVKSDDKELSQRARLLKRQIAKKQAEAAA
WP_002965155.1	NL70_09915	phosphoenolpyruvate carboxykinase	491	Cytoplasmic	0		0	0.5304	0.5		0	-0.633681	0	0.342	0.5	0.166667	cytoplasm [GO:0005737]; ATP binding [GO:0005524]; kinase activity [GO:0016301]; phosphoenolpyruvate carboxykinase (ATP) activity [GO:0004612]; gluconeogenesis [GO:0006094]	COG1866	Phosphoenolpyruvate carboxykinase (ATP)	MKETGIHNKAASISTSGLKELSAVFYNLGPARLYEETIRRGEAELSAQGALVARTGQHTGRSPKDKFVVRDANTEDHVWWDNNKPMTPEAFELLYADFIEHAKGRELFVQDLIGGADADNKINARVITEYAWHSLFIRNLLIRPSQEALASYVPEMTIIDLPSFKADPERYGVRTETVIAVDLTRKIVLIGGTSYAGEMKKSVFTALNYILPAKGVMPMHCSANEGPNGDTAVFFGLSGTGKTTLSADPTRTLIGDDEHGWGEHGVFNFEGGCYAKTIRLSAEAEPEIYATTQRFGTVLENVVLDENRQPDFDDGSLTENTRCAYPLGFIPNASKSGKGGQPKNIIMLTADAFGVMPPIAKLTPAQAMYHFLSGYTAKVAGTEKGVTEPEATFSTCFGA…
WP_002965175.1	NL70_10005	N-(5'-phosphoribosyl)anthranilate isomerase	222	Cytoplasmic	0		0	0.7068	1		0	-1.68864	0	0.233	0	0.166667	phosphoribosylanthranilate isomerase activity [GO:0004640]; tryptophan biosynthetic process [GO:0000162]	COG0135	Phosphoribosylanthranilate isomerase	MALDIKICGLKTPEAVAAALDGGATHIGFIFFPKSPRHITPDAAARLRAAATGRAVAVAVTVDADDEALDEIVKTVRPDMLQLHGGETPERVRFLKERYNLPVMKAFSIREAGDLEAIAPYRGIADRFLFDAKPPKGSELPGGNGISFDWNLLAALDADIDYMLSGGLNADNIAEALLKTGAPGIDISSGVECAPGEKDVRLIENFFQAVADANAQPFARRA
WP_002965207.1	NL70_10165	DNA-binding response regulator	228	Cytoplasmic	0		0	0.6297	1		0	-0.942983	0	0.083	0	0.166667	intracellular [GO:0005622]; DNA binding [GO:0003677]; phosphorelay response regulator activity [GO:0000156]; phosphate ion transport [GO:0006817]; regulation of transcription, DNA-templated [GO:0006355]	COG0745	Response regulators consisting of a CheY-like receiver domain and a winged-helix DNA-binding domain	MSQVPRIAVVEDEEALSVLLRYNLEAEGYQVDTMLRGDEAEIALRESVPDLLILDWMLPGVSGIELCRRLRQRPETERLPIIMLTARGEESERVRGLSVGADDYVVKPFSTPELLARVKAMLRRANPSILSHVLKVGDLLLDRQQHRVYRKEKEVHLGPTEFRLLEYFMMSPGRVFSRSQLLDGVWGPDIYVDDRTVDVHVGRLRKAINVGRAADSIRTVRGAGYSFG
WP_002965219.1	NL70_10220	hypothetical protein	372	Cytoplasmic	0		0	0.6463	1		0	-0.871286	0	0.071	0	0.166667	flavin adenine dinucleotide binding [GO:0050660]; oxidoreductase activity, acting on CH-OH group of donors [GO:0016614]	COG1253	Hemolysins and related proteins containing CBS domains	MAEQTLHPPSAGDNRGETQDSEGQSTQRSSVTEKRSLLSNILPFMRARQASSLREDLADALSSATSEDGAAFSPEEKAMLHNILRLREIRVEDVMIPRADVEAVEITTPLWEVLELFEKSGHSRMPVYAETLDDPRGMIHIRDVLNYITRQARQKARRRTTAKSAATEVAPKFDMSRIDLAKTIGELNLMRKVLFVPPSMMASGLMARMQASHIQMALVIDEYGGTDGLVSLEDIVEMVVGDIEDEHDDEEIMIAEDADGVFVVDARADLEELAARIGPGFAVGEHGEDVDTVGGLIFSVLGRIPVRGEVVQAIPGYEFHVLEVDPRRVKKVRIVPLSAADRRRQQRAVVSARPEDHAADAAHAAQNSKEAG
WP_002965256.1	NL70_00045	hypothetical protein	615	Periplasmic	0.5		0	0.4352	0	8.79	0.5	-0.809497	0	0.238	0	0.166667	ATP-binding cassette (ABC) transporter complex [GO:0043190]; transmembrane transport [GO:0055085]	COG4166	ABC-type oligopeptide transport system, periplasmic component	MTFLCMNRRHFMGLSGSAALVACLPGQAFADQPTGKALHGLSAFGDVKYGPDFSHFDYANPDAPKGGCFTLAPFGWIWNQNTLTFNTLNTLTLKGDAPPRMELTFDSLMVSALDEPDSVYGLIAESVTLSKDRKTCTFKLRKEARFHDGSPIEASDVAFTYKTFKEKGHPTLRQSLAGLQKVEATAKHEVQMHFAAGRGPNAILDAVTLPIISEKWFKGRNFEATSMEPVLGSGAYKVGNFSAGHFIEYDRVEDYWAKDLPVQKGSNHFDRIRIEFFHDRQPAFEAFKKGSIDFCEENVAKNWATAYDFPAIHQKKVIRRTFPREKRPLMQAWAVNQRRERFRDPRVREAIGLCFDFEWSNKNLFYEAYTRSQSCFNGSDFQANGLPSPDEMKILARYR…
WP_002965271.1	NL70_00120	hypothetical protein	127	Cytoplasmic	0		0	0.7743	1		0	-1.211	0	0.295	0	0.166667		COG4530	Uncharacterized protein conserved in bacteria	MAKAELGTKRIDPETGKKFYDLNRDPIISPYTGISYPRSYFEATVESRAAEEEAEEEELDTALEKPEFVSLEDADDETKGSDDLPDLDDDVDLGDDDDDTFLEEEEDEDDDVSGILGGGVGGDDEEG
WP_002965350.1	NL70_00490	AsnC family transcriptional regulator	78	Cytoplasmic	0		0	0.2369	0		0	-0.422688	0	0.544	1	0.166667				MKPVFLQLQCAPGKTYEVADTLFQREIVSELYSTSGEFDLLAKIYIAENEDIGKFINENVLDIPNIVRSLTTLTFTAF
WP_002965414.1	NL70_00795	cysteine biosynthesis protein	237	Extracellular/Membrane	1		0	0.3656	0		0	-1.1859	0	0.167	0	0.166667		COG2981	Uncharacterized protein involved in cysteine biosynthesis	MIIDAAWKALNRLLTPQFRTVFWKTLGVTLLLLVGLWVAIRQVFFSFAWPWMEQLLPGMPQWAGWLGIVAAIVAGLGLALVLALMIAPVTALIAGFFLDDVAEIVEREDYPADPPGTPLPLGRSVIASLKFLGVVILGNGVALILLFVPGINLIAFFVINAYLLSREFFEFAAMRYRSEAEAKALRSQYGVTVFLAGLVIAGFMAIPIVNLLTPLFAATMMVHLHKAISKRAIKTYS
WP_002965426.1	NL70_00845	16S rRNA (cytidine(1402)-2'-O)-methyltransferase	303	Cytoplasmic	0		0	0.486	0.5		0	0.356689	0.5	0.075	0	0.166667	cytoplasm [GO:0005737]; rRNA (cytosine-2'-O-)-methyltransferase activity [GO:0070677]; enzyme-directed rRNA 2'-O-methylation [GO:0000453]	COG0313	Predicted methyltransferases	MTDETGEERREYVVGGTTMRARPLEPALYIVSTPIGNLGDMTLRGLETLASADILACEDTRVTRVLLDRYGISRRPISYHEHNAAEAGPKLIAALAAGKSVALVSDAGTPLVSDPGFRLVGDAREAGIRVVPVPGASAVLAALAASGLPTDAFMFCGFLPAKHGQKQSRLESLKGIDATLVFYESPNRAAATLSDMVEVFGTGRQGALCRELTKAYETIVTAPLGELAKTFDGEDRIRGEVVLLVGPPTGEAVAQSEEDIDRLLLSLVAEMPPSKAAGEAARMTGGQKSVLYQRLLQLKSDGR
WP_002965514.1	NL70_01265	hypothetical protein	68	Cytoplasmic	0		0	0.6144	1		0	-3.13199	0	0.065	0	0.166667				MKPDRLSIAAEIERLIDMLDQMDDDTDLEIEPAEEQHDAEADLTWANGYAPDWFVIAERSRQRAKGLQ
WP_002965524.1	NL70_01305	hypothetical protein	179	Cytoplasmic	0		0	0.2482	0		0	0.607869	1	0.143	0	0.166667				MISLPDITVPAVTRLPVDQMEMGLDLLRTVHAALQDHTFIDCDTLLALSGTMFVALDALGPVHSLLSKAHRETPPSKPAPGSLLEVIAQYREGSAAFKGWEEQGYSDEAAAVAVTYGPAMDALTNWDGPVNRLDEVCEAIRLAISEDAICDDLARAPLRAALIYLEKATGWKEPERSPS
WP_002965635.1	NL70_15630	GntR family transcriptional regulator	228	Cytoplasmic	0		0	0.6536	1		0	-0.936413	0	0.061	0	0.166667	transcription factor activity, sequence-specific DNA binding [GO:0003700]	COG1802	Transcriptional regulators	MSAYEWRSQTRLLDEVAEALRERIYAGDYAPGAILRQEHIATEFGISRTPLREALRVLERDGLVIHLPGRGGRVASADLTRLIDAYAVREVLDGVAARFAAERASDADIAKLRAHVAGQDKVVDPWDPKAYTQSNVDFHMAVMNTAGNASLIAFVPLLRMTSQVFAPSFSLSVDRARDAIREHAAIVEAIAARDGEEAERLARAHIRATTARLEAERPHRENDNDARK
WP_002965660.1	NL70_12190	sulfoxide reductase heme-binding subunit YedZ	220	Extracellular/Membrane	1		0	0.4451	0		0	-0.09816	0	0.183	0	0.166667	integral component of plasma membrane [GO:0005887]; electron carrier activity [GO:0009055]; FMN binding [GO:0010181]; oxidation-reduction process [GO:0055114]	COG2717	Predicted membrane protein	MAAATGTRKKKTPRPGQWKLWLLYTAGFVPAVWTFYLGATGQLGADPVKTFEHLLGLWALRFLILTLLVTPIRDLTGITLLRYRRALGLLAFYYALMHFTTYMVLDQGLNLSAIITDIVRRPFITIGMISLALLVPLALTSNNWSIRKLGRRWSSLHKLVYIAIAGSAVHFLMSVKSWPAEPVIYAAIVAALLLWRLARPYLRTRKPALRPRGEAIALRK
WP_002965661.1	NL70_12195	sulfoxide reductase catalytic subunit YedY	319	Periplasmic	0.5		0	0.4565	0.5		0	-0.0026539	0	0.243	0	0.166667	molybdopterin cofactor binding [GO:0043546]; oxidoreductase activity, acting on a sulfur group of donors [GO:0016667]; nitrate assimilation [GO:0042128]	COG2041	Sulfite oxidase and related enzymes	MSSFKPSRFSTARLTGDAVTPKSIYLRRREFMIGLGAIAATGAASSAFADPLEAKTTAYKVDEKLTPQNAVTTYNNFYEFGTDKSDPSANSGSFKPLPWKLTVDGLVKQPKEFDVEELIAKMPLEERIYRMRCVEAWSMVIPWIGFPLSSLLSQVEPLGSAKYIAFTGVVRPDEMPGQTGLFQALNWPYVEGLRLDEAMHPLTILSVGLYGETLPNANGAPIRLVVPWKYGFKGIKAITRISFVEKQPPTSWNRQAANEYGFYANVNPAVDHPRWSQATERRIGEGGFFGSDRRPTLPFNGYGEEVASLYAGMDLKANY
WP_002965674.1	NL70_12270	MFS transporter	74	Cytoplasmic	0		0	0.3156	0		0	-2.03247	0	0.712	1	0.166667				MAEHHTTAPAELGAPMDYAEHEKTYAGFAGLVKWATVVLVALMIAMAFGFFAGGFFSATVLFVLVCVVAWFLLS
WP_002965680.1	NL70_12300	nodulation protein NodN	158	Cytoplasmic	0		0	0.5167	0.5		0	-0.467603	0	0.335	0.5	0.166667		COG2030	Acyl dehydratase	MKNAITLDQLRESIGTEIGCSEWREVTQEMINQFADATDDHQFIHVDPERAAKETPFGGTIAHGFLTLSLLSTLAYEALPMLEGATMGINYGFDKLRFVSPVKTGARVRARFKLADADIRPSGRVVNHYDVTLEIENSLKPALTATWLIITMVEPPEA
WP_002965685.1	NL70_12325	glyoxalase	135	Cytoplasmic	0		0	0.7199	1		0	-0.327443	0	0.233	0	0.166667				MSLFDHIGFKARDINRSLSFYESCMPELGLDVIARSGSGFFVSGGERAPVPFLWIYGGDPAGEHGEDRPGDRLHLMFTAGSREEVEAFYKAAIRAGGKDSGSPSYQGPEEMGYYAALVFDPDGNTLEAGFRERKR
WP_002965705.1	NL70_12425	sugar transporter	330	Cytoplasmic	0		0	0.6688	1		0	-1.32909	0	0.224	0	0.166667	catalytic activity [GO:0003824]	COG3802	Uncharacterized protein conserved in bacteria	MLRLVQFRDERGEAHVAACDDEGAAHVVGGVATTYELASAAISAGISLEEQVACSGKGEAVDIDAALASGRVGLPVSHADSAHLIVTGTGLTHLGSADGRDKMHKAMQSAEKPTDSMRMFLMGVESGKPKPGETGVQPEWFYKGDGSVLVATGGELVSPAFAEDGGEEPELAGIYLIGPDGTPFRLGFCLANEFSDHVTEKQNYLWLAHSKLRQAALGPELYVGALPDHVEGVSRIRRGGEVIFEKPFLSGEANMSHAIANLEHHHFKYALFRRPGDIHVHFFGTATLSFSDGVKTEAGDQFEICAKPFRYPLVNRLGQAAAEKITVRAL
WP_002965728.1	NL70_12545	oxidoreductase	770	Cytoplasmic	0		0	0.3356	0	10.99	1	-0.967537	0	0.260	0	0.166667	4 iron, 4 sulfur cluster binding [GO:0051539]; formate dehydrogenase (NAD+) activity [GO:0008863]; molybdenum ion binding [GO:0030151]	COG0243	Anaerobic dehydrogenases, typically selenocysteine-containing	MSKGKKTGFIGKRSSAAGGWGALKSCGQQLLASGAPLAGARALLKANQPDGFDCPGCAWGDPEHGSSFEFCENGVKAVAWEATDRRTTPAFFREHTVSKLREWTDYDLENTGRLTHPMRYNTATDKYEAVEWDEAFQAIGGILKSFDTPDRVEFYTSGRASNEAAFLYQLFVRAYGTNNFPDCSNMCHEASGVALTQSVGVGKGTVLLEDFEQADAIFVVGQNPGTNHPRMLGDLRRAAERGARIVAFNPVRERGLERFADPQDKLEMLHGGSEPITSDYFQPRLGGDLAAFRGMAKAVFAADDAALAAGRPSVLDRAFLAAHTAELEAYRAAVDATSWDEIEDQSGLLRQSLERAAEIYMQAGRVICTWAMGITQHRHSVITIREITNFMLLRGNIGK…
WP_002965741.1	NL70_12610	LysR family transcriptional regulator	310	Cytoplasmic	0		0	0.4004	0	10.07	1	-0.725341	0	0.135	0	0.166667	transcription factor activity, sequence-specific DNA binding [GO:0003700]	COG0583	Transcriptional regulator	MNLSRRLIPDIATLQAFECAARHGSFTQAAHELNLTQSAVSRQIKDLESQLGVLLFERIRQRILLSDAGRKFLPEVRRLLNQTEDTMLRAMASAQSTSSFSIATLPTFGTRWLMPRIPDFVEKHPGIALNVASRSGVFDFEEQPFDLAIHYGQPVWAHATCTFLCSEVIVPVASPSLLKTRRPASPEELENEPLLHLATRPKMWAQWFESCGVEGQSAYRGHRFEQFSMVIGAALAGLGFALLPLYLIEQELRSGELVLLFEKPMRTENEYYLVVPEGKLENPLTQVFCQWIAGQVGNTDYSSLVHSKPE
WP_002965760.1	NL70_12710	MarR family transcriptional regulator	151	Cytoplasmic	0		0	0.6742	1		0	-0.801766	0	0.204	0	0.166667	transcription factor activity, sequence-specific DNA binding [GO:0003700]	COG1846	Transcriptional regulators	MMHKKPDTNLDLADMLCFAVYSTANALSRAYQPILAPLDLTYPQFLVMLVLWERDDCTVSEIGARLNLDSGTLTPLLKRLEAAGRITRRRDPRDERQVRITLTDEGRKLREQAESVPEQIMCATGQPVSELQDLRNRLMKIRNHLTADGKK
WP_002965766.1	NL70_12735	hypothetical protein	68	Periplasmic	0.5		0	0.42	0		0	0.119745	0.5	0.288	0	0.166667		COG5515	Uncharacterized conserved small protein	MKLYRFITGPDDSAFCHRVTAALNKGWQLYGSPTYAFNAATGVMHCGQPVVKEVDGVDYTPDIKLGEY
WP_002965767.1	NL70_12740	glyoxalase	117	Cytoplasmic	0		0	0.6588	1		0	-0.490643	0	0.114	0	0.166667				MAVRRIVANISASDPAAARRFYGDLLGLDVAMDFGWIVTYAGDAEARVQVSVMSEGGAGTPVPDLSIEVDDVDAVLERAIALGFSIEYGPADEEWGVRRFYTRDSYGRLVNILTHKH
WP_002965941.1	NL70_13600	iron ABC transporter substrate-binding protein	339	Cytoplasmic	0		0	0.5557	0.5	6.69	0.5	-0.658538	0	0.261	0	0.166667		COG1840	ABC-type Fe3+ transport system, periplasmic component	MSIIARSALALVAVTLVTGAAHADEVNLYTTREPGLIQPLLDAFKSSTGITVNTVFLKDGLAERVASEGENSPADILMTVDAGNLVDLKDKGLTQPIDSKVLKEAVPAQLRDADGDWYALSMRARVVYADKDMEIDKITYEELSDPKWKGKICIRAGQHPYNTALFADYIAHHGVAKTEEWLAGLKANLARKAAGGDRDGAKDIVGGICDLAVANSYYVGLMRSGKGGEDQKVWGEGIKVLLPTFQGGGTQVNISGAAVAKHAPHKEEAVKLLEYLVSDEAQQQIYAKANYEYPVKPGAPLDPIVESFGELKIDTVPLSEIVSHRKQASELVDKVGFDN
WP_002965944.1	NL70_13615	oxidoreductase	114	Cytoplasmic	0		0	0.7052	1		0	-2.26722	0	0.293	0	0.166667	hydrolase activity [GO:0016787]	COG3453	Uncharacterized protein conserved in bacteria	MEIRQIDDNYSVTGQINPDDVRDIAAEGFQTIICNRPDGEGGEEQPDFEEIARVAEKAGLAAYYIPAVGGQLTQENVDDMAAALAEAEGPVLAYCRSGARSTNIYGIVQNQKRG
WP_002965993.1	NL70_13850	4-carboxymuconolactone decarboxylase	139	Cytoplasmic	0		0	0.5904	0.5		0	0.384042	0.5	0.205	0	0.166667	peroxiredoxin activity [GO:0051920]	COG0599	Uncharacterized homolog of gamma-carboxymuconolactone decarboxylase subunit	MMAENATETAPSERYKLGMRVRRSVLGDTHVDRASNGATELDAPFQALITEAAWGTVWARPGWSKRERSIVTIALLAALGQDDEVAMHIRATRNTGATKEDICEALMHVAIYAGVPASNHAFKIAKQTYAQMEAEEAEK
WP_002966011.1	NL70_13935	hypothetical protein	93	Cytoplasmic	0		0	0.2839	0	10.48	1	-0.885003	0	0.023	0	0.166667				MTEEYTDFPRKRAIVILGRRIPMPQSVMMRRTLGGTLMVGGALGFLPILGFWMLPLGLIVLSHDSHRVRRLRRRSEVHIWRKWLKRGSASQGE
WP_002966302.1	NL70_15355	short-chain dehydrogenase	413	Extracellular/Membrane	1		0	0.3922	0		0	-0.593285	0	0.196	0	0.166667		COG3213	Uncharacterized protein involved in response to NO	MTTQQGLQASPATMPSERKGGIPRGLKMTGPVILSYGFRPFFLGGAIWAVMAMLLWISSLTIGLPLGGSYGALNWHAHEMVFGFSSAVLAGFLLTAVPNWTGRLPVSGGPLAVLCGVWLAGRLAFLAPDLVHIDVAVAIESLFLPFLLFIAAREIIAGHQWRNLKVLGGIAGVMIANFAFHYLVLTDGDVTFANRIGVSAYVLLVTLIGGRIIPSFTRNWLNRMGKTRFPVPFNRYDALTLIVGVVACLSWIFLPESSLTAVLALIAAAFHLVRLYRWRGWTVAREKLLVILHVAYLFVPGGFVAIALSALDRLNPFSALHVMTVGAIGAMMLAVMTRATRGHTGRELVASPMTQIAYVCIIAAAVIRPFAEIMPNFFHTLLAASALLWMLAFGLFVVE…
WP_002966304.1	NL70_15365	Crp/Fnr family transcriptional regulator	232	Extracellular/Membrane	1		0	0.3986	0		0	-0.195467	0	0.131	0	0.166667	DNA binding [GO:0003677]; regulation of transcription, DNA-templated [GO:0006355]	COG0664	cAMP-binding proteins - catabolite gene activator and regulatory subunit of cAMP-dependent protein kinases	MAAIIDWALVRSLPVFSGMDDAAFEQLMGLAMQRAVPKGSAVFKQGEEARLFYLLVQGRLKVMQVTADGQQLIVRVVNPGEFFGFAMALGREDYPGTPLAVVDCSVIAWPMEMMTAFMASNPALAVNTMQMIGRRLDAAHSRIREISTQEVEQRVAHAVLRLVREAGIQEDTGLRIDFPVSRQDIAELTGTTLHTVSRIVSQWQSKGWVEGGRQSLLVRDLRRLRQIAEGEI
WP_002966350.1	NL70_12115	thiamine biosynthesis lipoprotein ApbE	325	Cytoplasmic	0		0	0.5024	0.5		0	-0.686393	0	0.329	0.5	0.166667	protein flavinylation [GO:0017013]	COG1477	Membrane-associated lipoprotein involved in thiamine biosynthesis	MSKMFTDLKRHGLNGPTMRTRWSAIFYAAADFDIAPLRRALQQAVDEVDMQMSTWKPDSDLMRLNRAPVGVWVEVPARLMEVLRLAIEIGRATGGAFDAAMGDAVKAWGFGPMEADQRLISEALAGPRVAAHDALELDISAMRVRKRAAVTLDLNGIAKGYGVDRLADTLESFGIHSGLVGIDGEMRALELRPDGTPWAIAVEMPDYNRRAPHSVLALHNGAVATSGDYRHWVVAGGHRLSHTMDPHRGAPLSTPPASVTVVAKTCAQADAFATALMVLGPIAGSKLAQSLGLDVLFLLRDGETIRPQPVGALFSGHPYPLQKLG
WP_002966368.1	NL70_12020	hypothetical protein	258	Cytoplasmic	0		0	0.606	1		0	-1.98232	0	0.108	0	0.166667		COG2121	Uncharacterized protein conserved in bacteria	MKHEDGVTERGMQKKKGGLAKRLWRRIRGPLARSAAVKSILVWLIASYLKLVHATNPRLKDSASSEDIVHDFAPFIVTFWHGQHLMGPFLRPKGLELVAMFSRSADAELNARVAEKLGLLTVRGSGGRGTRANPEKGGARALLTLKNALRKGQSTSMIADIAHGKAREAGEGIILLAKLSGRPIIPLAYAFSRNHVLEKTWDKTTIPLPFGRSTIVRGDPVWVDADADDVQLEEKRVELTRQLNRATDRAYAALEKAK
WP_002966369.1	NL70_12015	hypothetical protein	83	Cytoplasmic	0		0	0.7208	1		0	-1.31637	0	0.258	0	0.166667				MSDAGDNKQLLHLVFGGELKKLDSLEFRDLQNLDIVGIYPDYESAKTAWKSKAQQTVDNAHMRYFIVHLHRLLDPNNMTLKAE
WP_002966406.1	NL70_11835	hypothetical protein	79	Cytoplasmic	0		0	0.5358	0.5		0	-0.682258	0	0.309	0.5	0.166667		COG2841	Uncharacterized protein conserved in bacteria	MSNTPHTLGEEFPGQLEAIHALKAKDAHFARILEESDSVNDLIHRAETNIQPVSQEEETNLRKQRLALKDKIASALAAA
WP_002966437.1	NL70_11700	class II aldolase	210	Cytoplasmic	0		0	0.4562	0.5		0	0.0473441	0.5	0.082	0	0.166667		COG0235	Ribulose-5-phosphate 4-epimerase and related epimerases and aldolases	MTEQEIRELIVELGASLFARGYCVGSAGNISVRLADGYLMTPTNSCLGRLRADRLSKLDKGWNHIGGDRPSKEVFMHRAVLGARPQAGAVVHLHSTYATAISCLSSPADTMPITPLTPYFVMRIGKHLPTIPYYRPGDPAMEREIHDAAQNASAMLLANHGPVVSGNSLVDAVYAAEELEESARLSIMLQGLPARKLTDEQIEDLLHTFK
WP_002966440.1	NL70_11690	transcriptional regulator	145	Cytoplasmic	0		0	0.6479	1		0	-0.6817	0	0.216	0	0.166667	DNA binding [GO:0003677]; transposase activity [GO:0004803]; transposition, DNA-mediated [GO:0006313]			MATEFEHGPDMYTPEDVIKNFKDHSSQSRSRGTKTLENEKHTANGRMVKRYTPEERRKVFSEIATSVKSGQSSLKDALATAGISEQTYYNWKKIFTGNGPASSTTLGKDLQELIELEAENQRLRQELADKLRMENAELRRRLGKV
WP_002966449.1	NL70_11655	hypothetical protein	201	Periplasmic	0.5		0	0.3593	0	7.57	0.5	-0.766464	0	0.160	0	0.166667				MMTGFRKPKEDKNLTRLTAAVAAAARKEGMKKPLSKGDRYLVIAVIALAAASALLPIVTYLQRVDFNPANKAERKIIDPLDRSEQKTVRRFPSFRPSEQVAPASEVDKTMTGSVMSNGKGLPGAGKGEGEIGDGRGQPFPKPVFALRDVVGGMAMIEDASGYWFVEKGSLLPDGSRLVSIGRGAGTWQLTTSSGDIIDMRR
WP_002966460.1	NL70_11590	HTH-type quorum sensing-dependent transcriptional regulator VjbR	259	Cytoplasmic	0		0	0.4564	0.5		0	-0.193805	0	0.312	0.5	0.166667	DNA binding [GO:0003677]; regulation of transcription, DNA-templated [GO:0006355]	COG2771	DNA-binding HTH domain-containing proteins	MSLDLVHFPNYKKTFFGSSFQSDTLALLTRIRDEIGCRYVTHTYRGRVGDCTKVNSADLTVLMTLPATWVARYSSKNYFAIDPVFQEDAPYYRNDTSAIARDLKEDADICPAVAELLHDAEKHGLGNLFIAVSARNPKGVAGCTVFTFEVEDEDRTQFLARMRPRLLSLAGIIHGTVCGCKDANSVASLLTPREVDCLRWAANGKTDGEIAEILSIARWTVVTYLQNAKIKLNCSNRTSAVATALSLGIIDMPEVQHLV
WP_002966487.1	NL70_11470	acetyltransferase GCN5	225	Cytoplasmic	0		0	0.6199	1		0	-0.849365	0	0.118	0	0.166667	N-acetyltransferase activity [GO:0008080]	COG1670	Acetyltransferases, including N-acetylases of ribosomal proteins	MTDLQNWTPRPKPERKIFEGRYVRLEPLNAQKHGDELFAASSVEDAEQRFTWLFETPPATRAEFEPWLDKASKSDDPLFFAVIDKASGKVAGRQALMRIDPANGVIEIGSIYWGPLISRRPAATEAQFLFMQYVFDVLGYRRYEWECHNENGPSRRAAERFGFRFEGIFRQHMVVKGRNRDTAWFSVLDSEWPALKQAYQAWLAPENFDSAGQQKKTLQEFRDLG
WP_002966528.1	NL70_11280	heat-shock protein IbpA	156	Cytoplasmic	0		0	0.685	1		0	-1.13441	0	0.227	0	0.166667		COG0071	Molecular chaperone (small heat shock protein)	MRHVDFSPLYRSTVGFDRLFTMLDSLASPEGNQSYPPYNIERTGENAYRITMAVAGFSENELEIEAHRNQLTVKGQKADETASDVGEVLYRGIASRAFERRFQLADFVEVSGASLKNGLLHIDLKREIPEQMKPRKIEVTKAGSGTAQPIEAKTAH
WP_002966555.1	NL70_11170	ABC transporter permease	313	Extracellular/Membrane	1		0	0.4414	0		0	-0.644469	0	0.253	0	0.166667	membrane [GO:0016020]; transporter activity [GO:0005215]	COG0559	Branched-chain amino acid ABC-type transport system, permease components	MDQILFAVLNGAIYGLLLFMVSAGLTLIFGMMGVLNFAHASFYMMGAYFAYTLQPLTGFWLAILIAPVIVGIVGVLVERFILRRVHAFGHAHELLVTFGLSVVIAEVIKIFYGNFAVEYRIPAALQFSAFDLGGVSYPFYRLFIGAVALVMFLLIYLLLTRTRIGIVVRSAIYRPRMVEALGHNVPLVFMGVFGVGAFLAGLAGSVAGAFYTTNPNMALELGVMVFVVVVVGGLGSLGGAMFASLLIGILSSVAVGVKVSIASLLDYVGLGDYAREIGGVLTLEVSSIAATLPFFLMLIVLLVRPSGLFGAKE
WP_002966562.1	NL70_11130	condensation protein	446	Cytoplasmic	0		0	0.6109	1		0	-1.18961	0	0.091	0	0.166667				MARIDFADGWMPLTLPQLDFWEEFSFHPDQPVSTVAHCVEIEGDVDVEKLLRAISQTVREAEVLSIRFSDEKEQGRPVQLCDPAHMPDVDFVDLSAFPDPRAEAGRRMETDLSAPLDLRRDRMSAHALYRIGARQYIWYIRAHHIIIDGYGLALIEQRCGQLYSHFCGQGESGHPFHPFASFIHEEDAYRASPRWEADRKFWQDYLDGPVRLPILDRGAEDYGEAGYHHDVAFRDDISIGLRAMAKATDIGWPDLLVLLSGLYLSRMLPMQGEDEGLTLWLPFMSRWGSVGAHMPGLLVNILPFHLEFDSGETLFSALRRNMDMLKKHRLHGRYRIEQISADRGLVSGSRFFFSPLINVLPFSTPQFAGCRVAREVLANGPGDGFNLTYRADVDGAGLT…
WP_002966620.1	NL70_10845	5-carboxymethyl-2-hydroxymuconate isomerase	130	Cytoplasmic	0		0	0.8219	1		0	-1.04658	0	0.279	0	0.166667	5-carboxymethyl-2-hydroxymuconate delta-isomerase activity [GO:0008704]; aromatic compound catabolic process [GO:0019439]	COG3232	5-carboxymethyl-2-hydroxymuconate isomerase	MPHFTMEYSSNLDGTVDFDGLCRAVHETILDTGLFELGAVRVRAFRAEAYAVADLLPQNGFIDMSFRIGVGRSDEEKRKTGEAIFATVTEFLAPLFATPHFALTLEIREIDPQLSWKKNAIHPRLRQKQA
WP_002966656.1	NL70_10665	hypothetical protein	175	Cytoplasmic	0		0	0.6804	1		0	-0.442383	0	0.214	0	0.166667				MIRIIVIGLWICAVALGSLFLAVNRDVSASAAVEAGPGGFGGVDYVKTDVMSVPIISNGAVTGYVVAQLVYTVDSNIHKKLTVPLEYFISDEIFHKFYGSYSDTKSVEKVSFEDVRSSIINDLNARFPEPVIKDLLVEQFNYISSEEIRTMNMRAHAQPGGRNRKADAEPAAQSE
WP_002966676.1	NL70_01505	carbon monoxide dehydrogenase	150	Cytoplasmic	0		0	0.6051	1		0	-1.26166	0	0.168	0	0.166667		COG3427	Uncharacterized conserved protein	MDLTGEERIAAPRQAVWDALNDIETLKACIPGCDGIERISETEIRAALKVSFGILKVRFHGMLELSNMRPPESYTISGHGEGSIAGFAHGVTDVRLHEDGSATVLSYVIRGDAGGKVAQLGSRLLGSVARKIADRFFTNIAEAAAKQDVL
WP_002966678.1	NL70_01525	esterase	290	Periplasmic	0.5		0	0.4026	0		0	-0.00471266	0	0.350	0.5	0.166667		COG4757	Predicted alpha/beta hydrolase	MSETVEFQAEDGISLSGQLFQGTGGKPLVLVSSATAVPQGFYAAFARHLVDHGARAVLTYDYRGVSASRLTGKSRKPIRFKDWAMLDFPAALRQLQSVEPGHETVSIGQSFGGQALGISGQSAAFTRYGMVAAMSGALRLLNDRWAWPRMNLVGVPVSYFTKNMPKWVGGEPIPGTVFRDWARWCQMENYFFDDPHLNARELVAAVRIPIFAIGLDDDPWGTRAAVQHFLDYHVNAPIGQRWYSRKMAGNQPIGHLGYFRSRFAETLWPEMTGWLLDGKMPDQAEGSTKG
WP_002966724.1	NL70_02930	phage capsid protein	424	Cytoplasmic	0		0	0.4587	0.5		0	-1.06394	0	0.304	0.5	0.166667		COG4653	Predicted phage phi-C31 gp36 major capsid-like protein	MEHSSIRALETKSVETKALAPNAGSDGDVAEAFDEFMTAFSAFREANDERLKKVEKHADTDVLLREKVDRINRALDEQKAALDQFVLKRARPPLGQNAPMGDVEHKQAFNGYVRRGDEQALRGIEQKAHSYASGPDGGYLVPAELETEIGRRLAVLSPIRGISGVRQVSGAVLKKPFSISGPATGWVGETDARPQTASSKLAELQFPTMEIYAMPAATSSLLDDSAVNVEQWIAEEVEAAFAEQEGAAFVSGDGVNKPRGFLSYETVADDAWAWGKIGHVATGVAGALPPEDPSDKLIELIYTLKAGYRQNANFVMNRKTQSVLRKLKDKDGNYLWQPPAAIGEKASFMGVGLVEAEHMPDIAADAAAIAFGDFGRGYLVVDRIGVRVLRDPYSAKPYV…
WP_002966733.1	NL70_03250	hypothetical protein	191	Extracellular/Membrane	1		0	0.4277	0		0	-0.483092	0	0.096	0	0.166667		COG3216	Uncharacterized protein conserved in bacteria	MLFQRRYPPTRWERLRLYLWPRRSFSRSFRYGGKRILRITASPHAVAAGLAVGVFSAFTPFFGFHLIIAIVLAYFLAGNVAAAALGTTLANPLTLPFIWGSTFELGRFIMSGSVDSVPPVHLGHALETMRFEEVWTPLLKPMLFGSTILGAAFAVLVYFVTRYAVSVFRRRRLERLAEKHRLHRQRELQKA
WP_002966786.1	NL70_04310	5'-nucleotidase surE	255	Cytoplasmic	0		0	0.6252	1		0	-2.022	0	0.079	0	0.166667	cytoplasm [GO:0005737]; 5'-nucleotidase activity [GO:0008253]; metal ion binding [GO:0046872]	COG0496	Predicted acid phosphatase	MRILLTNDDGIHAEGLAVLERIARKLSDDVWVVAPETDQSGLAHSLTLLEPLRLRQIDARHFALRGTPTDCVIMGVRHVLPGAPDLVLSGVNSGANMADDVTYSGTVAGAMEGTLLGVRAIALSQEYEYAGDRRIVPWETAEAHAPELIGRLMEAGWPEGVLLNLNFPNCAPEEVKGVRVTAQGKLSHDARLDERRDGRGFPYFWLHFGRGKAPVADDSDIAAIRSGCISMTPLHLDLTAHKVRAELGAALGVEA
WP_002966789.1	NL70_04420	3-dehydroquinate dehydratase	157	Cytoplasmic	0		0	0.6543	1		0	-1.74333	0	0.128	0	0.166667	3-dehydroquinate dehydratase activity [GO:0003855]; aromatic amino acid family biosynthetic process [GO:0009073]	COG0757	3-dehydroquinate dehydratase II	MTKTVFVLNGPNLNLLGKREPGIYGVATLDDIEASCKREAGQLELQIDFRQSNHEGDLVSWIQEAGEKNAYVLINPAAYSHTSVAIHDAIRSARVTVVEVHLSNIHAREAFRHHSHVSAVAKGVICGFGAEGYLLGLRALAAIAKEEEKNGQSIKGA
WP_002966795.1	NL70_04520	Fe-S cluster assembly protein SufB	507	Cytoplasmic	0		0	0.4754	0.5		0	-0.573727	0	0.320	0.5	0.166667	iron-sulfur cluster assembly [GO:0016226]	COG0719	ABC-type transport system involved in Fe-S cluster assembly, permease component	MPAVQETIDQVRGLDVDQYKYGFETTIEADKAPKGLNEDIIRFISAKKNEPEWMLEWRLKAYERWLTMEEPTWARVDYPKIDFQDAYYYSAPKNQSGPKSLDEVDPELLKTYEKLGIPLREQEILAGVRKQGEPSEIDGNPADNVYASGRVAVDAVFDSVSVVTTFKEELSKAGVIFCSISEAIREHPELVQKYLASVVPVSDNYYATLNSAVFTDGSFVYVPKGVRCPMELSTYFRINEKNTGQFERTLIIADEGAYVSYLEGCTAPQRDENQLHAAVVELVAMENAEIKYSTVQNWFPGDKDGKGGIYNFVTKRGDCRGDNSKISWTQVETGSAITWKYPSCILRGDNSRGEFYSIAVSNGHQQIDSGTKMLHLGKNTSSRIISKGISAGKSNNTYR…
WP_002966806.1	NL70_04725	hypothetical protein	158	Cytoplasmic	0		0	0.4992	0.5		0	-0.804814	0	0.363	0.5	0.166667				MARTKAAKLQAKRSRGRPKKEGVLRAPSGQISRAKEPPAKVAQLARMRIFGMSASEALSDLAGDNLGRLHMAWKRDKAEGISTSQYDAAERYREVFNDKRKAECSAGAHYDHIGSIGASDPDEYEAWVKRAKQAYADARGAIDEAQAETRNSNLYAAV
WP_002966861.1	NL70_06290	uroporphyrin-III C-methyltransferase	292	Cytoplasmic	0		0	0.4921	0.5		0	-1.36361	0	0.307	0.5	0.166667	methyltransferase activity [GO:0008168]; precorrin-2 dehydrogenase activity [GO:0043115]; porphyrin-containing compound biosynthetic process [GO:0006779]	COG0007	Uroporphyrinogen-III methylase	MSKADEAAACVIAKSKVALPVMEPGHVWLVGAGPGDPGLLTLHAVNALQQADVIVYDALVDDSCLSLKNATATLEYAGKRGGKPSPRQRDISLRLVELARQGKKVLRLKGGDPFVFGRGAEEALTLVEYHVPFRIVPGVTAGVGGLAYAGIAATHRDINQAVTFLTGHDATGAMPDGVDWAGIARSSPVIVMYMAMKHIGLIAGRLIEAGRSPDEPVAFVCNASLPDQTVLETTLGRAAIEVEAAGLQPPAIVVVGEVVRLRAGLDWIGAMAGKSLVSDPLGKRTQQGVQSA
WP_002966879.1	NL70_06550	hypothetical protein	431	Periplasmic	0.5		0	0.3631	0		0	-0.580168	0	0.301	0.5	0.166667	hydrolase activity [GO:0016787]; carbohydrate metabolic process [GO:0005975]	COG1649	Uncharacterized protein conserved in bacteria	MHFFAVIPDLNLNFLAGMKGNRVFADCDAFHATWVATVINLDWPSKQSTAIADGGKRVIAQKSELLAILDRAQKLGINAVIFQVSPTADAFYQSSILPWSSYLTGVLGKDPGFDPLKFMIAEAHKRRIEVHAWFNPYRVSMDTSRETQEALKNSSPDSPPSVYKTHPKWIGVASKRYVLDPGIPAVRDWVGNIVGEVVQKYDVDGIQFDDYFYSETPDSQLDDRKTFARYGTRFNSKADWRRYNTYKLVQDVFGRVKKIRPTVRFGISPGGMWRNRKDDPLGSDTLAGATNYDSDFADTRRWVKDGIVDYIAPQVYWPLEREAAPYGTIVKWWAQTVRGTPVDLYIGMALYKAGETYRLEPQWAAEEGFTEIRRELELNESVPEVKGSLLFRESFLREP…
WP_002966888.1	NL70_06785	hypothetical protein	108	Cytoplasmic	0		0	0.5675	0.5		0	-0.37278	0	0.399	0.5	0.166667	transferase activity [GO:0016740]	COG4321	Uncharacterized protein related to arylsulfate sulfotransferase involved in siderophore biosynthesis	MSTSARLRKHSVSIRGHATSYTLEDPFFKIIEEIAAARNMTVAALVAEIDSRRERTINLSSALRLHVLDWLKSKLPESNSCPPVKRGPLYRHTVRAAPPAKLAVAPGF
WP_002966892.1	NL70_06890	UDP-N-acetylenolpyruvoylglucosamine reductase	322	Cytoplasmic	0		0	0.7004	1		0	-0.745331	0	0.105	0	0.166667	cytoplasm [GO:0005737]; flavin adenine dinucleotide binding [GO:0050660]; UDP-N-acetylmuramate dehydrogenase activity [GO:0008762]; peptidoglycan biosynthetic process [GO:0009252]	COG0812	UDP-N-acetylmuramate dehydrogenase	MMESGEALLKKLDGRLSGLRGRLTPDTGMDKITWFRAGGPAQVLFQPSDEEDLSAFLKAVPEEIPLLVVGIGSNLLVRDGGVPGFVVRLSAKGFGEVEQVCDTQLRAGAAAPDKRVAAAALEAGLAGFHFYHGIPGGIGGALRMNAGANGVETRERVVEVRALDRKGEVHVLSNADMGYAYRHSSASPDLIFTSVLFEGVPGERDDIRRAMDEVQHHRETVQPVREKTGGSTFKNSEGTSAWKEIDKAGCRGLRVGGAQMSEMHCNFMINTGNATGHDLETLGETVRARVFENSGIRLHWEIKRLGLFREGEQIEEFLGKIV
WP_002966920.1	NL70_07500	glutathione-dependent reductase	327	Cytoplasmic	0		0	0.3415	0		0	-0.145728	0	0.608	1	0.166667		COG0435	Predicted glutathione S-transferase	MGLLVDGKWHDVWYDTGSTQGRFERSKAQFRNWVTQDGSAGPTGEGGFKAEPGRYHLYVSYACPWAHRTLIFRALKKLEKIISVSVVDFLMAEEGWTFYGTTGSTGDALYGAKRLYEIYTRADPAYSGRVTVPVLWDKQRETIVSNESAEIIRMLNHAFNEFGDATLDFYPAALRNQIDTLNDFIYPNINNGVYRAGFATTQEAYEEAFQQVFAALDALEQKLSQQRYLAGSSLTEADWRLFTTLVRFDPVYVGHFKCNLRRLADYPNLWNYTRDLYQTPGVAETVNMEHIKGHYYRSHKTINPTGIVPAGPEIEYTAAHDRGRFTG
WP_002967029.1	NL70_09790	membrane protein	178	Extracellular/Membrane	1		0	0.4417	0		0	-0.578888	0	0.239	0	0.166667		COG1981	Predicted membrane protein	MTAATPDNSGRAVLIRTVVSLVIVVLGVWALFHVNPTDAYLWVKALHVIAVISWMAGMLYLPRLFVYHCSAQPGSVTSETFKVMEKRLLRFIINPAMVVTWITGLWMAWEIFGFQGGWLHAKLLLVVLMSGVHGYLSKSTRIFAEDRNMSSAKHWRIINEVPTVLMILIVILAIVKPF
WP_002967047.1	NL70_10245	ribosome maturation factor RimP	219	Cytoplasmic	0		0	0.6625	1		0	-1.54593	0	0.133	0	0.166667	cytoplasm [GO:0005737]; ribosomal small subunit biogenesis [GO:0042274]	COG0779	Uncharacterized protein conserved in bacteria	MTEQVQANETETPVAVADERIIRETGIDAKVAGIVEPVINTLGFRLVRVRLSGLNGQTLQIMAERPDGTMTVDDCELVSRTVAPVLDVEDPISGKYHLEISSPGIDRPLVRKSDFSDWAGHIAKVETSIVHEGRKKFRGRIVVGEADSVTIESDQISYGNEPVVRIPFDLISDARLVLTDDLIRDALRKDKALREGRIPGDDLGAEPEDVASTETQEKK
WP_002967079.1	NL70_00470	thiol:disulfide interchange protein	203	Periplasmic	0.5		0	0.3119	0	9.42	0.5	-0.393872	0	0.168	0	0.166667	outer membrane-bounded periplasmic space [GO:0030288]; disulfide oxidoreductase activity [GO:0015036]; cell redox homeostasis [GO:0045454]; cytochrome complex assembly [GO:0017004]			MTETTEKPAAQKKRASWVALLPLLIFVGLAAVFAVQLLSGKDNSIIPSVLIGKQAPLTNLPPVEGLMRDGAPVSGFNSEDLKTGPGGKLTLVNVWGSWCVPCRQEHPLLMEIAKDERIRVVGINYKDQPENARRFLGDLGNPFAAVGADRAGRSAIEWGVYGVPETFLVDQTGKIVYKHVGPFTPESVKNDLLPAVEKALQQR
WP_002967129.1	NL70_10660	pilus assembly protein PilZ	111	Cytoplasmic	0		0	0.6217	1		0	-1.86823	0	0.044	0	0.166667	cyclic-di-GMP binding [GO:0035438]			MARVKPPQERRREERQRTRLRSGKIVNLDGRFVVECQFIDIAPHGAKIRVREALYMPERFWLFDDHYARALLARLAWRKGREFGVEFIIDPTVIPLDEERLAHLAGKYYSL
WP_002967133.1	NL70_10745	lytic transglycosylase	190	Periplasmic	0.5		0	0.4119	0		0	-0.0873979	0	0.388	0.5	0.166667				MAVALLISVVAVWLSDAPLAQAENICEREMHRASARYGVPLGILYAVGLTETGRKNSLQPYAMNIEGKAEFPPSQSAAIRRFGEVRAEGAKLIDLGCMQINYHYHSQAFPSVAAMLMPSLNVDYAARFLKRLREREGNWTMAVARYHAGPNNDPAQKRYVCRVMANMVATGFGNWTPQARSFCFSRGGLL
WP_002967135.1	NL70_10800	xylose ABC transporter permease	389	Extracellular/Membrane	1		0	0.4297	0		0	-0.279633	0	0.261	0	0.166667	membrane [GO:0016020]; transporter activity [GO:0005215]	COG4214	ABC-type xylose transport system, permease component	MTLTGKSLRKFLSEYKIVALLIVVALIWAFFAIMTYDPEMGRSQFLTARNFSNLLRQMAITGMLASAMVFVIVAGEIDLSVGALLGLLGGVAAVLDVVYGWPLWATIATVLVLGGVLGGFNGWLTAYLGIPSFIVTLGGQLVFRGIVLGIMGGVTIAPISPEFKYIGQGYLPGWLGNVCAIALFTVLVLITLRTRSSKRKHNLQTLSPAMETARLLGTGILILGFILVLNSYQGVPVPVLVLLVILGVFTVISRQTVFGRHIYAVGSNPEATRFSGVNVNFVKMAVFALMGLMAAVAGLTTTARLAAGTPSAGLGGELDAIASCFIGGTSMRGGVGSVIAALVGALIMSSLDNGMSMLGVDTFWQQIIKGSILVLAVYLDIVSSGTRRA
WP_002967137.1	NL70_10825	2-oxo-hept-3-ene-1,7-dioate hydratase	267	Cytoplasmic	0		0	0.5537	0.5		0	-1.94313	0	0.339	0.5	0.166667	catalytic activity [GO:0003824]; aromatic compound catabolic process [GO:0019439]	COG3971	2-keto-4-pentenoate hydratase	MLTKDEIEAAAAALDGAEKTRRQVGLLSLKHPGMTMDDAYAVQAAWVKQKIAAGRRVIGWKIGLTSKAMQYALNIDIPDSGVLLDDMAFEDGAVIPADRFIQPRIEAEIAFTMKAPLKGPNVSVFDVLNATDYITPALEILDTRILRVDPETKKTRSIVDTISDNAANAGIVIGGRQMRADPVDMRWMGAIVSRNAQVEETGLGAGVLNHPARGIVWLANRLALYGEGIEAGQIVLAGSFICPVEARHGDTINADFGPYGTIACHFL
WP_002967167.1	NL70_11370	lytic transglycosylase	412	Periplasmic	0.5		0	0.3709	0	8.85	0.5	-0.255926	0	0.236	0	0.166667		COG2951	Membrane-bound lytic murein transglycosylase B	MLRFPFTPEKKLRIKIAATVALAIIGASLSAGTALADAGFRQWIANFRPVAIKSGIAPSTFDRAFRGVNEPDPVVLEKARYQPEFTEPVWNYIDNRVNEQSVAVGQNMARKWGQWLQRIEHHYSVDRHILLAIWSMESNYGEILKRDDVMRDAIRSLATLAYADARRAKYGRTQLIAAMKILQTGDIERGHLSGSWAGALGHTQFIPTSYQAYAVDMDGNGKRDIWNSVPDALGTAANLLHRNGWQPGRTWGYEVMLPAGRKFPSGSLTIAEWQQIGLVRANGRAFPDPHEKATLKVPDGHQGPAFLMTKNFFVLKRYNNADKYALAVGLLADRIGGYQGLRQDWNRPFTPISMNERLELQTHLKALGYYDGNIDGKIGATSRAAIEAFQQRNGLEPDG…
WP_002967215.1	NL70_12475	hypothetical protein	207	Cytoplasmic	0		0	0.6395	1		0	-0.995424	0	0.181	0	0.166667		COG3758	Uncharacterized protein conserved in bacteria	MAITILKAENHRRMPWKNGGGLTAEIAVHPQGASVEDFDWRISMATIASDGPFSVFPGIDRTLSVLAGDGIVLDIEGQATTLTRECAPLAFAADACCDARLIGSAITDLNVMTRRGRFAHMVRRLPVNGTTLTQVHGNPVLLFCAEGRMDLVSSEQTIKFEEHDCAVMTGCDALPLKLTGKGTTYLISIRAFPAENKSKSHCASAPD
WP_002967219.1	NL70_12525	alanine racemase	399	Cytoplasmic	0		0	0.4411	0		0	-0.472522	0	0.430	1	0.166667	alanine racemase activity [GO:0008784]; pyridoxal phosphate binding [GO:0030170]; alanine metabolic process [GO:0006522]	COG0787	Alanine racemase	MVEMSLPFSQDERDLAAGGILTIDLAALRHNYSAIATRIAPTRTAAVVKADAYGLGASRVAPAFYEAGCRDFFVAHLGEAVALKPFLKPDATLYVLNGLQPGTEAACAREGILPVLNSLEQVENWAALATRLGKKLPALLQFDTGMSRLGLSAKEFDRLLENVTLLSRIDIKFAISHLANGDEPGNAVNARQLAKMTALLARLPKLPAALANSGGTFLGKTYYFDLARPGIALYGIDPERQHDFSDKVAHENKKPKHSILPVLTLSARVIQVRDVDKGATVGYGGTYVANGPMRIATIAVGYADGLFRSLSNKGAAFFGDTRLPIIGRVSMDSITLDVTSLPEGTLKLGSLVELIGPHQRLEDVARDCDTIPYEILTALGNRYARVYVYVNGGGTSTTA
WP_002967220.1	NL70_12550	hypothetical protein	96	Cytoplasmic	0		0	0.6418	1		0	-3.93446	0	0.031	0	0.166667				MMDEDEAEYMRLVEALKAEAGRLSGLGAGIVAGLALDIASDSRTFARVFGLAHALVLRELTALAQTGDYVRIRQRDARTHYELGQAGHRLVEEVKG
WP_002967323.1	NL70_14860	N-acetylmannosamine kinase	512	Extracellular/Membrane	1		0	0.3878	0		0	-1.17493	0	0.249	0	0.166667	kinase activity [GO:0016301]; N-acylglucosamine-6-phosphate 2-epimerase activity [GO:0047465]; N-acetylmannosamine metabolic process [GO:0006051]	COG3010	Putative N-acetylmannosamine-6-phosphate epimerase	MIEEIVNRLRGKLIVSCQPVPESPFDNVASVVAYARAAEASGASGLRIEGAANVAATAQASTLPVIGLIKRDLDDSPVRITPFLEDVAALCDAGAAIVAVDATDRRRPVPAAELIGEIKRRGRIAMADISTLAEARNALAAGADIIGTTMSGYTGEGPTPKDPDLDLVAHCSRLGSFLIAEGRYNSPQQAGEAIRAGADAVVVGSAITRPEHITGWFRDAVESAAKPSSPVLAFDIGGTKTLAALVRGREILERRVMTTPASVGSESWIGAIASLSADWQGRYQRAAIAVTGRVDGEIWSSLNPETLAIPPDYPLGRRMGAALGAPVEVINDAQAAAWGEYRFGAARGRDMVFLTISSGIGGGIVLGGRLIRGARGIAGSLGQVLVAGPSGFVRLETLA…
WP_002967352.1	NL70_15300	peptidyl-prolyl cis-trans isomerase	311	Cytoplasmic	0		0	0.6405	1		0	-0.516979	0	0.250	0	0.166667	peptidyl-prolyl cis-trans isomerase activity [GO:0003755]	COG0760	Parvulin-like peptidyl-prolyl isomerase	MVTLFDRKNAGGQPAGDNPAGRHGHQHQSGYTTYQEPDTRVPPKPRPVFDAVSVNGVTIDEADILTEAQNHPAENPGAALLSAARALAVRELLLQRAREIGIEPEHEKDAEGRAETDEDALVRMVIEREVDVPSASRDEAQRYYENNRHRFTSAPILEASHILIAADPADQETRDAARQTATRLAAAVIAEPATFASVALEYSSCPSGAQGGNLGQLTRGSTVPEFERALERMTPGETTANPIESRFGYHIVRLDRRVEGEELPFDYVADKIAGWLEASTWSKAVSQYIAILAAEAEITGIDLLSGEDGGE
WP_002967723.1	NL70_05745	hypothetical protein	104	Cytoplasmic	0		0	0.5351	0.5	9.77	0.5	-1.14145	0	0.129	0	0.166667				MAEANINDIQQALEKQIAEMRTELKRMSRSLASHSDDLKARAEDAMDEASGRLRHAAQTVRERGQVVAEAVRENPGTATTLFGTAGIIGILIGVAIGCALSERR
WP_002967900.1	NL70_08245	5-formyltetrahydrofolate cyclo-ligase	198	Cytoplasmic	0		0	0.6016	1		0	-1.32343	0	0.069	0	0.166667	5-formyltetrahydrofolate cyclo-ligase activity [GO:0030272]	COG0212	5-formyltetrahydrofolate cyclo-ligase	METAGQGRSDEKQALRRVVLARREALDPRYQYDAALAAAKKGEAAIAVPAGVMIAGYWPIRSEIDPRPLLSAFRAKGARLCLPVVLDAETIVFREFLPDAELVPTGFGTMGPDEHAPLVDPAIMLMPLAGFDRLGHRLGYGAGHYDRALARFAERGLQPLLIGMAFDCQEVDYVPNEPHDIALHQILTESGLRSRAMD
WP_002968006.1	NL70_09615	tyrosine recombinase	61	Cytoplasmic	0		0	0.3673	0	11.46	1	-0.879576	0	0.253	0	0.166667				MPTLTRLVVFLALIAALIYGAMYALANFIKPDQHEIAVEIPASSLHPVPIAPAVPDQPSRE
WP_002968354.1	NL70_15000	hypothetical protein	132	Cytoplasmic	0		0	0.241	0	12.53	1	-1.12699	0	0.289	0	0.166667				MARPLTQTMLHRSCDGFAKFANAFRKAVWGGVVLLAVASSVAWAEEPTFRLEFKDGVITPDRLEVPANTRFRIELVNTGSMPAEFESLELRKEKVIAAQSETVMVIRTLDPGEYPFFDDFHPGGTPAILIAK
WP_002968689.1	NL70_01380	integrase	588	Periplasmic	0.5		0	0.5845	0.5		0	-0.883923	0	0.284	0	0.166667	DNA binding [GO:0003677]; DNA integration [GO:0015074]; DNA recombination [GO:0006310]			MGLPMPAPYKHPKTGVYYLRQRVPADLKDKARGKIVALPISGTLKSFTVGDSVKASLETKDPADAKARYREADASLSKFWEAVRNGPLSLTQKEIAERAGLVYKFFADTFEDDAEAPELWERAQRINAVVLKKAKLGKRPTYPLTVAQRDILEPRFGGFVDKLLIDTGEQVDQESRDKLLVAVAEALQQSTGTILKRADGDYSPDTAIRQRYPEYAPIEKPQAVPRQTEERSGAKLDLYNLLDHKFKDKGKAKTHRDYRSEIDKFVKFIGHSDAERITKDNVREWRDALIAQGLSLKTVNDKRLTAIKAVLAHGVAEFSLSQNVADGIRDKRQEAAPVGSKGYSPEQAKAILQATFNGTDKELDPHYQRAVFWVPWICAYTGLRVSEVTQLQGKNVRNV…
WP_002969002.1	NL70_11720	membrane protein	424	Cytoplasmic	0		0	0.5029	0.5		0	-0.26881	0	0.385	0.5	0.166667		COG3395	Uncharacterized protein conserved in bacteria	MRLGVIADDFTGATDIAGFLVGNGLRTIQLNGVPADDLAVDADAVVISLKTRSCPTGQAIAESLAALKWLQKNNCQQFFFKYCSTFDSTPKGNIGPVTDALLEALGEEFTVICPALPVNGRTIYNGYLFVNGVLLSETGMRNHPVTPMTDSNIMRVMESQSRGRAGNISSTIVDQGSDAVRDALRKLQSEGIRYAVLDALNDQHIETLGRAVSQMKLVTGGSGLADGMARAWTQLRGKNVAAAEAAGAPVKGRTVILSGSCSQMTNAQVAAYKAKAPALAMDVEKAINDAAYIDVLAEWVLAQSGDALPPLVYATMPPEALKAVQERFGGERASAAIEDLFGQLAKRLEAEGFTRFIVAGGETSGAVTQALAIDGFTIGPQIAPGVPWVRGIGKPLSLA…
WP_002969031.1	NL70_01440	Urease accessory protein UreF 1	228	Cytoplasmic	0		0	0.3781	0		0	0.140929	0.5	0.378	0.5	0.166667	cytoplasm [GO:0005737]; nickel cation binding [GO:0016151]; nitrogen compound metabolic process [GO:0006807]	COG0830	Urease accessory protein UreF	MTIITPITNDPTTALLRLMAWLSPVFPVGSFSYSHGLERAVHDGLVVDAAGLQDWLQWLVRRGSGWNDAVLCAESWRCAMKGEDLHEIAELAEALAGSRERHMETMLQGGAFFAAARSWPCEIFDRLPPDCAYPVAVGAVAGGHGVPLAQALAAFLQAFCINLLQASIRLSVTGQSGVTAIMAALEPVLGETAARAALSSMEDLGSATFIADIMAMKHETQHSRLFRS
WP_002969455.1	NL70_02705	ABC transporter substrate-binding protein	320	Periplasmic	0.5		0	0.3698	0	8.76	0.5	-0.466717	0	0.253	0	0.166667		COG1879	ABC-type sugar transport system, periplasmic component	MRRNLMKLAFAALTAGALAFAGAASAQDKKVTIGVSIPAADHGWTAGVVYHAERVAKLLMEEHPGLNVIVKTSPDAASQANALQDLAVQGLDGLVVLPTDPDPLVNAIKEIKDKGTFVALVDRAPSNNDNTIRDLYVAGNKPALGQVAGEYIKATTPDAQVVVIRGLPIPIDQQRQDGFDKGIEGSNVKVLDRQYGNWNRDDAFRVMQDFLTKYPKIDVVWAQDDDMLVGVLEAIKQSNRSDIQYVVGGAGSKDMIKRVMDGDKLVPVDVLYPPAMVSTAMELAAGHFYDQIPVSGDYILDATLVTEDNAKDFYFPDSPF
WP_002969487.1	NL70_08945	heme biosynthesis protein HemY	523	Cytoplasmic	0		0	0.5971	0.5	9.64	0.5	-0.579341	0	0.299	0	0.166667		COG3898	Uncharacterized membrane-bound protein	MLRVLFYLILVAALGFGFAWLADRPGELNLIFAGNQYNVSLITAVAGIVAIVAAVLLLWWLVKSLVQSPYTLRRHLRTRKRDRGYQSLSTGLIAAGAGDADAARRMTRQAGKLLSSDQEPLIRLLEAQTAMLEGRTEDARKGFEAMIEDPETRLLGLRGLYIEAQRVGAREAARHYAAEAARQAPQLEWASSAVMGQLCAEGDWDGALKLVDARRQVLAHGKDVVKKERAALLTAKAMATLDTHHAHAKAIALEANKLAPDLVPAAVVAARALFADGEIRKGSKILEAAWKRFPHPDIASTYIYARSGDTAQDRLKRARHLVSLRSNNAEGSLALARAAYEAGEYSVARDNAEQVLRAAPRESAYLLLADIEEAETGDQGKVRQWLAQAVKAPRDPAWT…
WP_002969534.1	NL70_01215	hypothetical protein	145	Cytoplasmic	0		0	0.6063	1		0	-0.563433	0	0.063	0	0.166667				METAPDGTDKTDNASQMVVSSVLSVPLGGENENFSGDLRRALEGEKGNGPLFFSHPIQENERRRIIPFPGRDWKPDTKIRPDDPERYADALRVHGPASYGMMMRILGWGGTRAGRAEDELQKQGRIAFDKRGFAVLIDQKGKSNE
WP_002969581.1	NL70_07170	DNA mismatch repair protein MutT	146	Cytoplasmic	0		0	0.6675	1		0	-1.14105	0	0.134	0	0.166667	hydrolase activity [GO:0016787]			MTPPARPIDKVLIYATLRERLLVFAEPDSPQMPLQVPGGTVDPGEDVHLAAYREFEEETGIKVRDGMAHLETVDYAFPDEQGTELHRRHCFHLRLRDEQPETWDHYEMSPCDGGAPILFRLFWLDRQAAQARLGFEMAKSLDKISF
WP_002969610.1	NL70_08610	hypothetical protein	72	Cytoplasmic	0		0	0.9301	1		0	-2.79089	0	0.190	0	0.166667		COG5508	Uncharacterized conserved small protein	MSENNDAAHAPENVDKRRFEDLPPAAQRALKEAEARRAAEKAEKLPREIGGRGGKDPARYGDWEIKGRTIDF
WP_002970921.1	NL70_00345	invasion associated locus B family protein	245	Periplasmic	0.5		0	0.5463	0.5		0	-0.290071	0	0.298	0	0.166667				MIRSVLEHNPTAAKRGRSRLCFGKKSLERRSVSIRLKRALKRLVGPASAFLALAFSHGSVDAAMRKNKQPPAPPSVYTQTPGFAVKSTEIMVPDGVSAGEYRRITHPFPNWTLVCDENLKAKKRVCNITQTIMHEKGLVVFSWSLAAAENGKPYMIMRIPAVVGARQEIRLDFGDGTPIIVSKTHGCEGAVCIAYLPVGPRLRAYIAKGSVPKVSYPVPDIRRGSADWLMFYAPLSGLAHALAAI
WP_002970966.1	NL70_02450	chloride channel protein	568	Extracellular/Membrane	1		0	0.4146	0		0	-0.686403	0	0.157	0	0.166667	membrane [GO:0016020]; voltage-gated chloride channel activity [GO:0005247]	COG0038	Chloride channel protein EriC	MNFAELRHNRYLRVLFVPFRTRALVRGSEIGIVIAGALIGILSGLAVAAIQLYPSAFIAPMAGGILMGVLIWVLARWRKRPIVDPIEANALHGGRLSLTDSFILVGQNLISKGFGASVGLEAAYTQLASGFASRIGRALKLRRADMRTLVGCGAAAAIASAFNAPLTGSFYAFELIIGVYSIATLAPVVVAAIIGTLVTQAIGGAPFIIDIGLIDDITPRDYVPALMLGFISAGIAILIMRGVTLVEKVARRSVVPNVLAPAIVGMIAFFSPQVLASGHGALHLDLNANITIPVLVLLILTKSLASAVSIGSGFRGGLFFASLFLGALTGKLFAAIAGTIMPASLALAPKVYAVIGMSSLAVAVVGGPMTMTFLALEMTGDFPISMLVLGAVVSSSLMV…
WP_002971236.1	NL70_13960	hypothetical protein	101	Cytoplasmic	0		0	0.3809	0		0	-2.30755	0	0.463	1	0.166667				MNVANLQLEGLCLAIAAINHALVEKGILSQLEIDEALRKAEATARGDNRFIEDLKPSNRDAICFPIRVLQIANDTGAERPWTFSELARLVGGIKEPYNDML
WP_002971239.1	NL70_14080	metal-dependent hydrolase	237	Cytoplasmic	0		0	0.4191	0		0	-1.19832	0	0.734	1	0.166667	hydrolase activity [GO:0016787]	COG2220	Predicted Zn-dependent hydrolases of the beta-lactamase fold	MKITWLGHAAFRVETAKAVILIDPFLNGNPGAKGIDFKEATRGVTHIALTHGHGDHVGDTVAIAREHGATVIANADLASWLGSQGVEKLDPGNTGGTLAHEGFTITFVNALHSSAMLTENGVSQALGNPNGLVFHFEDSPTLYHMGDTDIFSDMALINELHQPEIGIVPIGDRFTMGGAVAALACQRYFNFNSVLPCHYASFPIIDRTADKFIAGMADHPATKVLADPAGTVHSFQA
WP_002971389.1	NL70_07305	DNA-binding response regulator	235	Cytoplasmic	0		0	0.7159	1		0	-0.857149	0	0.067	0	0.166667	intracellular [GO:0005622]; DNA binding [GO:0003677]; phosphorelay signal transduction system [GO:0000160]; regulation of transcription, DNA-templated [GO:0006355]	COG0745	Response regulators consisting of a CheY-like receiver domain and a winged-helix DNA-binding domain	MAAEEEKTLSDDAPHLLVVDDDTRIRSLLSQYLTNSGFRVTMAGSAAEARRKLEGIDFDLLILDVMMPGETGVSLTRSLREQKNVPILMLTALSETDSRIDGLAAGADDYLPKPFDPRELTLRINNILRRGAPPAQPKIEQIVFGPYTFFIPRRELKKGTETIKLTDREQDIMAIFAERAGETIPRHELTGQDGDVGERTIDVQINRLRRKIEQDPANPVWLQTVRGIGYKLSIE
WP_002971406.1	NL70_06510	1-carboxy-3-chloro-3,4-dihydroxycyclo hexa-1,5-diene dehydrogenase	371	Cytoplasmic	0		0	0.4773	0.5		0	-2.33728	0	0.375	0.5	0.166667	oxidoreductase activity [GO:0016491]	COG0673	Predicted dehydrogenases and related proteins	MAVIAGLIGSGFMGKTHALALANVNRIFDLPLAVQLHTLGDIDVQTARKAARQLGFAHATGDWRDLISNPDINLIDITTPNRFHKEMALAAIKAGKHVYCEKPLAPSAADCLEMTLAAEREGIQTAVDFNYLKNPMMKLAQEIIASGELGEIRNFRGIHAEDFMADARIPWTWRLDPAGGGGALADIGSHIIATARYLIGPIADVMGEAVTLIRERPDMADLSRTKPVEVDDVCHAFMRFENGATGTLEASWVASGRKMQHDFEISGSKGAIFFSQERFNELELFLYSDRKGQQGFRKIFAGPEHEPYGAFCVAGGHQIGFNDLKTIEVRDFVLAIAGQKTGHADFREGYEVQKTVETIYASSRERQWKKI
WP_002971443.1	NL70_05055	hybrid sensor histidine kinase/response regulator	857	Cytoplasmic	0		0	0.5281	0.5	8.51	0.5	-0.593359	0	0.162	0	0.166667	intracellular [GO:0005622]; phosphorelay sensor kinase activity [GO:0000155]	COG0642	Signal transduction histidine kinase	MSRQTDNTYPKPLVMPKRGPSAALRLLIVGILLMGAAFIYFLFRDQLGDGFALVLMGVLSMVGVFYLFGAATGLIQFSQRSDHQDLAHSFMDTQPEGTVISDPRGQIVYANQAYARMTGATDADGIRPLDQVLASEPAASDAIYRLTNAVRDGLSAQEEVRISGGLSRGANGSLAPVWYRIKARALEGGAEFKGPLVAWQVADISEERAEQERFFQELQEAINHLDHAPAGFFSANPAGRIIYLNATLAEWLGVDLTQFTPGSLTLNDIVAGSGMALIKAVKAEPGTSRNTVIDLDLIKRNGQSLAVRFYHRVQTARDGMPGTTRTIVLDRAEGDDSSVAQRSAEVRFTRFFNSAPMAIAAVDAEGHTLRTNARFLDIFSGVVDRDAIDRRVKLENVVH…
WP_002971459.1	NL70_04700	hypothetical protein	71	Cytoplasmic	0		0	0.8643	1		0	-1.25499	0	0.267	0	0.166667				MSRCRWITDPDVPGGRFLVPGCWNRAINGDQAECHRKDGTQTTAERLEAKIDKLIARMDHLEGRAALRERE
WP_002971489.1	NL70_03610	hypothetical protein	189	Extracellular/Membrane	1		0	0.374	0		0	-0.502189	0	0.271	0	0.166667				MNVSALELARLSDVAAVISTDELSTARMKRLSTAIMTALKTVEQGYFRHVNLSSKDKVQKRLYKRFVTALDWYRQSFGSRINESEAVVAIAVAFETLLTDAYQRGVADRIERRLGLCLKGVPGVDSYKQAVLALYHARSEIVHNGSLGQQANLVAAQAAFARCFHMLISRLEGWTPVANEPIRDLLNDI
WP_002972091.1	NL70_13665	exopolyphosphatase	509	Cytoplasmic	0		0	0.7149	1		0	-0.794121	0	0.071	0	0.166667		COG0248	Exopolyphosphatase	MKNPEERTADTVHQGASGGQSGTIQARNPSEGGKRKLRKNAAAEAGNARSAPDSGRPKTQNEAEAKGSPGQRKRARRRHRGKASRGTEAASAKPPAAEAAHAEARPCGKISNRHRRARKKKQQACQQNVQPAHVAESAAKAAHHTPRTENHAPAPQAKRKAGTPQPARHAHGEAPLYAALDLGTNNCRLLVASPTRPGQFRVVDAFSRIVRLGEGLSTTGALSDNAMHRAVEALKICRDKLAGKKIRRSRLIATEACRSAANGEEFLARVREETGLELEIVDRQTEARLAVSGCGTLVTPDTDAVVLFDIGGGSSEIALIDVSQRRSPRLTEHITAWTSLPVGVVTLAERFGGRNVTEESFGAMVDHVTELLSRFAERNCLGPLAASPRFHLLGTSGTV…
WP_002972130.1	NL70_12220	MarR family transcriptional regulator	75	Cytoplasmic	0		0	0.3327	0		0	1.42934	1	0.243	0	0.166667				MSKDNKAVVLYRLQSVARLTRTVLAARLLEQGLYAGQDAVMLQLAAEDGLTPGILAQRLGVRPPTITKTITRLQG
WP_002974246.1	NL70_00010	DNA polymerase III subunit beta	372	Cytoplasmic	0		0	0.5481	0.5		0	0.138	0.5	0.116	0	0.166667	DNA polymerase III complex [GO:0009360]; 3'-5' exonuclease activity [GO:0008408]; DNA binding [GO:0003677]; DNA-directed DNA polymerase activity [GO:0003887]; DNA replication [GO:0006260]	COG0592	DNA polymerase sliding clamp subunit (PCNA homolog)	MRVTLERSNLLKSLNHVHRVVERRNTIPILSNVLLQAEGASLAMKATDLDLEVNEATAAMVEQAGATTVPAHLLYDIVRKLPDGAEVMLSTNPDGGSMSVISGKSSFRLQCLPQSDFPELTAGAFTHSFRIEAQALKRLIDRTQFAISTEETRYYLNGIFFHAIESDGALKLRAVATDGHRLARAELEAPSGTEGMPGIIIPRKTVAELQKLVDVPDVVVTVELSDTKIRFTVGSVVLTSKLIDGTFPDYQRVIPSGNDKKLTIDRQDFAASVDRVSTISSERGRAVKLSIADGQLTLTVNNPDSGSATDELAADYDGDPLDIGFNSKYLLDITGQLSGTDAVFMLADAGSPTLVRDTGDEDVLYVLMPMRV
WP_006072374.1	NL70_02945	hypothetical protein	135	Cytoplasmic	0		0	0.6111	1		0	-0.286713	0	0.179	0	0.166667				MKTGAAALQKALFEALKNDGELIETLGGERVYDHVPARTPFPYVTLGETMCRDWSTASEEGGEHFLNIQIWARESGRKRVLDIAAKIAMRLDEKPVEIEGHRLVNLMLTEVLARNTDGLGSYLGTMRYRAVTEPA
WP_006209504.1	NL70_03860	30S ribosomal protein S9	158	Periplasmic	0.5		0	0.5263	0.5		0	-1.22201	0	0.248	0	0.166667	ribosome [GO:0005840]; structural constituent of ribosome [GO:0003735]; translation [GO:0006412]	COG0103	Ribosomal protein S9	MAESINSLEELGTVAKTESAAPVHVQKLDAQGRAYATGKRKDAVARVWVKPGTGKITVNDKEFEKYFARPVLQMILQQPIVASNRAGQFDIVATVAGGGLSGQAGAVRHGISKALTDYEPGLRTVLKKGGFLTRDSRVVERKKYGKAKARRSFQFSKR
WP_006210238.1	NL70_14175	hypothetical protein	224	Cytoplasmic	0		0	0.6564	1		0	-1.7889	0	0.142	0	0.166667	protein disulfide oxidoreductase activity [GO:0015035]	COG2761	Predicted dithiol-disulfide isomerase involved in polyketide biosynthesis	MTGKKITIDVVSDVVCPWCFLGRKRLEAALASLPDVEAEIRWRPFQLDPILPPHGKDRQTYLREKFGTGSKIDDSHRQLRALGEEYGIVFDFDAIIRAPNTLDAHRVIHWAAQAAPDTQDRMVGMLFSLYFEQGQDIGNHEVLVDAAASVSMDAEVVARLLQSEADKDTIRDEIATANPIGVRGVPCFIIDQKYAVMGAQTPDVLADAIRQTAEGFEPGIAEDR
WP_006210299.1	NL70_14850	hypothetical protein	86	Cytoplasmic	0		0	0.5031	0.5		0	-1.04286	0	0.308	0.5	0.166667				MRIYQLLHEVISLKGILKEPFKPKDLRRIVPGWPYAWYFSFLAQNCADNQPAGSAMFLRVGRGEYCLNQDADFAFDSARAATACGK
WP_011265394.1	NL70_11635	flagellar motor protein MotA	290	Extracellular/Membrane	1		0	0.1741	0		0	-1.17616	0	0.299	0	0.166667	membrane [GO:0016020]; protein transporter activity [GO:0008565]	COG1291	Flagellar motor component	MGIIVGLVITLGCMLGGFIAMGGHVSVLIQPWEFIIILGAALGTFFVANPFSLVKDTGRACMEAFTDAVPKQRDYLDVLGVLYSLMRELRAKSRNEVEVHIDNPKESPIFLAYPSVLKKEDLTNFICDYCRLIIVGNVRSYEIEALMDEEIRTIARDKLKPYQAMITISEALPALGIVAAVLSVIKAMGALDQSPEVLGHLIGAALVGTFAGIFFSYGVIGPIANKIKSTREKNNRLYIVVKQTLLAYMNGSLPQIAVEYGRKTISAYERPTIDVVEQETMASVPTQQAA
WP_011382435.1	NL70_14130	virulence factor	386	Periplasmic	0.5		0	0.4872	0.5		0	-0.0331685	0	0.276	0	0.166667		COG3946	Type IV secretory pathway, VirJ component	MDAMLARNIIVMPVELGPWRAALDKEDGECNYLDSDFEAIAKEALRGLDLGVYFHPVLTGIGQGATIAYAAASDSPDATIAGAVSLDPTPARTRLPSCTEKAEAIKGPDGGFTYSVNAALPAPALLISPPGSPVNNPVEARRKNIAVLQTAPDFSARMKMAVDNVVAMADQDAKNEALPIIDLPAKGGNADMVAVFYSGDGGWRDIDKSIGEWLQAHGVHVIGVDSLRYFWSERTPEEIANDTTAMIKKADPTGKLPVAVLGYSFGADTFPFAWKYLDPSIQDRTRMVGLLGVETTTTFQVSIEGWLGMNGDKDVVPAIASIPLDRVVCVYGQEEDDTACTADELKGMDTMKLPGGHHFDENYEPIAAALLDKMRSRAGLPPRPAR
[truncated: 685 more rows]
